# Supplementary material for: Automatic Prediction of Molecular Properties Using Substructure Vector Embeddings within a Feature Selection Workflow
Source: J Chem Inf Model. 2024 Dec 23;65(1):133–52. doi: 10.1021/acs.jcim.4c01862 (PMC11733926; doi:10.1021/acs.jcim.4c01862)
Supplement: Supplementary file 2 — ci4c01862_si_002.xlsx [file ci4c01862_si_002.xlsx]

## Sheet: qm9
mol_id	smiles	A	B	C	mu	alpha	homo	lumo	gap	r2	zpve	u0	u298	h298	g298	cv	u0_atom	u298_atom	h298_atom	g298_atom
gdb_1	C	157.712	157.71	157.707	0	13.21	-0.3877	0.1171	0.5048	35.3641	0.044749	-40.4789	-40.4761	-40.4751	-40.4986	6.469	-396	-398.643	-401.015	-372.472
gdb_2	N	293.61	293.541	191.394	1.6256	9.46	-0.257	0.0829	0.3399	26.1563	0.034358	-56.5259	-56.523	-56.5221	-56.545	6.316	-276.861	-278.62	-280.399	-259.339
gdb_3	O	799.588	437.904	282.945	1.8511	6.31	-0.2928	0.0687	0.3615	19.0002	0.021375	-76.4047	-76.4019	-76.4009	-76.4223	6.002	-213.088	-213.974	-215.16	-201.407
gdb_4	C#C	0	35.61	35.61	0	16.28	-0.2845	0.0506	0.3351	59.5248	0.026841	-77.3084	-77.3055	-77.3046	-77.3274	8.574	-385.502	-387.238	-389.016	-365.801
gdb_5	C#N	0	44.5939	44.5939	2.8937	12.99	-0.3604	0.0191	0.3796	48.7476	0.016601	-93.4119	-93.4094	-93.4084	-93.4312	6.278	-301.821	-302.907	-304.091	-288.72
gdb_6	C=O	285.488	38.9823	34.2989	2.1089	14.18	-0.267	-0.0406	0.2263	59.9891	0.026603	-114.484	-114.481	-114.48	-114.505	6.413	-358.757	-360.513	-362.291	-340.464
gdb_7	CC	80.4622	19.9065	19.9063	0	23.95	-0.3385	0.1041	0.4426	109.503	0.074542	-79.7642	-79.7607	-79.7597	-79.7873	10.098	-670.788	-675.71	-679.861	-626.927
gdb_8	CO	127.835	24.8587	23.9787	1.5258	16.97	-0.2653	0.0784	0.3437	83.794	0.051208	-115.679	-115.676	-115.675	-115.702	8.751	-481.107	-484.355	-487.32	-450.124
gdb_9	CC#C	160.28	8.59323	8.59321	0.7156	28.78	-0.2609	0.0613	0.3222	177.196	0.05541	-116.61	-116.606	-116.605	-116.634	12.482	-670.268	-673.98	-677.537	-631.347
gdb_10	CC#N	159.036	9.22327	9.22324	3.8266	24.45	-0.3264	0.0376	0.364	160.722	0.045286	-132.718	-132.715	-132.714	-132.742	10.287	-589.812	-592.894	-595.857	-557.126
gdb_11	CC=O	57.2243	10.1112	9.07368	2.5682	25.11	-0.254	-0.0198	0.2342	166.973	0.055355	-153.788	-153.784	-153.783	-153.813	11.219	-645.328	-649.112	-652.669	-606.578
gdb_12	C(=O)N	73.8472	11.3479	9.83639	3.7286	21.57	-0.2543	0.0302	0.2845	145.308	0.045279	-169.861	-169.857	-169.856	-169.886	10.89	-542.643	-545.537	-548.5	-510.207
gdb_13	CCC	29.4502	8.37701	7.42076	0.0597	34.75	-0.323	0.0949	0.4179	227.136	0.103182	-119.052	-119.048	-119.047	-119.078	14.84	-947.523	-954.445	-960.374	-882.773
gdb_14	CCO	35.0954	9.3686	8.1497	1.4131	27.87	-0.2619	0.0798	0.3417	193.166	0.079754	-154.973	-154.968	-154.967	-154.998	13.546	-761.15	-766.438	-771.18	-709.349
gdb_15	COC	39.3769	10.0403	8.90353	1.1502	28.13	-0.2525	0.091	0.3435	187.101	0.079534	-154.96	-154.956	-154.955	-154.986	12.934	-753.387	-758.677	-763.419	-701.567
gdb_16	C1CC1	20.1585	20.153	12.5891	0.0005	30.82	-0.2888	0.1042	0.393	155.815	0.081231	-117.825	-117.821	-117.82	-117.849	11.041	-804.996	-810.879	-815.622	-752.743
gdb_17	C1CO1	25.7738	22.1211	14.1807	1.7675	24.04	-0.2682	0.1042	0.3724	129.891	0.057289	-153.743	-153.739	-153.738	-153.767	9.176	-617.059	-621.302	-624.859	-577.79
gdb_18	CC(=O)C	10.1219	8.49011	4.89615	2.7362	35.53	-0.2431	-0.0087	0.2344	292.437	0.083382	-193.088	-193.083	-193.082	-193.116	16.893	-929.847	-935.364	-940.699	-870.625
gdb_19	CC(=O)N	10.7889	9.27509	5.14977	3.6367	31.83	-0.2436	0.0347	0.2783	267.615	0.07319	-209.159	-209.154	-209.153	-209.187	16.561	-825.772	-830.456	-835.198	-772.947
gdb_20	C(=O)(N)N	11.1475	10.3639	5.42091	3.4869	28.07	-0.2495	0.0556	0.3051	244.231	0.063824	-225.221	-225.217	-225.216	-225.248	15.292	-716.174	-720.53	-724.679	-668.531
gdb_21	CC(C)C	7.75166	7.74847	4.48668	0.0897	45.46	-0.3167	0.0843	0.401	355.062	0.131146	-158.342	-158.337	-158.336	-158.37	20.273	-1225.23	-1234.07	-1241.77	-1139.23
gdb_22	CC(C)O	8.67553	8.00568	4.75542	1.4259	38.58	-0.2612	0.074	0.3351	318.372	0.107673	-194.267	-194.262	-194.261	-194.295	19.052	-1041.76	-1048.98	-1055.51	-968.726
gdb_23	C#CC#C	0	4.42597	4.42597	0	38.52	-0.2599	-0.0214	0.2386	278.626	0.037354	-153.46	-153.455	-153.454	-153.483	15.312	-672.823	-675.393	-678.356	-637.235
gdb_24	C#CC#N	0	4.57932	4.57932	3.792	32.66	-0.3102	-0.0543	0.2559	260.19	0.027259	-169.558	-169.554	-169.553	-169.581	12.93	-585.659	-587.598	-589.968	-556.757
gdb_25	C(#N)C#N	0	4.73269	4.73269	0.0023	27.7	-0.3696	-0.0926	0.277	242.931	0.015951	-185.649	-185.645	-185.644	-185.668	10.398	-494.017	-495.246	-497.022	-468.89
gdb_26	C#CC=O	68.5171	4.8345	4.51586	2.7824	31.14	-0.2777	-0.0735	0.2042	268.392	0.037208	-190.625	-190.62	-190.619	-190.651	13.049	-639.551	-642.206	-645.169	-605.675
gdb_27	C(=O)C#N	67.8841	5.00823	4.66413	2.3112	26.25	-0.3166	-0.11	0.2066	251.001	0.02654	-206.722	-206.718	-206.717	-206.748	11.329	-551.958	-553.902	-556.272	-524.368
gdb_28	C(=O)C=O	56.2505	4.77441	4.40088	0.002	26.12	-0.2668	-0.1113	0.1555	266.816	0.036943	-227.799	-227.795	-227.794	-227.825	12.147	-612.158	-614.846	-617.809	-578.263
gdb_29	CC#CC	80.2877	3.3688	3.3688	0	42.32	-0.2412	0.0684	0.3096	400.224	0.083896	-155.909	-155.903	-155.902	-155.938	17.447	-953.949	-959.222	-964.557	-895.337
gdb_30	CCC#C	27.3946	4.53005	4.08342	0.7067	40.09	-0.2592	0.0566	0.3157	333.959	0.084338	-155.897	-155.892	-155.891	-155.924	17.13	-946.672	-952.389	-957.724	-886.919
gdb_31	CCC#N	28.0016	4.67752	4.21765	3.9233	35.38	-0.3213	0.034	0.3553	314.534	0.07419	-172.006	-172.001	-172.001	-172.033	14.988	-866.338	-871.404	-876.146	-812.839
gdb_32	C(C#N)N	32.1989	4.76299	4.30696	4.4361	31.81	-0.2683	0.0173	0.2855	295.663	0.063305	-188.042	-188.037	-188.037	-188.069	14.488	-740.278	-744.508	-748.657	-693.08
gdb_33	C#CCO	35.1161	4.66117	4.22354	1.7211	33.1	-0.2595	0.0277	0.2872	300.099	0.060632	-191.811	-191.806	-191.805	-191.838	15.855	-756.104	-760.145	-764.294	-709.363
gdb_34	C(C#N)O	35.9317	4.83443	4.37827	4.6788	28.56	-0.3018	0.0022	0.3039	280.666	0.050262	-207.917	-207.912	-207.911	-207.943	13.845	-673.934	-677.287	-680.843	-633.495
gdb_35	CCC=O	26.1456	4.2893	4.12773	2.6741	35.83	-0.25	-0.0205	0.2295	333.328	0.084175	-193.075	-193.07	-193.069	-193.103	15.954	-921.603	-927.299	-932.633	-862.042
gdb_36	CNC=O	19.9875	6.11589	4.82584	3.7071	32.78	-0.2516	0.0335	0.2851	279.786	0.074166	-209.145	-209.14	-209.139	-209.172	15.058	-816.741	-821.643	-826.385	-763.432
gdb_37	COC=O	48.6235	4.67298	4.38187	3.92	29.47	-0.2814	0.0074	0.2888	293.917	0.061327	-229.014	-229.009	-229.008	-229.041	13.885	-746.738	-750.839	-754.988	-700.099
gdb_38	C(C=O)O	36.4928	4.31175	4.04493	1.7341	28.53	-0.2537	-0.0341	0.2196	303.813	0.060508	-228.993	-228.988	-228.987	-229.02	14.78	-733.444	-737.514	-741.664	-686.816
gdb_39	CCCC	23.4466	3.60588	3.38683	0	45.71	-0.317	0.0937	0.4107	426.3	0.131708	-158.341	-158.335	-158.334	-158.369	19.668	-1224.35	-1233.17	-1240.88	-1138.55
gdb_40	CCCO	26.5979	3.79186	3.53779	1.3402	38.61	-0.2619	0.081	0.3429	382.863	0.108241	-194.261	-194.255	-194.255	-194.289	18.431	-1037.91	-1045.06	-1051.58	-965.128
gdb_41	CCOC	28.2957	4.14901	3.88349	1.0363	39.34	-0.2503	0.0925	0.3428	368.933	0.107895	-194.254	-194.249	-194.248	-194.282	17.888	-1033.54	-1040.72	-1047.25	-960.716
gdb_42	C(CO)O	14.7967	5.6956	4.58846	0.0075	31.42	-0.2594	0.0584	0.3179	297.84	0.085172	-230.183	-230.178	-230.177	-230.211	16.837	-852.619	-858.147	-863.482	-793.131
gdb_43	CC1CC1	15.6147	6.31363	5.54514	0.1136	41.96	-0.2727	0.1012	0.3738	298.606	0.109284	-157.117	-157.112	-157.111	-157.143	16.49	-1084	-1091.75	-1098.27	-1010.65
gdb_44	CC1CO1	18.2193	6.63877	5.92459	1.812	35.01	-0.2633	0.1052	0.3685	267.298	0.085275	-193.04	-193.035	-193.034	-193.066	14.764	-899.264	-905.38	-910.715	-838.938
gdb_45	CN1CC1	16.5891	7.18798	6.11415	1.1353	39.02	-0.2304	0.0968	0.3271	270.551	0.097671	-173.148	-173.143	-173.142	-173.174	15.298	-954.877	-961.867	-967.795	-887.76
gdb_46	C1CC1O	16.7948	6.71015	5.86781	1.3894	34.64	-0.239	0.0775	0.3166	263.966	0.085106	-193.035	-193.03	-193.029	-193.062	15.679	-896.368	-902.349	-907.684	-836.246
gdb_47	C1CCC1	10.6611	10.6611	6.30452	0	41.83	-0.2982	0.0956	0.3938	268.443	0.110511	-157.115	-157.111	-157.11	-157.142	14.696	-1083.21	-1091.27	-1097.79	-1009.65
gdb_48	C1COC1	12.0655	11.7773	6.71997	1.7978	34.56	-0.2424	0.0859	0.3283	236.976	0.086675	-193.034	-193.03	-193.029	-193.061	12.915	-895.807	-902.106	-907.441	-835.674
gdb_49	CC(=NO)C	8.63483	4.11977	2.88825	0.6875	45.37	-0.2392	0.0192	0.2584	452.511	0.100501	-248.375	-248.369	-248.368	-248.405	21.616	-1057.09	-1063.72	-1070.24	-982.983
gdb_50	c1cc[nH]c1	9.17136	9.04195	4.5531	1.8689	43.14	-0.2029	0.0499	0.2528	303.981	0.082433	-210.102	-210.098	-210.097	-210.128	14.821	-1022.51	-1028.91	-1034.24	-959.7
gdb_51	c1cnc[nH]1	9.77329	9.41192	4.7946	3.6193	39.13	-0.2253	0.0332	0.2585	283.682	0.071145	-226.161	-226.157	-226.156	-226.187	13.371	-910.962	-916.606	-921.347	-854.448
gdb_52	c1ccoc1	9.50228	9.29497	4.69874	0.5571	39.2	-0.2246	0.0199	0.2445	289.005	0.069883	-229.969	-229.965	-229.964	-229.995	13.358	-951.536	-957.204	-961.946	-895.383
gdb_53	c1cocn1	10.1093	9.69372	4.94857	1.5081	35.17	-0.2509	0.001	0.2519	269.244	0.058593	-246.029	-246.026	-246.025	-246.055	12.04	-840.595	-845.487	-849.635	-790.754
gdb_54	CC(C)(C)C	4.4178	4.41753	4.41717	0.0003	56.01	-0.3145	0.0737	0.3882	486.272	0.158836	-197.632	-197.625	-197.624	-197.661	26.084	-1502.94	-1513.67	-1523.15	-1395.39
gdb_55	CC(C)(C)O	4.69474	4.66938	4.47909	1.384	49.04	-0.2601	0.0664	0.3265	449.057	0.134977	-233.561	-233.554	-233.553	-233.59	25.128	-1321.68	-1330.71	-1339.01	-1227.21
gdb_56	CC(=O)C#C	10.2188	4.04324	2.94978	2.8579	42.02	-0.2654	-0.0575	0.2079	416.78	0.065175	-229.927	-229.922	-229.921	-229.956	18.723	-925.273	-929.724	-934.465	-870.565
gdb_57	CC(=O)C#N	10.1606	4.15847	3.0056	3.3351	37.08	-0.3007	-0.0889	0.2118	397.776	0.05451	-246.027	-246.022	-246.021	-246.056	16.963	-839.487	-843.234	-847.383	-791.043
gdb_58	C(#N)C(=N)N	10.6842	4.3198	3.07993	5.1815	38.31	-0.2739	-0.0438	0.2301	384.557	0.056619	-242.196	-242.191	-242.19	-242.224	17.465	-784.251	-788.136	-792.283	-735.068
gdb_59	C#CC(=O)N	11.4092	4.14704	3.0415	3.7167	38.29	-0.2629	-0.0277	0.2352	390.462	0.054731	-245.998	-245.992	-245.991	-246.026	18.527	-820.976	-824.554	-828.703	-772.616
gdb_60	CC(=O)C=O	9.08854	4.42607	3.03169	0.9461	36.51	-0.2538	-0.0964	0.1574	399.222	0.064992	-267.103	-267.098	-267.097	-267.133	17.806	-899.085	-903.512	-908.253	-844.509
gdb_61	C(=O)C(=N)N	10.0893	4.54115	3.13487	2.7707	38.09	-0.2561	-0.064	0.192	384.483	0.067668	-263.279	-263.274	-263.273	-263.307	17.972	-848.338	-853.034	-857.776	-792.649
gdb_62	C(=O)C(=O)N	10.8421	4.27948	3.06837	5.1668	33.39	-0.2533	-0.0763	0.177	381.988	0.054577	-283.169	-283.163	-283.162	-283.197	17.525	-791.513	-795.186	-799.334	-742.922
gdb_63	CC(C)C#C	7.92874	3.8272	2.82581	0.6578	51.2	-0.2589	0.0571	0.316	481.985	0.112471	-195.187	-195.18	-195.18	-195.216	22.569	-1224.1	-1231.68	-1238.8	-1143.11
gdb_64	CC(C)C#N	7.90009	3.95466	2.88643	3.9512	46.23	-0.318	0.0365	0.3545	460.694	0.102281	-211.296	-211.29	-211.289	-211.325	20.467	-1143.91	-1150.82	-1157.34	-1069.19
gdb_65	CC(N)C#N	8.30095	3.97615	2.93764	2.7429	42.87	-0.2704	0.0278	0.2983	440.074	0.091554	-227.338	-227.332	-227.331	-227.367	19.946	-1021.84	-1027.96	-1033.89	-953.394
gdb_66	CC(O)C#C	8.55919	3.89952	2.91869	1.3582	44.03	-0.2665	0.0336	0.3001	444.645	0.088908	-231.108	-231.102	-231.101	-231.137	21.306	-1038.57	-1044.53	-1050.46	-970.568
gdb_67	CC(O)C#N	8.55908	4.01671	2.97882	3.269	39.28	-0.3051	0.0115	0.3166	424.339	0.078602	-247.215	-247.209	-247.208	-247.243	19.252	-956.788	-962.099	-967.434	-895.031
gdb_68	CC(C)C=O	7.66289	3.70925	2.79937	2.6921	46.58	-0.2469	-0.0188	0.2281	482.048	0.112328	-232.365	-232.359	-232.358	-232.395	21.434	-1199.23	-1206.79	-1213.9	-1118.46
gdb_69	CC(O)C=O	8.31096	4.07963	2.92918	2.8354	39.16	-0.255	-0.0279	0.2271	432.149	0.088443	-268.288	-268.282	-268.281	-268.317	20.344	-1014.4	-1020.31	-1026.24	-946.538
gdb_70	CN(C)C=O	8.9331	4.19405	2.96046	3.7163	44.42	-0.2424	0.0327	0.2751	441.85	0.10227	-248.43	-248.424	-248.423	-248.459	19.918	-1091.68	-1098.54	-1105.06	-1016.89
gdb_71	CC(=O)CO	10.1398	3.81346	2.86965	2.9514	39.33	-0.2699	-0.0262	0.2437	440.173	0.088924	-268.301	-268.295	-268.294	-268.331	19.824	-1022.88	-1028.83	-1034.76	-955.527
gdb_72	CCC(=O)C	9.55216	3.57844	2.7341	2.6168	46.19	-0.2423	-0.0072	0.2351	489.852	0.112006	-232.378	-232.371	-232.37	-232.408	21.716	-1207.24	-1214.63	-1221.74	-1127.03
gdb_73	CCC(=O)N	9.78802	3.78441	2.84416	3.499	42.54	-0.2438	0.0355	0.2793	457.447	0.101847	-248.448	-248.442	-248.441	-248.479	21.374	-1103.04	-1109.63	-1116.15	-1029.16
gdb_74	CC(=O)NC	10.0119	3.84195	2.87635	3.5402	43.61	-0.2418	0.0387	0.2805	458.98	0.101735	-248.444	-248.437	-248.436	-248.474	20.967	-1099.92	-1106.44	-1112.96	-1026.23
gdb_75	CNC(=O)N	10.4405	4.04692	2.98547	3.5648	39.51	-0.2436	0.0599	0.3034	428.404	0.091713	-264.504	-264.498	-264.498	-264.534	20.274	-989.584	-995.573	-1001.5	-921.253
gdb_76	COC(C)=N	9.69683	4.1533	3.01703	1.1876	43.57	-0.2595	0.0352	0.2948	443.169	0.102062	-248.416	-248.41	-248.409	-248.446	20.256	-1082.95	-1089.79	-1096.31	-1008.27
gdb_77	CC(=O)OC	10.2039	4.16834	3.07281	1.7569	39.33	-0.2685	0.0174	0.2859	427.661	0.089436	-268.321	-268.315	-268.314	-268.351	19.501	-1035.49	-1041.36	-1047.29	-968.019
gdb_78	COC(=O)N	10.6818	4.39532	3.17969	2.329	35.5	-0.2669	0.0575	0.3244	398.591	0.079271	-284.385	-284.379	-284.378	-284.414	19.084	-926.995	-932.224	-937.559	-865.244
gdb_79	C(C(=O)N)O	10.207	3.93135	2.9219	4.5676	35.87	-0.246	0.0273	0.2733	418.597	0.078222	-284.36	-284.354	-284.353	-284.39	20.089	-911.392	-916.403	-921.737	-850.22
gdb_80	[NH3+]CC([O-])=O	10.1439	4.0714	3.02223	5.3004	35.19	-0.2527	0.0208	0.2735	408.028	0.080317	-284.372	-284.367	-284.366	-284.401	17.931	-919.021	-924.576	-929.91	-857.002
gdb_81	CC(C)CO	7.57282	3.5255	2.65861	1.3149	49.26	-0.2629	0.0789	0.3418	516.436	0.136209	-233.551	-233.545	-233.544	-233.581	23.924	-1315.88	-1324.92	-1333.22	-1221.76
gdb_82	CC(O)CO	6.6508	4.19317	3.39441	2.2854	42.01	-0.2597	0.0631	0.3228	438.303	0.11345	-269.479	-269.473	-269.472	-269.508	22.072	-1134.27	-1141.91	-1149.02	-1052.82
gdb_83	CCC(C)C	7.26511	3.32874	2.54491	0.0618	56.26	-0.3085	0.085	0.3934	565.841	0.159632	-197.629	-197.622	-197.621	-197.659	25.169	-1501.16	-1511.84	-1521.32	-1394.11
gdb_84	CCC(C)O	8.11598	3.43678	2.66869	1.3894	49.45	-0.2617	0.0733	0.335	521.861	0.136091	-233.556	-233.549	-233.548	-233.586	23.99	-1318.74	-1327.8	-1336.1	-1224.6
gdb_85	CC(C)OC	7.55335	3.78323	2.80566	1.0758	49.8	-0.2476	0.086	0.3336	507.961	0.135681	-233.546	-233.539	-233.538	-233.576	23.573	-1312.44	-1321.46	-1329.76	-1218.47
gdb_86	CC1(CC1)C	6.14183	5.17679	3.79297	0.1068	52.92	-0.2633	0.0893	0.3526	439.164	0.137025	-196.409	-196.403	-196.402	-196.438	22.258	-1363.43	-1373.02	-1381.32	-1268.71
gdb_87	CC1(CO1)C	6.49534	5.52329	3.9108	1.8235	45.7	-0.2596	0.091	0.3505	405.521	0.112851	-232.336	-232.33	-232.329	-232.364	20.719	-1180.92	-1188.84	-1195.96	-1099.32
gdb_88	CC1(CC1)O	6.57648	5.31603	3.98453	1.3822	45.85	-0.2494	0.0776	0.327	401.489	0.113237	-232.333	-232.328	-232.327	-232.361	21.17	-1179.44	-1187.43	-1194.55	-1097.67
gdb_89	N=C1CCO1	12.184	5.1384	3.78868	2.5732	40.19	-0.263	0.0277	0.2907	352.038	0.080558	-247.201	-247.197	-247.196	-247.228	15.51	-948.194	-954.279	-959.613	-885.663
gdb_90	C1CC(=O)C1	10.7957	4.78732	3.54292	2.7119	42.77	-0.2415	-0.0194	0.2222	379.637	0.090544	-231.156	-231.151	-231.15	-231.184	17.076	-1068.32	-1074.97	-1080.9	-1000.27
gdb_91	C1CNC1=O	12.2344	4.97895	3.70561	3.6671	39.73	-0.25	0.038	0.288	355.093	0.080442	-247.226	-247.221	-247.22	-247.253	16.1	-963.538	-969.463	-974.798	-901.23
gdb_92	C1COC1=O	12.4464	5.23328	3.86599	3.9339	35.4	-0.2788	0.0089	0.2878	336.079	0.068574	-267.106	-267.102	-267.101	-267.133	14.483	-900.881	-906.192	-910.933	-845.002
gdb_93	C1C(=O)CN1	11.5419	4.90368	3.63309	2.5257	39.34	-0.2437	-0.0258	0.2179	359.152	0.07965	-247.19	-247.186	-247.185	-247.218	16.083	-941.309	-947.278	-952.613	-878.935
gdb_94	C1C(=O)CO1	12.1826	4.94228	3.68162	0.8477	35.94	-0.2647	-0.0352	0.2295	344.547	0.066989	-267.068	-267.064	-267.063	-267.096	15.115	-877.209	-882.376	-887.118	-821.512
gdb_95	CC1CCC1	9.63416	4.10254	3.28665	0.095	52.94	-0.2896	0.0927	0.3823	455.022	0.138424	-196.408	-196.402	-196.402	-196.436	20.299	-1362.55	-1372.43	-1380.73	-1267.76
gdb_96	CC1CCO1	9.93129	4.56362	3.63704	1.6826	45.72	-0.241	0.0915	0.3325	407.691	0.11459	-232.331	-232.326	-232.325	-232.36	18.582	-1178.07	-1186.27	-1193.38	-1096.49
gdb_97	CC1COC1	10.137	4.32512	3.50912	1.8995	45.45	-0.2419	0.0814	0.3233	414.158	0.114694	-232.326	-232.321	-232.32	-232.355	18.443	-1174.76	-1182.92	-1190.04	-1093.35
gdb_98	C1CC(C1)O	10.097	4.26865	3.40487	1.4604	45.55	-0.256	0.0801	0.3361	413.912	0.115063	-232.333	-232.328	-232.327	-232.361	19.023	-1179.34	-1187.66	-1194.77	-1097.44
gdb_99	C1C(CO1)O	10.8539	4.52867	3.62328	2.4158	38.58	-0.2465	0.0604	0.3069	374.409	0.091005	-268.248	-268.243	-268.242	-268.277	17.344	-989.744	-996.297	-1002.22	-921.18
gdb_100	CC1CC1C	7.14221	4.37083	3.30265	0.1023	52.92	-0.2632	0.094	0.3573	465.33	0.137341	-196.406	-196.4	-196.399	-196.435	22.005	-1361.59	-1371.1	-1379.4	-1267.13
gdb_101	CC1CC1O	7.36997	4.78662	3.53123	1.3092	45.84	-0.2518	0.0822	0.334	418.298	0.113827	-232.329	-232.323	-232.322	-232.357	20.702	-1176.72	-1184.67	-1191.78	-1095.13
gdb_102	CC1CN1C	7.53724	4.74514	3.54049	1.2483	49.79	-0.2199	0.0931	0.313	432.508	0.125556	-212.438	-212.432	-212.431	-212.467	20.993	-1232.92	-1241.66	-1249.36	-1144.71
gdb_103	CC1OC1C	8.15202	4.38313	3.43318	1.8159	46.02	-0.2573	0.0984	0.3557	432.222	0.113178	-232.334	-232.329	-232.328	-232.363	20.451	-1180.08	-1187.96	-1195.07	-1098.67
gdb_104	OC1CC1O	7.51163	5.3853	3.80314	2.4925	38.43	-0.2369	0.0642	0.3011	370.279	0.090396	-268.251	-268.246	-268.245	-268.279	19.173	-991.465	-997.939	-1003.87	-922.662
gdb_105	C1C2CC1C2	7.20812	7.20681	6.22176	0.0002	49.82	-0.2974	0.1082	0.4056	328.207	0.116844	-195.159	-195.155	-195.154	-195.185	15.584	-1206.51	-1215.57	-1222.69	-1123.99
gdb_106	C1C2CC1O2	7.76429	7.54763	6.46247	1.8725	42.39	-0.2352	0.0994	0.3346	298.477	0.092109	-231.069	-231.065	-231.065	-231.096	14.648	-1014.06	-1021.41	-1027.34	-944.626
gdb_107	C#CCC#C	19.3259	2.84998	2.52198	0.4777	45.22	-0.2633	0.0345	0.2978	470.367	0.065276	-192.736	-192.731	-192.73	-192.764	19.399	-941.981	-946.485	-951.226	-887.224
gdb_108	C#CCC#N	20.0191	2.89728	2.57099	3.5925	40.56	-0.2911	0.0111	0.3022	448.739	0.05503	-208.842	-208.837	-208.836	-208.87	17.258	-860.051	-863.906	-868.055	-811.547
gdb_109	C(C#N)C#N	21.0592	2.92609	2.61064	3.6958	36.12	-0.3494	-0.0151	0.3344	429.093	0.044642	-224.945	-224.94	-224.939	-224.972	15.259	-775.649	-778.841	-782.396	-733.392
gdb_110	C#CCC=O	24.4253	2.5579	2.40769	2.0711	41.41	-0.2583	-0.0337	0.2245	483.134	0.065029	-229.918	-229.912	-229.911	-229.947	18.303	-919.454	-923.924	-928.666	-864.925
gdb_111	C(C=O)C#N	26.2269	2.56863	2.42417	2.172	36.79	-0.2868	-0.0568	0.23	464.4	0.054694	-246.023	-246.018	-246.017	-246.052	16.279	-836.881	-840.686	-844.834	-788.616
gdb_112	C(=N)NC=O	11.1641	4.28269	3.09529	5.0884	38.8	-0.2491	-0.0216	0.2276	391.084	0.068192	-263.281	-263.276	-263.275	-263.309	16.694	-849.516	-854.255	-858.996	-793.99
gdb_113	N=COC=O	46.2984	2.58674	2.44986	4.2338	35.69	-0.2934	-0.0298	0.2636	460.707	0.055229	-283.157	-283.152	-283.151	-283.185	15.704	-783.925	-787.845	-791.994	-734.982
gdb_114	C(=O)NC=O	11.4092	4.38216	3.16609	5.2904	34.31	-0.2608	-0.0416	0.2191	372.784	0.055704	-283.18	-283.175	-283.174	-283.208	15.692	-798.442	-802.401	-806.549	-749.55
gdb_115	CC#CC#C	160.027	2.04896	2.04896	1.1881	54.54	-0.242	-0.0085	0.2335	576.594	0.065688	-192.762	-192.757	-192.756	-192.79	19.382	-958.522	-962.884	-967.625	-903.521
gdb_116	CC#CC#N	159.561	2.07623	2.07623	5.1545	47.82	-0.2871	-0.0377	0.2494	553.209	0.055566	-208.863	-208.858	-208.857	-208.891	17.054	-873.178	-876.909	-881.057	-824.458
gdb_117	CC#CC=O	43.0599	2.11932	2.04564	3.783	45.67	-0.2642	-0.0592	0.2051	568.785	0.065532	-229.928	-229.922	-229.921	-229.959	18.156	-926.008	-930.191	-934.933	-872.519
gdb_118	CC#CCO	25.2356	2.07322	1.96278	1.2486	46.92	-0.2421	0.0368	0.2789	613.889	0.089036	-231.111	-231.105	-231.104	-231.143	20.884	-1040.47	-1046.05	-1051.97	-973.982
gdb_119	CCC#CC	20.5065	2.07478	1.95249	0.078	53.93	-0.2401	0.0631	0.3033	652.481	0.112761	-195.197	-195.19	-195.189	-195.228	22.115	-1230.36	-1237.6	-1244.72	-1150.94
gdb_120	CN=COC	27.3737	2.3551	2.22921	2.9091	46.78	-0.2481	0.0251	0.2732	567.546	0.10111	-248.395	-248.389	-248.388	-248.425	20.343	-1069.67	-1076.27	-1082.79	-995.428
gdb_121	CCCC#C	23.529	2.22059	2.10822	0.7752	51.47	-0.2586	0.0583	0.3169	593.014	0.112736	-195.186	-195.18	-195.179	-195.215	22.023	-1223.76	-1231.33	-1238.44	-1142.95
gdb_122	CCCC#N	23.8921	2.25168	2.1394	4.0641	46.62	-0.3185	0.0365	0.355	569.506	0.102603	-211.295	-211.289	-211.288	-211.324	19.863	-1143.51	-1150.44	-1156.96	-1068.96
gdb_123	CNCC#N	27.0505	2.37302	2.25333	4.1469	43.52	-0.249	0.0208	0.2698	535.215	0.091346	-227.325	-227.319	-227.318	-227.354	19.026	-1013.49	-1019.6	-1025.53	-945.224
gdb_124	COCC#C	29.2651	2.42505	2.30445	1.3623	45.04	-0.2565	0.0324	0.2889	532.43	0.088734	-231.092	-231.086	-231.085	-231.121	20.194	-1028.43	-1034.36	-1040.29	-960.624
gdb_125	COCC#N	29.6981	2.46416	2.34273	4.5445	40.22	-0.2859	0.008	0.2939	509.588	0.078474	-247.198	-247.192	-247.191	-247.227	18.14	-946.208	-951.479	-956.813	-884.694
gdb_126	C#CCCO	26.631	2.28907	2.16465	1.3892	44.05	-0.2624	0.0549	0.3174	542.742	0.089329	-231.106	-231.1	-231.099	-231.135	20.716	-1037.28	-1043.2	-1049.13	-969.464
gdb_127	C(CO)C#N	27.1202	2.32375	2.19911	3.7158	39.41	-0.2914	0.0323	0.3237	519.453	0.079045	-247.214	-247.209	-247.208	-247.243	18.636	-956.53	-961.791	-967.125	-894.995
gdb_128	CCCC=O	20.6032	2.12564	2.08237	2.7552	47.03	-0.2487	-0.0195	0.2292	599.51	0.112697	-232.364	-232.357	-232.356	-232.394	20.766	-1198.4	-1205.97	-1213.09	-1117.81
gdb_129	CCNC=O	12.2954	2.95298	2.69965	3.694	43.88	-0.2499	0.0335	0.2834	490.704	0.102695	-248.436	-248.43	-248.429	-248.466	19.864	-1095.25	-1102.11	-1108.63	-1021.04
gdb_130	CCOC=O	18.8719	2.54729	2.47133	4.0425	40.48	-0.2778	0.0091	0.2868	510.912	0.089832	-268.308	-268.302	-268.301	-268.337	18.727	-1027.08	-1033.17	-1039.09	-959.375
gdb_131	COCC=O	29.0543	2.28555	2.17705	2.7959	40.04	-0.2577	-0.0282	0.2295	546.393	0.088447	-268.273	-268.267	-268.266	-268.303	19.186	-1005.35	-1011.23	-1017.16	-937.839
gdb_132	C(CO)C=O	22.2366	2.16652	2.13287	1.4229	39.92	-0.2536	-0.0285	0.225	550.447	0.089449	-268.283	-268.277	-268.276	-268.312	19.422	-1011.26	-1017.24	-1023.16	-943.624
gdb_133	CCCCC	17.0419	1.92713	1.82903	0.0603	56.8	-0.3105	0.0925	0.403	721.061	0.160138	-197.629	-197.622	-197.621	-197.66	24.552	-1501.18	-1511.83	-1521.32	-1394.33
gdb_134	CCCCO	18.7452	1.96959	1.86471	1.3815	49.63	-0.2615	0.0813	0.3428	669.012	0.136722	-233.549	-233.542	-233.542	-233.58	23.274	-1314.61	-1323.62	-1331.92	-1220.78
gdb_135	CCCOC	20.1285	2.11047	2.00594	0.9755	50.27	-0.25	0.0926	0.3426	647.692	0.136321	-233.542	-233.536	-233.535	-233.573	22.785	-1310.27	-1319.28	-1327.58	-1216.45
gdb_136	CCOCC	17.9608	2.23958	2.09578	0.9301	50.62	-0.2483	0.0931	0.3414	631.082	0.136152	-233.548	-233.541	-233.54	-233.578	22.881	-1313.68	-1322.71	-1331.01	-1219.84
gdb_137	COCCO	12.8089	2.7832	2.48922	2.2019	42.99	-0.261	0.0821	0.3431	522.418	0.113563	-269.465	-269.459	-269.458	-269.495	21.001	-1125.51	-1133.11	-1140.23	-1044.42
gdb_138	C(CO)CO	20.7969	2.01268	1.9004	2.7191	42.52	-0.2607	0.0779	0.3386	618.038	0.113242	-269.468	-269.462	-269.461	-269.498	22.005	-1127.48	-1134.84	-1141.95	-1046.7
gdb_139	C#CC1CC1	15.9285	3.34091	3.17008	0.8635	48.65	-0.2425	0.0503	0.2928	429.674	0.090505	-193.963	-193.958	-193.957	-193.991	18.785	-1084.22	-1090.76	-1096.69	-1015.84
gdb_140	C#CC1CN1	17.0525	3.4088	3.26202	1.2763	45.22	-0.2422	0.0322	0.2744	408.361	0.079399	-210.002	-209.997	-209.996	-210.029	17.704	-959.619	-965.365	-970.7	-897.546
gdb_141	C#CC1CO1	18.6968	3.40509	3.26056	1.7013	41.39	-0.265	0.0189	0.2839	397.839	0.066467	-229.88	-229.875	-229.874	-229.907	16.924	-895.354	-900.274	-905.015	-839.983
gdb_142	C1CC1C#N	15.9778	3.43771	3.25625	4.1966	43.5	-0.2931	0.0289	0.322	407.368	0.080403	-210.071	-210.067	-210.066	-210.099	16.544	-1003.48	-1009.38	-1014.71	-941.349
gdb_143	N#CC1CN1	17.1036	3.50921	3.35299	2.8377	40.21	-0.2775	0.0076	0.2851	386.556	0.069125	-226.107	-226.103	-226.102	-226.135	15.572	-877.305	-882.398	-887.139	-821.488
gdb_144	N#CC1CO1	18.7086	3.50788	3.35304	3.6533	36.45	-0.3077	-0.0072	0.3004	376.087	0.056139	-245.983	-245.979	-245.978	-246.011	14.866	-811.871	-816.128	-820.276	-762.758
gdb_145	C1CC1C=O	16.0106	3.17029	3.01951	3.147	44.1	-0.2486	-0.0157	0.2329	436.259	0.090683	-231.145	-231.14	-231.139	-231.173	17.457	-1061.65	-1068.26	-1074.18	-993.164
gdb_146	O=CC1CN1	12.1134	4.15999	3.92501	2.03	40.19	-0.2639	-0.0381	0.2258	363.357	0.079887	-247.184	-247.18	-247.179	-247.212	16.144	-937.632	-943.498	-948.833	-875.358
gdb_147	O=CC1CO1	18.4591	3.25271	3.1231	2.3951	36.8	-0.2636	-0.0418	0.2217	402.042	0.066465	-267.06	-267.055	-267.055	-267.088	15.818	-872.087	-877.047	-881.789	-816.635
gdb_148	C1CN1C=O	14.7497	3.94953	3.42803	3.2517	40.77	-0.2555	-0.0013	0.2542	383.601	0.079595	-247.193	-247.188	-247.187	-247.22	16.197	-942.771	-948.585	-953.92	-880.58
gdb_149	CCC1CC1	11.9225	3.07744	2.77702	0.095	52.9	-0.2723	0.0986	0.3709	514.305	0.137725	-196.405	-196.399	-196.398	-196.434	21.364	-1360.9	-1370.51	-1378.81	-1266.51
gdb_150	CCC1CO1	13.1635	3.25269	2.93666	1.7468	45.95	-0.2623	0.0976	0.3599	471.309	0.113861	-232.328	-232.323	-232.322	-232.357	19.579	-1176.16	-1184.15	-1191.26	-1094.78
gdb_151	CCN1CC1	12.651	3.37781	3.01126	1.0617	50.07	-0.2299	0.095	0.3249	474.34	0.126034	-212.439	-212.434	-212.433	-212.468	20.247	-1233.61	-1242.47	-1250.17	-1145.41
gdb_152	COC1CC1	13.0628	3.49477	3.12333	1.0906	46.29	-0.244	0.0955	0.3395	452.043	0.113725	-232.317	-232.312	-232.311	-232.346	19.738	-1169.39	-1177.4	-1184.51	-1087.92
gdb_153	C1CC1CO	12.75	3.20516	2.88061	1.3201	46.01	-0.2601	0.079	0.339	468.623	0.1143	-232.325	-232.319	-232.318	-232.354	20.059	-1174.14	-1182.11	-1189.23	-1092.75
gdb_154	OCC1CN1	13.5226	3.29848	2.97514	2.9395	42.64	-0.2436	0.0677	0.3113	445.04	0.103108	-248.364	-248.359	-248.358	-248.393	19.038	-1050.26	-1057.44	-1063.96	-975.189
gdb_155	OCC1CO1	13.9138	3.41925	3.06432	1.7822	38.7	-0.2641	0.0777	0.3418	424.287	0.090736	-268.249	-268.243	-268.243	-268.277	18.033	-990.017	-996.458	-1002.39	-921.592
gdb_156	C1CC=CC1	7.29736	7.21425	3.92627	0.1413	50.34	-0.2335	0.0325	0.2661	375.51	0.116471	-195.226	-195.221	-195.22	-195.253	17.052	-1248.76	-1257.39	-1264.5	-1166.85
gdb_157	C1COC=N1	8.50694	8.12007	4.38248	1.6299	38.7	-0.2479	0.0241	0.272	315.628	0.081779	-247.215	-247.211	-247.21	-247.242	14.168	-956.906	-963.105	-968.439	-894.406
gdb_158	C1C=CCO1	8.03792	7.90647	4.19499	1.5715	43.73	-0.2303	0.0188	0.2491	336.001	0.092218	-231.143	-231.138	-231.137	-231.17	15.461	-1060.04	-1067	-1072.93	-991.194
gdb_159	C1CCCC1	6.46711	6.46539	3.72933	0.001	52	-0.3078	0.0844	0.3922	414.087	0.140316	-196.433	-196.428	-196.427	-196.462	18.624	-1378.16	-1388.21	-1396.51	-1284.1
gdb_160	C1CCOC1	7.13328	6.90764	3.97481	1.465	45.06	-0.2479	0.0825	0.3304	374.144	0.116649	-232.352	-232.347	-232.346	-232.38	16.873	-1190.96	-1199.41	-1206.52	-1109.61
gdb_161	C1COCO1	7.8609	7.51415	4.27374	1.3482	38.2	-0.2572	0.0865	0.3437	333.797	0.092697	-268.274	-268.269	-268.268	-268.302	15.172	-1005.66	-1012.47	-1018.4	-937.32
gdb_162	C1C2CCC12	9.13872	6.09542	4.76786	0.2527	48.92	-0.2519	0.0987	0.3506	350.717	0.116089	-195.18	-195.175	-195.174	-195.207	16.868	-1219.69	-1228.48	-1235.59	-1137.43
gdb_163	C1C2COC12	10.1665	6.4527	5.07931	1.7167	41.77	-0.2337	0.0853	0.319	315.096	0.091972	-231.093	-231.089	-231.088	-231.12	15.312	-1028.98	-1036.16	-1042.09	-959.704
gdb_164	C1CC2OC12	9.60877	6.57366	5.00982	1.8518	41.8	-0.2517	0.0951	0.3468	317.726	0.091787	-231.102	-231.098	-231.097	-231.129	15.427	-1034.64	-1041.79	-1047.72	-965.409
gdb_165	c1c[nH]nc1	9.66859	9.44683	4.77821	2.2277	39.17	-0.2438	0.0239	0.2677	284.622	0.071284	-226.144	-226.141	-226.14	-226.171	13.255	-900.63	-906.287	-911.028	-844.115
gdb_166	c1cnn[nH]1	10.0785	9.91557	4.99818	4.2954	35.66	-0.2641	-0.0023	0.2618	266.898	0.059084	-242.18	-242.177	-242.176	-242.206	12.248	-774.472	-779.332	-783.48	-724.275
gdb_167	c1[nH]ncn1	10.2935	9.86616	5.03764	2.79	35.01	-0.2705	0.0059	0.2764	264.869	0.059902	-242.206	-242.202	-242.201	-242.232	11.923	-790.461	-795.344	-799.492	-740.253
gdb_168	c1[nH]cnn1	10.0475	9.93509	4.99548	5.498	35.27	-0.2551	0.0164	0.2715	266.675	0.059116	-242.196	-242.193	-242.192	-242.223	12.36	-784.64	-789.48	-793.628	-734.454
gdb_169	c1cn[nH]n1	10.3093	9.81117	5.02703	0.0597	35.3	-0.2742	-0.0055	0.2687	265.633	0.059852	-242.186	-242.182	-242.182	-242.212	11.936	-778.151	-783.033	-787.181	-727.946
gdb_170	c1cnoc1	9.8405	9.63861	4.86926	2.8629	35.74	-0.2677	-0.0138	0.2538	272.936	0.058014	-245.994	-245.99	-245.99	-246.02	12.232	-818.579	-823.452	-827.601	-768.758
gdb_171	c1conn1	10.426	9.84405	5.06334	3.4411	32.49	-0.2862	-0.044	0.2422	256.577	0.045382	-262.035	-262.032	-262.031	-262.061	11.821	-695.742	-699.732	-703.287	-652.282
gdb_172	c1ncon1	10.3957	10.1493	5.13552	1.126	31.56	-0.3054	-0.0335	0.2719	253.56	0.046608	-262.057	-262.053	-262.052	-262.083	11.003	-709.174	-713.256	-716.812	-665.668
gdb_173	c1nnco1	10.3824	10.2447	5.15654	3.1035	31.41	-0.2889	-0.0178	0.2711	252.728	0.046502	-262.065	-262.062	-262.061	-262.092	11.122	-714.797	-718.87	-722.425	-671.289
gdb_174	c1nnno1	10.7831	10.4118	5.2971	2.8915	28.58	-0.331	-0.0643	0.2667	239.886	0.033398	-278.076	-278.072	-278.071	-278.102	10.82	-572.645	-575.826	-578.789	-535.511
gdb_175	c1cnon1	10.5254	9.76061	5.06429	3.2148	32.29	-0.3213	-0.0515	0.2698	256.803	0.045873	-262.018	-262.014	-262.013	-262.044	11.319	-684.828	-688.886	-692.442	-641.34
gdb_176	c1nnon1	10.98	10.2403	5.29863	1.9641	28.86	-0.3379	-0.0815	0.2563	240.038	0.033459	-278.059	-278.056	-278.055	-278.085	10.694	-562.327	-565.531	-568.493	-525.183
gdb_177	n1nnon1	11.4029	10.6093	5.4959	0.6581	25.66	-0.3671	-0.1073	0.2598	226.012	0.020349	-294.082	-294.078	-294.077	-294.108	10.401	-427.706	-430.021	-432.39	-396.925
gdb_178	CC(=NO)C#C	8.35402	2.38993	1.87981	0.6411	54.16	-0.2383	-0.0315	0.2068	618.985	0.081951	-285.218	-285.211	-285.21	-285.248	23.675	-1054.89	-1060.37	-1066.3	-985.263
gdb_179	CC(=NO)CO	5.71908	2.66918	1.86162	1.9975	49.13	-0.2502	0.0066	0.2567	639.669	0.105605	-323.586	-323.578	-323.577	-323.617	25.106	-1148.61	-1155.52	-1162.63	-1065.9
gdb_180	CCC(=NO)C	6.7828	2.18539	1.85356	0.6759	56.46	-0.239	0.0173	0.2562	699.848	0.129195	-287.663	-287.655	-287.654	-287.694	26.442	-1333.22	-1341.74	-1350.04	-1237.66
gdb_181	C1CC(=NO)C1	9.1832	2.53155	2.06117	0.8763	53.48	-0.2405	0.0074	0.2479	599.042	0.107557	-286.438	-286.432	-286.431	-286.469	21.872	-1192.67	-1200.35	-1207.46	-1109.64
gdb_182	C1C(=NO)CN1	9.72664	2.54748	2.08411	1.2383	49.95	-0.23	0.0026	0.2326	576.978	0.096619	-302.472	-302.467	-302.466	-302.502	20.934	-1065.6	-1072.57	-1079.09	-988.251
gdb_183	C1C(=NO)CO1	10.1935	2.53906	2.08688	1.1556	46.34	-0.2498	-0.0046	0.2452	562.026	0.084017	-322.351	-322.345	-322.344	-322.38	19.932	-1001.72	-1007.9	-1013.82	-931.047
gdb_184	C(F)(F)(F)F	5.71326	5.71279	5.71267	0.0003	15.93	-0.4286	0.1935	0.6221	279.321	0.017147	-437.485	-437.481	-437.48	-437.512	12.639	-478.904	-480.888	-483.257	-449.652
gdb_185	N=C1NC=CO1	9.03286	3.98056	2.76298	3.2823	44.74	-0.1947	0.0288	0.2235	443.19	0.074595	-301.367	-301.362	-301.361	-301.396	18.338	-1000.07	-1005.79	-1011.12	-935.416
gdb_186	N=C1OC=CO1	9.19863	4.12641	2.84857	3.6351	40.77	-0.2262	0.0118	0.238	424.258	0.062567	-321.237	-321.232	-321.231	-321.265	16.38	-930.441	-935.615	-940.355	-872.207
gdb_187	c1c[nH]c(=O)[nH]1	9.01341	3.89637	2.72039	3.6997	43.39	-0.1951	0.0406	0.2357	444.264	0.075511	-301.406	-301.401	-301.4	-301.434	18.314	-1024	-1029.77	-1035.11	-959.209
gdb_188	c1coc(=O)[nH]1	9.20111	4.03528	2.80507	4.6537	39.72	-0.2215	0.0207	0.2422	425.458	0.063077	-321.276	-321.272	-321.271	-321.304	16.761	-955.144	-960.232	-964.973	-896.966
gdb_189	c1coc(=O)o1	9.39188	4.18355	2.8943	4.4195	36.02	-0.253	0.0027	0.2556	406.933	0.050756	-341.146	-341.141	-341.14	-341.173	15.099	-885.431	-889.859	-894.006	-833.845
gdb_190	Cc1ccc[nH]1	8.61149	3.43237	2.49228	1.9162	55.77	-0.1934	0.0496	0.243	523.113	0.109918	-249.397	-249.392	-249.391	-249.426	20.832	-1303.8	-1311.8	-1318.91	-1220.07
gdb_191	Cc1ccco1	8.84271	3.54533	2.57115	0.5222	51.86	-0.2124	0.0239	0.2363	501.983	0.097415	-269.268	-269.262	-269.261	-269.296	19.38	-1234.62	-1241.93	-1248.45	-1157.45
gdb_192	Cc1cnco1	9.35773	3.58145	2.6326	2.0636	47.63	-0.2364	0.0066	0.243	481.046	0.086244	-285.328	-285.323	-285.322	-285.357	18.024	-1124.1	-1130.65	-1136.58	-1053.2
gdb_193	Cc1ncco1	9.16324	3.7188	2.68951	1.3368	47.52	-0.2371	0.0082	0.2453	474.967	0.086046	-285.33	-285.325	-285.324	-285.359	18.156	-1125.29	-1131.8	-1137.73	-1054.52
gdb_194	c1cc([nH]c1)N	8.80085	3.53327	2.54719	1.5102	51.62	-0.185	0.0556	0.2406	495.595	0.099063	-265.442	-265.436	-265.435	-265.47	20.507	-1182.96	-1190.15	-1196.67	-1105.51
gdb_195	c1cc(oc1)N	9.03471	3.7	2.63327	1.5774	48.3	-0.1844	0.0397	0.2241	472.715	0.086472	-285.314	-285.308	-285.307	-285.342	19.374	-1114.91	-1121.41	-1127.34	-1043.9
gdb_196	c1c(ocn1)N	9.58198	3.73874	2.69846	2.9659	44.3	-0.2049	0.0202	0.2251	451.847	0.075243	-301.373	-301.368	-301.368	-301.402	18	-1003.88	-1009.63	-1014.96	-939.17
gdb_197	c1coc(n1)N	9.35884	3.9125	2.76625	1.8589	43.86	-0.2088	0.0284	0.2373	444.874	0.075481	-301.381	-301.376	-301.375	-301.409	17.958	-1008.67	-1014.51	-1019.84	-943.797
gdb_198	c1cc([nH]c1)O	8.91138	3.62931	2.57898	0.9982	47.38	-0.1814	0.0635	0.2449	474.502	0.0864	-285.32	-285.315	-285.314	-285.348	19.901	-1119.04	-1125.48	-1131.41	-1048.03
gdb_199	c1c([nH]cn1)O	9.43187	3.67479	2.64447	2.938	43.45	-0.2022	0.0448	0.247	453.065	0.075256	-301.378	-301.373	-301.372	-301.406	18.316	-1006.7	-1012.44	-1017.77	-941.957
gdb_200	c1cnc([nH]1)O	9.27499	3.84435	2.71784	2.18	43.23	-0.2051	0.0505	0.2555	445.814	0.075677	-301.389	-301.384	-301.383	-301.417	18.016	-1013.73	-1019.59	-1024.93	-948.823
gdb_201	Cc1cc[nH]c1	8.67353	3.34371	2.44992	1.6978	55.32	-0.1982	0.0533	0.2515	528.926	0.109903	-249.395	-249.39	-249.389	-249.424	20.948	-1302.51	-1310.5	-1317.62	-1218.79
gdb_202	Cc1c[nH]cn1	9.00788	3.50963	2.56569	3.3147	51.32	-0.2157	0.0376	0.2533	500.64	0.098598	-265.457	-265.452	-265.451	-265.486	19.536	-1192.88	-1200.14	-1206.66	-1115.42
gdb_203	Cc1ccoc1	8.94272	3.37005	2.48533	0.8398	51.11	-0.2183	0.025	0.2434	512.569	0.097541	-269.263	-269.258	-269.257	-269.292	19.399	-1232.05	-1239.36	-1245.88	-1154.88
gdb_204	Cc1cocn1	9.29377	3.53254	2.60086	1.3204	47.12	-0.2395	0.0074	0.2468	485.01	0.086195	-285.327	-285.322	-285.321	-285.355	18.123	-1123.14	-1129.68	-1135.61	-1052.26
gdb_205	c1c[nH]cc1N	8.86789	3.46013	2.49766	1.8044	51.67	-0.1741	0.0558	0.2299	500.135	0.098959	-265.439	-265.433	-265.432	-265.467	20.983	-1181.02	-1188.19	-1194.71	-1103.41
gdb_206	c1c(nc[nH]1)N	9.23894	3.65185	2.62644	3.0074	47.82	-0.1849	0.0391	0.2241	471.183	0.087869	-281.505	-281.499	-281.498	-281.533	19.414	-1073.87	-1080.37	-1086.3	-1002.44
gdb_207	c1cocc1N	9.15078	3.49098	2.53565	1.7218	47.62	-0.1947	0.029	0.2237	483.741	0.086736	-285.307	-285.302	-285.301	-285.335	19.259	-1110.76	-1117.31	-1123.24	-1039.69
gdb_208	c1c(nco1)N	9.54923	3.68153	2.66498	1.6737	43.75	-0.2057	0.0107	0.2164	455.358	0.075457	-301.374	-301.369	-301.368	-301.402	17.986	-1004.09	-1009.89	-1015.22	-939.291
gdb_209	c1c[nH]cc1O	8.97547	3.51643	2.52657	1.6811	47.51	-0.1864	0.05	0.2364	480.403	0.086407	-285.316	-285.311	-285.31	-285.345	19.995	-1116.67	-1123.1	-1129.02	-1045.68
gdb_210	c1c(nc[nH]1)O	9.37443	3.72661	2.66657	2.8207	43.71	-0.2006	0.0315	0.2321	450.913	0.075668	-301.385	-301.381	-301.38	-301.413	18.065	-1011.38	-1017.24	-1022.57	-946.477
gdb_211	c1c(nco1)O	9.6847	3.7549	2.70582	0.4508	39.79	-0.2242	0.001	0.2252	435.504	0.063161	-321.253	-321.248	-321.247	-321.281	16.639	-940.409	-945.532	-950.273	-882.184
gdb_212	Cn1cccc1	8.71953	3.56689	2.57362	2.0318	55.54	-0.2006	0.0463	0.2469	510.197	0.110002	-249.387	-249.382	-249.381	-249.417	20.193	-1297.61	-1305.65	-1312.76	-1213.96
gdb_213	Cn1ccnc1	9.19623	3.61466	2.63799	3.9054	51.11	-0.2216	0.0324	0.2541	488.822	0.098859	-265.447	-265.442	-265.441	-265.476	18.783	-1186.51	-1193.8	-1200.31	-1109.18
gdb_214	c1ccccc1	5.71227	5.71175	2.85601	0	57.28	-0.2475	0.0029	0.2503	456.679	0.100175	-232.165	-232.16	-232.159	-232.192	17.214	-1306.67	-1314.58	-1321.1	-1229.03
gdb_215	c1ccncc1	6.06065	5.83683	2.97332	2.1103	53.03	-0.2518	-0.0225	0.2293	432.225	0.088683	-248.212	-248.208	-248.207	-248.239	16.093	-1187.78	-1194.88	-1200.8	-1116.47
gdb_216	c1cnccn1	6.4337	5.94958	3.09109	0	49.2	-0.2493	-0.0511	0.1982	408.933	0.07674	-264.256	-264.251	-264.251	-264.283	15.146	-1066.58	-1072.86	-1078.19	-1001.62
gdb_217	c1cncnc1	6.30165	6.09672	3.09875	2.2031	48.47	-0.2531	-0.0415	0.2116	408.288	0.076933	-264.262	-264.258	-264.257	-264.289	15.138	-1070.48	-1076.75	-1082.08	-1005.53
gdb_218	c1ncncn1	6.4674	6.46702	3.2336	0.0001	43.74	-0.2768	-0.0554	0.2214	384.808	0.065246	-280.314	-280.31	-280.309	-280.341	14.209	-954.668	-960.088	-964.829	-896.072
gdb_219	CC(C)(C)C#C	4.51049	2.68409	2.68378	0.6082	62.05	-0.2585	0.0629	0.3214	624.765	0.140054	-234.477	-234.469	-234.468	-234.507	28.513	-1501.73	-1511.14	-1520.03	-1399.21
gdb_220	CC(C)(C)C#N	4.48834	2.74542	2.74525	3.9525	56.9	-0.3156	0.0438	0.3594	602.035	0.129886	-250.586	-250.579	-250.578	-250.616	26.404	-1421.73	-1430.46	-1438.76	-1325.49
gdb_221	CC(C)(C#N)N	4.64233	2.79473	2.74828	2.8519	53.67	-0.2675	0.0349	0.3024	580.912	0.119019	-266.631	-266.623	-266.623	-266.661	25.93	-1301.22	-1309.16	-1316.87	-1211.28
gdb_222	CC(C)(C#C)O	4.76694	2.76751	2.71134	1.7721	54.93	-0.2589	0.0425	0.3014	587.13	0.116168	-270.399	-270.392	-270.391	-270.429	27.393	-1316.8	-1324.57	-1332.27	-1227.3
gdb_223	CC(C)(C#N)O	4.7465	2.83377	2.77452	4.8465	49.98	-0.2931	0.0216	0.3148	564.648	0.105718	-286.506	-286.499	-286.498	-286.536	25.46	-1235.47	-1242.51	-1249.62	-1152.3
gdb_224	CC(C)(C)C=O	4.42313	2.76203	2.72257	2.5692	56.92	-0.247	-0.0179	0.2291	611.163	0.139975	-271.656	-271.649	-271.648	-271.687	27.295	-1477.91	-1487.31	-1496.2	-1375.49
gdb_225	CC(C)(C=O)O	4.6175	2.83829	2.80928	2.8176	49.7	-0.2523	-0.0258	0.2265	570.056	0.115843	-307.582	-307.574	-307.573	-307.614	26.432	-1294.94	-1302.59	-1310.29	-1205.93
gdb_226	CC(C)(C)CO	4.38057	2.60111	2.59415	1.3469	59.72	-0.2638	0.0725	0.3363	650.45	0.163869	-272.841	-272.833	-272.832	-272.872	29.797	-1593.64	-1604.52	-1614.6	-1477.91
gdb_227	CC(C)(CO)O	4.50357	2.67369	2.67044	0.1987	52.67	-0.2619	0.0727	0.3346	609.337	0.139933	-308.77	-308.762	-308.761	-308.801	28.879	-1412.26	-1421.43	-1430.32	-1309.66
gdb_228	CCC(C)(C)C	4.2679	2.47516	2.46634	0.0414	66.63	-0.3031	0.0748	0.378	704.41	0.187572	-236.917	-236.909	-236.908	-236.949	30.906	-1777.74	-1790.34	-1801.61	-1648.96
gdb_229	CCC(C)(C)O	4.5327	2.58644	2.52034	1.3435	59.74	-0.2601	0.0658	0.3259	660.77	0.163685	-272.848	-272.839	-272.838	-272.879	29.948	-1597.52	-1608.43	-1618.51	-1481.82
gdb_230	CC(C)(C)OC	4.35981	2.71989	2.7163	1.0896	60.03	-0.2455	0.079	0.3245	644.174	0.163225	-272.836	-272.827	-272.826	-272.867	29.597	-1590.03	-1600.9	-1610.97	-1474.53
gdb_231	CC#CC(=O)C	9.59568	1.744	1.50329	3.5644	56.61	-0.2532	-0.0449	0.2082	786.372	0.093473	-269.23	-269.223	-269.222	-269.264	23.826	-1211.21	-1217.15	-1223.67	-1136.95
gdb_232	CC#CC(=O)N	10.676	1.75821	1.52399	4.0759	52.6	-0.2502	-0.016	0.2342	756.807	0.082966	-285.3	-285.293	-285.292	-285.334	23.663	-1106.64	-1111.67	-1117.6	-1039.09
gdb_233	CC#CC(C)C	7.4644	1.70877	1.47982	0.1156	65.24	-0.2404	0.0633	0.3036	861.288	0.140828	-234.486	-234.478	-234.477	-234.519	27.581	-1507.79	-1516.88	-1525.77	-1406.98
gdb_234	CC#CC(C)O	8.01526	1.71359	1.49741	1.89	57.94	-0.2492	0.0416	0.2908	819.295	0.117252	-270.409	-270.401	-270.4	-270.442	26.384	-1322.85	-1330.32	-1338.02	-1234.97
gdb_235	CC(=O)CC#C	7.67676	2.29575	1.87888	2.2729	51.94	-0.246	-0.0185	0.2275	636.881	0.093109	-269.219	-269.212	-269.211	-269.251	23.951	-1204.34	-1210.59	-1217.11	-1128.82
gdb_236	CC(=O)CC#N	9.67999	2.17217	1.81363	5.6789	47.48	-0.274	-0.037	0.237	640.567	0.082597	-285.325	-285.318	-285.317	-285.356	21.969	-1121.83	-1127.35	-1133.27	-1052.96
gdb_237	C#CCC(=O)N	9.4168	2.22029	1.85862	3.7732	48.37	-0.2498	0.0244	0.2742	627.695	0.082749	-285.288	-285.281	-285.28	-285.32	23.677	-1098.78	-1104.17	-1110.1	-1029.9
gdb_238	C(C#N)C(=O)N	9.72555	2.25446	1.8741	6.7117	43.68	-0.2741	0.0051	0.2792	603.708	0.072367	-301.395	-301.388	-301.387	-301.427	21.668	-1017.29	-1021.99	-1027.32	-954.82
gdb_239	CC(=N)NC=O	7.49331	2.71579	2.01778	0.9105	50.18	-0.2611	-0.0177	0.2434	587.779	0.096761	-302.589	-302.582	-302.581	-302.619	21.828	-1138.5	-1145.16	-1151.68	-1061.65
gdb_240	CC(=N)OC=O	9.27563	2.24606	1.83479	4.0954	45.3	-0.2723	-0.0251	0.2472	632.471	0.083113	-322.461	-322.454	-322.453	-322.492	21.35	-1070.51	-1076.15	-1082.08	-1000.92
gdb_241	CC(=O)CC=O	7.62965	2.075	1.80193	2.6833	48.15	-0.2505	-0.0381	0.2124	667.803	0.09322	-306.398	-306.391	-306.39	-306.429	22.667	-1179.57	-1185.87	-1192.39	-1104.08
gdb_242	CC(=O)NC=N	8.55761	2.46723	1.93829	5.1423	49.82	-0.2397	-0.0114	0.2283	621.204	0.095742	-302.58	-302.573	-302.572	-302.611	22.603	-1132.9	-1139.25	-1145.77	-1056.75
gdb_243	CC(=O)NC=O	8.68161	2.49189	1.95985	5.6602	45.18	-0.2511	-0.0298	0.2213	600.473	0.083351	-322.48	-322.473	-322.472	-322.511	21.535	-1082.5	-1088.1	-1094.03	-1012.83
gdb_244	CC(=O)OC=N	9.62372	2.25349	1.84676	0.9137	45.91	-0.2768	-0.0235	0.2533	633.511	0.083216	-322.465	-322.458	-322.457	-322.495	21.339	-1073.06	-1078.7	-1084.62	-1003.35
gdb_245	C(=O)NC(=N)N	8.34296	2.73401	2.06751	2.4787	46.25	-0.2336	-0.0146	0.2189	561.261	0.08593	-318.648	-318.642	-318.641	-318.677	21.711	-1027.14	-1033.09	-1039.02	-956.322
gdb_246	C(C=O)C(=O)N	8.23674	2.10689	1.8256	3.7344	44.18	-0.2502	-0.0278	0.2223	637.496	0.083052	-322.47	-322.463	-322.462	-322.501	22.336	-1076.27	-1081.76	-1087.68	-1006.92
gdb_247	C(=N)NC(=O)N	8.72614	2.55084	1.99804	5.2585	46.05	-0.2443	0.0042	0.2484	586.838	0.085659	-318.642	-318.636	-318.635	-318.672	22.001	-1023.37	-1029.12	-1035.05	-952.962
gdb_248	C(=O)NC(=O)N	8.85115	2.58309	2.01992	6.1119	41.58	-0.2548	-0.0128	0.242	566.076	0.073232	-338.543	-338.537	-338.536	-338.573	20.96	-973.554	-978.546	-983.88	-909.776
gdb_249	NC(=O)OC=N	10.304	2.31232	1.8886	1.994	42.07	-0.2743	0.0024	0.2767	600.144	0.0727	-338.532	-338.525	-338.524	-338.562	21.164	-966.378	-971.159	-976.492	-902.977
gdb_250	CC(C)CC#C	7.28576	2.0531	1.72307	0.6828	62.17	-0.259	0.0553	0.3143	738.955	0.140781	-234.476	-234.469	-234.468	-234.507	27.444	-1501.45	-1510.93	-1519.82	-1399.22
gdb_251	CC(C)CC#N	7.32032	2.08565	1.74516	3.9826	57.19	-0.3161	0.0346	0.3507	713.143	0.130632	-250.585	-250.578	-250.577	-250.616	25.297	-1421.31	-1430.14	-1438.43	-1325.36
gdb_252	CC(O)CC#C	7.60425	2.09483	1.75454	1.4348	54.82	-0.2622	0.0545	0.3167	692.791	0.117241	-270.401	-270.394	-270.393	-270.432	26.225	-1318.04	-1325.89	-1333.59	-1228.84
gdb_253	CC(O)CC#N	8.13877	2.09686	1.78822	4.9064	50.45	-0.2866	0.0348	0.3214	674.731	0.106844	-286.508	-286.501	-286.5	-286.539	24.229	-1236.78	-1243.92	-1251.03	-1153.9
gdb_254	CN(C)CC#N	8.08563	2.19066	1.84258	4.0824	54.43	-0.2371	0.0217	0.2588	671.768	0.119064	-266.609	-266.602	-266.601	-266.64	24.109	-1287.74	-1295.8	-1303.51	-1198.01
gdb_255	CC(C)CC=O	7.05919	1.96028	1.67683	2.7416	57.47	-0.2481	-0.0197	0.2284	750.179	0.140549	-271.653	-271.646	-271.645	-271.685	26.267	-1475.92	-1485.36	-1494.25	-1374.01
gdb_256	CC(C)NC=O	6.05601	2.21302	1.97997	3.6603	54.8	-0.2484	0.0348	0.2832	684.307	0.130467	-287.728	-287.72	-287.72	-287.76	25.451	-1374.19	-1382.87	-1391.16	-1279
gdb_257	CC(C)OC=O	7.4514	2.03598	1.73685	4.1216	51.48	-0.2748	0.0115	0.2863	712.291	0.117552	-307.602	-307.595	-307.594	-307.634	24.383	-1307.51	-1315.4	-1323.1	-1218.79
gdb_258	CC(O)CC=O	7.6927	1.90998	1.63513	3.3205	50.52	-0.2437	-0.0204	0.2232	730.324	0.11705	-307.578	-307.57	-307.57	-307.609	25.112	-1292.29	-1300.11	-1307.82	-1203.3
gdb_259	CN(C)CC=O	8.00355	1.98325	1.71486	2.7328	54.59	-0.2267	-0.0252	0.2016	722.196	0.129063	-287.681	-287.674	-287.673	-287.712	25.118	-1344.9	-1353.6	-1361.9	-1249.02
gdb_260	CC(=O)CCO	8.72739	1.81809	1.54762	1.2601	50.08	-0.2458	-0.0111	0.2348	760.732	0.117054	-307.586	-307.578	-307.577	-307.618	25.274	-1297.43	-1305.06	-1312.76	-1208.99
gdb_261	CCCC(=O)C	8.36053	1.7817	1.52355	2.5426	57.31	-0.2415	-0.0071	0.2345	817.461	0.140374	-271.666	-271.658	-271.657	-271.699	26.57	-1483.99	-1493.23	-1502.12	-1382.82
gdb_262	CCCC(=O)N	8.69227	1.82351	1.56698	3.4104	53.75	-0.243	0.0359	0.2789	778.046	0.130316	-287.737	-287.729	-287.728	-287.769	26.19	-1379.8	-1388.27	-1396.57	-1284.72
gdb_263	CCNC(=O)C	7.47672	2.0437	1.81354	3.4941	54.72	-0.2402	0.0381	0.2783	725.332	0.130219	-287.735	-287.727	-287.726	-287.768	25.795	-1378.44	-1386.88	-1395.18	-1283.86
gdb_264	CCNC(=O)N	8.47929	1.99776	1.7207	3.5648	50.96	-0.2427	0.0598	0.3025	719.194	0.120088	-303.796	-303.788	-303.787	-303.827	25.169	-1268.13	-1276.02	-1283.72	-1178.97
gdb_265	CCOC(=O)C	8.4155	2.08732	1.72634	1.9371	50.66	-0.2654	0.0196	0.285	719.014	0.117704	-307.615	-307.607	-307.606	-307.647	24.457	-1315.53	-1323.28	-1330.99	-1226.99
gdb_266	CCOC(=O)N	8.98436	2.12697	1.75865	2.4228	46.82	-0.2644	0.0591	0.3235	686.248	0.107556	-323.679	-323.672	-323.671	-323.71	24.01	-1207.05	-1214.17	-1221.28	-1124.27
gdb_267	C[NH2+]CC([O-])=O	7.07591	2.3079	2.07473	5.2128	46.17	-0.2494	0.0196	0.2691	624.319	0.108531	-323.654	-323.648	-323.647	-323.685	22.427	-1191.56	-1199.03	-1206.14	-1108.26
gdb_268	CC(=O)COC	8.89923	1.94768	1.64777	3.6117	51.17	-0.2449	-0.0102	0.2347	743.253	0.116412	-307.572	-307.564	-307.563	-307.604	24.783	-1288.58	-1296.2	-1303.91	-1200.27
gdb_269	COCC(=O)N	9.29932	1.99725	1.69178	4.2922	47.53	-0.2464	0.0274	0.2738	706.14	0.10636	-323.641	-323.634	-323.633	-323.673	24.375	-1183.55	-1190.44	-1197.56	-1101.28
gdb_270	C(CO)C(=O)N	9.17009	1.86544	1.58189	2.1536	46.39	-0.2471	0.0327	0.2798	722.905	0.106736	-323.657	-323.65	-323.649	-323.69	25.021	-1193.54	-1200.3	-1207.42	-1111.83
gdb_271	[NH3+]CCC([O-])=O	8.91475	1.86414	1.62849	14.8809	54.51	-0.167	-0.0333	0.1338	714.907	0.107753	-323.583	-323.576	-323.575	-323.615	23.572	-1146.9	-1154.06	-1161.17	-1064.34
gdb_272	CC(C)CCO	6.8197	1.72205	1.47522	1.3839	60.25	-0.2613	0.0807	0.342	850.853	0.164714	-272.838	-272.829	-272.828	-272.87	28.734	-1591.26	-1602.15	-1612.22	-1476.11
gdb_273	CC(O)CCO	7.4215	1.74761	1.51679	0.18	53.18	-0.2583	0.0719	0.3302	802.508	0.141169	-308.765	-308.757	-308.756	-308.796	27.553	-1409.19	-1418.46	-1427.35	-1306.95
gdb_274	CCCC(C)C	6.59674	1.69478	1.45846	0.0898	67.45	-0.3042	0.0859	0.3901	906.707	0.188151	-236.918	-236.909	-236.908	-236.95	29.991	-1777.86	-1790.4	-1801.66	-1649.66
gdb_275	CCCC(C)O	7.1604	1.71893	1.49915	1.3758	60.39	-0.2613	0.0739	0.3352	858.141	0.164563	-272.845	-272.836	-272.836	-272.876	28.823	-1595.66	-1606.58	-1616.66	-1480.39
gdb_276	CCOC(C)C	6.73269	1.92812	1.63086	0.9735	61.19	-0.2458	0.0875	0.3333	814.346	0.163926	-272.84	-272.831	-272.83	-272.872	28.558	-1592.53	-1603.39	-1613.47	-1477.55
gdb_277	CC(C)COC	6.99745	1.88283	1.60043	0.9451	61.01	-0.2508	0.0876	0.3384	817.843	0.16427	-272.833	-272.825	-272.824	-272.865	28.268	-1588.21	-1599.09	-1609.17	-1473.02
gdb_278	COCC(C)O	6.31223	2.13733	1.91565	2.2037	53.61	-0.2581	0.0777	0.3359	711.283	0.141325	-308.759	-308.751	-308.751	-308.791	26.669	-1405.72	-1415.13	-1424.02	-1303.31
gdb_279	CC(=O)C(=O)C	5.28135	3.3693	2.10993	0.0005	47.03	-0.2408	-0.0826	0.1582	581.337	0.092927	-306.407	-306.399	-306.398	-306.438	23.569	-1185.17	-1191.29	-1197.81	-1109.7
gdb_280	CC(=O)C(=N)N	5.34084	3.5511	2.16491	1.9354	48.43	-0.2483	-0.0515	0.1968	562.52	0.09552	-302.581	-302.574	-302.573	-302.611	23.683	-1133.63	-1140.03	-1146.55	-1057.02
gdb_281	CC(=O)C(=O)N	5.43774	3.54714	2.17517	1.1652	43.45	-0.2416	-0.0632	0.1784	547.583	0.083247	-322.483	-322.476	-322.475	-322.513	22.796	-1084.31	-1089.86	-1095.79	-1014.52
gdb_282	NC(=[NH2+])C([O-])=O	5.47512	3.91202	2.28171	8.5052	41.06	-0.2349	-0.0376	0.1973	506.643	0.073524	-338.53	-338.524	-338.523	-338.559	20.891	-965.458	-970.683	-976.016	-901.134
gdb_283	C(=O)(C(=O)N)N	5.64251	3.73654	2.24793	0.0024	39.85	-0.2422	-0.0321	0.21	513.816	0.073748	-338.56	-338.554	-338.553	-338.589	21.839	-984.215	-989.235	-994.569	-920.116
gdb_284	CC(C)C(=O)C	4.73706	2.78011	2.2501	2.5905	56.8	-0.2389	-0.0081	0.2308	650.552	0.140412	-271.665	-271.657	-271.656	-271.697	27.077	-1483.42	-1492.72	-1501.61	-1381.53
gdb_285	CC(C)C(=O)N	4.90809	2.61486	2.52356	3.4399	53.35	-0.2409	0.0371	0.278	617.136	0.130071	-287.737	-287.73	-287.729	-287.77	26.737	-1380.21	-1388.62	-1396.92	-1285.25
gdb_286	CC([NH3+])C([O-])=O	4.85146	3.44622	2.14957	5.0933	45.76	-0.251	0.0174	0.2683	578.697	0.108391	-323.665	-323.659	-323.658	-323.695	23.344	-1198.54	-1205.97	-1213.08	-1115.14
gdb_287	CC(O)C(C)=O	4.86781	3.19439	2.14328	2.9304	49.94	-0.263	-0.0258	0.2371	606.348	0.117268	-307.594	-307.587	-307.586	-307.625	25.252	-1302.52	-1310.43	-1318.14	-1213.15
gdb_288	CC(O)C(N)=O	5.05033	3.24897	2.23698	4.1096	46.24	-0.26	0.0186	0.2786	574.329	0.10692	-323.666	-323.659	-323.658	-323.697	24.979	-1199.01	-1206.09	-1213.2	-1115.99
gdb_289	CC(=O)N(C)C	4.91512	3.39317	2.0861	3.5335	54.99	-0.2342	0.0354	0.2696	622.334	0.129864	-287.724	-287.716	-287.715	-287.756	25.808	-1371.65	-1380.14	-1388.44	-1276.03
gdb_290	CN(C)C(=O)N	5.07057	3.5194	2.14443	3.6689	50.94	-0.2306	0.0604	0.2909	591.793	0.119711	-303.786	-303.778	-303.778	-303.817	25.1	-1261.94	-1269.78	-1277.48	-1172.28
gdb_291	CC(C)C(C)C	4.19798	2.86549	1.86359	0	66.87	-0.3016	0.0822	0.3838	747.108	0.187721	-236.916	-236.908	-236.907	-236.948	30.606	-1776.84	-1789.37	-1800.63	-1648.49
gdb_292	CC(C)C(C)O	4.47958	2.66966	2.28942	1.414	59.83	-0.2613	0.0684	0.3297	675.048	0.164151	-272.844	-272.836	-272.835	-272.875	29.475	-1595.14	-1606.03	-1616.11	-1479.61
gdb_293	CC(O)C(C)O	4.73128	2.64326	2.42091	0.1664	52.62	-0.2564	0.0643	0.3208	632.237	0.140737	-308.772	-308.764	-308.763	-308.804	28.004	-1413.98	-1423.17	-1432.06	-1312
gdb_294	CC1(CCC1)C	4.94405	3.06969	2.80861	0.0245	63.32	-0.2837	0.0812	0.3649	603.433	0.165997	-235.699	-235.692	-235.691	-235.729	26.214	-1641.01	-1652.72	-1662.79	-1524.73
gdb_295	CC1(CCO1)C	5.10608	3.28695	2.96998	1.636	56.17	-0.2392	0.0812	0.3205	560.01	0.141947	-271.627	-271.62	-271.619	-271.657	24.691	-1459.29	-1469.26	-1478.15	-1356.39
gdb_296	CC1(COC1)C	5.16119	3.14248	2.83176	1.888	56.09	-0.2425	0.0728	0.3154	569.103	0.142192	-271.618	-271.611	-271.61	-271.649	24.362	-1453.94	-1463.89	-1472.79	-1351.53
gdb_297	CC1(CCC1)O	5.17369	3.14505	2.90044	1.3454	56.29	-0.2526	0.0743	0.3269	562.04	0.142376	-271.628	-271.621	-271.62	-271.657	25.093	-1460	-1470.1	-1478.99	-1356.65
gdb_298	CC1(COC1)O	5.46124	3.21403	2.92761	2.486	49.2	-0.246	0.0616	0.3076	527.752	0.118569	-307.545	-307.538	-307.537	-307.574	23.305	-1271.51	-1279.91	-1287.62	-1181.41
gdb_299	CC1(C)CC1O	5.09266	2.97394	2.52892	1.2792	56.93	-0.2497	0.083	0.3327	599.392	0.141365	-271.622	-271.615	-271.614	-271.652	26.639	-1456.32	-1466.05	-1474.94	-1353.3
gdb_300	CC1(O)CC1O	5.24096	3.07084	2.60289	1.9707	49.85	-0.2427	0.0794	0.3221	557.579	0.117602	-307.546	-307.539	-307.538	-307.576	25.546	-1272.41	-1280.54	-1288.24	-1182.34
gdb_301	CC1CC1(C)C	4.93979	2.82688	2.43235	0.0963	64.09	-0.2558	0.0887	0.3445	649.578	0.16489	-235.699	-235.692	-235.691	-235.729	27.904	-1640.99	-1652.29	-1662.37	-1525.08
gdb_302	CC1CC1(C)O	5.09412	2.91073	2.50204	1.2745	56.95	-0.2458	0.0798	0.3256	607.216	0.141106	-271.624	-271.617	-271.616	-271.654	26.806	-1457.57	-1467.27	-1476.16	-1354.61
gdb_303	CC1OC1(C)C	5.42634	2.9036	2.43856	1.7972	56.95	-0.2545	0.0923	0.3468	616.156	0.140619	-271.63	-271.623	-271.622	-271.661	26.504	-1461.62	-1471.23	-1480.12	-1358.89
gdb_304	CC1(CN1C)C	5.05749	3.02686	2.58542	1.1514	60.96	-0.219	0.0873	0.3063	612.833	0.153033	-251.733	-251.725	-251.725	-251.763	26.999	-1513.62	-1524.12	-1533.6	-1404.03
gdb_305	CC1CC(=N)O1	9.20563	2.65868	2.33419	2.8604	51.41	-0.2598	0.0305	0.2903	567.998	0.108342	-286.498	-286.492	-286.491	-286.527	21.198	-1230.42	-1238.3	-1245.42	-1146.63
gdb_306	CC1CC(=O)C1	9.35988	2.40174	2.08257	2.8997	53.83	-0.2394	-0.0163	0.2231	615.48	0.118664	-270.447	-270.441	-270.44	-270.477	22.568	-1346.82	-1355.37	-1363.08	-1257.03
gdb_307	CC1CC(=O)N1	9.37628	2.54337	2.24698	3.855	50.75	-0.2465	0.0387	0.2852	578.116	0.108284	-286.52	-286.514	-286.513	-286.549	21.755	-1243.91	-1251.67	-1258.78	-1160.33
gdb_308	CC1CC(=O)O1	9.32445	2.68104	2.36185	4.16	46.42	-0.2737	0.0124	0.2861	549.307	0.096346	-306.403	-306.397	-306.397	-306.432	20.176	-1183.02	-1190.13	-1196.65	-1105.88
gdb_309	CN1CC(=O)C1	10.2331	2.52788	2.17036	2.5981	51.1	-0.2304	-0.0233	0.2071	581.487	0.107085	-286.476	-286.47	-286.47	-286.506	21.382	-1216.77	-1224.56	-1231.68	-1133.07
gdb_310	C1C(CC1=O)O	9.88123	2.46668	2.12799	3.0457	46.78	-0.242	-0.0206	0.2214	568.109	0.095023	-306.37	-306.364	-306.363	-306.399	21.395	-1161.99	-1168.94	-1175.46	-1085.08
gdb_311	CC1CC(C)C1	7.8794	2.19453	2.00483	0.1412	64.11	-0.2832	0.0906	0.3739	708.755	0.166237	-235.7	-235.693	-235.692	-235.73	25.93	-1641.8	-1653.46	-1663.54	-1525.76
gdb_312	CC1CC(C)O1	7.09839	2.5176	2.36131	1.5588	56.92	-0.2399	0.0942	0.3341	627.214	0.14242	-271.628	-271.622	-271.621	-271.659	24.277	-1460.32	-1470.35	-1479.25	-1357.4
gdb_313	CC1CC(O)C1	8.21533	2.25023	2.04733	1.398	56.88	-0.253	0.0788	0.3318	659.729	0.142766	-271.625	-271.618	-271.617	-271.655	24.723	-1458	-1468.05	-1476.94	-1354.91
gdb_314	CN1CC(C1)O	8.45455	2.48661	2.27352	1.5574	53.9	-0.2196	0.0838	0.3034	603.865	0.131404	-287.657	-287.651	-287.65	-287.687	23.314	-1329.73	-1339.08	-1347.38	-1232.83
gdb_315	OC1CC(O)C1	8.74308	2.25286	2.04782	1.3233	49.09	-0.2525	0.0691	0.3216	617.39	0.119358	-307.549	-307.542	-307.541	-307.578	23.5	-1273.96	-1282.45	-1290.15	-1183.77
gdb_316	CC12CC(C1)C2	5.99752	3.39906	3.39861	0.2077	61.09	-0.2934	0.0984	0.3917	520.616	0.144312	-234.455	-234.45	-234.449	-234.484	21.869	-1488.49	-1499.26	-1508.15	-1384.72
gdb_317	CC12CC(C1)O2	6.22463	3.60361	3.5536	1.8191	53.68	-0.2307	0.1012	0.3319	482.613	0.119521	-270.37	-270.365	-270.364	-270.399	21.01	-1298.62	-1307.64	-1315.35	-1207.96
gdb_318	CC12CN(C1)C2	6.36553	3.40958	3.40949	1.9709	57.23	-0.2257	0.0834	0.3091	503.812	0.132764	-250.479	-250.473	-250.473	-250.507	21.04	-1354.59	-1364.53	-1372.83	-1257.18
gdb_319	OC12CC(C1)C2	6.11821	3.56308	3.551	1.329	53.49	-0.2587	0.0809	0.3397	476.498	0.120826	-270.383	-270.378	-270.377	-270.411	20.67	-1306.54	-1315.72	-1323.43	-1215.7
gdb_320	OC12CN(C1)C2	6.47877	3.57961	3.5684	1.7613	50.04	-0.2445	0.0682	0.3126	459.467	0.109323	-286.408	-286.403	-286.402	-286.437	19.785	-1174.09	-1182.45	-1189.56	-1089.61
gdb_321	C#CC(=O)C#C	6.57168	2.87944	2.00217	3.1111	50.23	-0.28	-0.0898	0.1902	559.942	0.04691	-266.763	-266.757	-266.757	-266.793	20.497	-918.962	-922.308	-926.456	-869.031
gdb_322	C#CC(=O)C#N	6.60238	2.92418	2.0266	3.7814	44.9	-0.3156	-0.121	0.1947	539.361	0.036304	-282.861	-282.855	-282.854	-282.89	18.651	-831.65	-834.294	-837.849	-788.015
gdb_323	C(#N)C(=O)C#N	6.73683	2.93617	2.04492	0.6341	39.71	-0.3538	-0.1562	0.1977	520.874	0.02554	-298.953	-298.948	-298.947	-298.982	16.955	-740.67	-742.595	-745.557	-703.324
gdb_324	C#CC(=O)C=O	8.66117	2.47638	1.92577	4.3138	43.98	-0.2672	-0.1181	0.1491	570.414	0.046458	-303.934	-303.928	-303.927	-303.964	19.716	-889.513	-892.783	-896.931	-839.733
gdb_325	C(=O)C(=O)C#N	8.71899	2.49294	1.93864	1.4415	38.68	-0.2978	-0.1503	0.1475	551.568	0.035739	-320.03	-320.024	-320.023	-320.06	18.042	-800.856	-803.407	-806.962	-757.337
gdb_326	C(=O)C(=O)C=O	10.8594	2.22469	1.84643	3.4458	37.46	-0.2606	-0.1455	0.1151	583.548	0.045968	-341.097	-341.091	-341.09	-341.129	18.951	-855.199	-858.375	-862.523	-805.818
gdb_327	CC(C#C)C#C	5.48874	2.75881	1.95689	0.6022	56.95	-0.2622	0.034	0.2962	627.838	0.093567	-232.026	-232.019	-232.018	-232.056	24.829	-1219.66	-1226	-1232.52	-1143.66
gdb_328	CC(C#C)C#N	5.52804	2.80821	1.98441	3.7481	51.99	-0.2879	0.0116	0.2995	605.146	0.083296	-248.133	-248.126	-248.125	-248.163	22.726	-1138.06	-1143.73	-1149.66	-1068.33
gdb_329	CC(C#N)C#N	5.61395	2.83765	2.00723	4.1272	47.23	-0.3433	-0.0129	0.3304	583.99	0.072887	-264.236	-264.23	-264.229	-264.266	20.75	-1054.15	-1059.15	-1064.48	-990.694
gdb_330	NC(C#C)C#N	5.6601	2.84529	2.01169	2.5088	48.67	-0.2798	-0.003	0.2768	583.211	0.072434	-264.172	-264.166	-264.165	-264.202	22.216	-1014.07	-1018.93	-1024.26	-950.643
gdb_331	C(#N)C(C#N)N	5.74651	2.87292	2.03264	3.6178	43.93	-0.3037	-0.0279	0.2758	562.96	0.061962	-280.274	-280.268	-280.267	-280.303	20.295	-929.324	-933.507	-938.248	-872.161
gdb_332	C#CC(C#C)O	5.71265	2.8187	2.00322	1.3299	49.83	-0.2708	0.0039	0.2747	588.517	0.070081	-267.944	-267.938	-267.937	-267.974	23.408	-1032.09	-1036.84	-1042.17	-969.072
gdb_333	OC(C#C)C#N	5.7683	2.8663	2.03108	3.263	45.03	-0.3019	-0.0199	0.2821	566.457	0.05969	-284.049	-284.042	-284.042	-284.078	21.363	-949.026	-953.103	-957.844	-892.274
gdb_334	C(#N)C(C#N)O	5.87397	2.89114	2.05305	2.3093	40.41	-0.3463	-0.0464	0.3	546.284	0.04917	-300.149	-300.143	-300.142	-300.178	19.442	-863.282	-866.684	-870.832	-812.784
gdb_335	CC(C=O)C#C	5.76079	2.56761	1.90777	2.3065	52.76	-0.2536	-0.0324	0.2213	632.377	0.093434	-269.208	-269.201	-269.2	-269.239	23.743	-1197.06	-1203.35	-1209.87	-1121.31
gdb_336	CC(C=O)C#N	6.06166	2.54178	1.91991	2.7273	47.71	-0.2801	-0.0545	0.2256	611.989	0.083083	-285.313	-285.307	-285.306	-285.344	21.73	-1114.7	-1120.31	-1126.23	-1045.27
gdb_337	OC(C=O)C#C	6.90658	2.63327	2.09593	2.1664	45.31	-0.2709	-0.0493	0.2216	567.423	0.070272	-305.13	-305.124	-305.123	-305.16	21.821	-1012.08	-1016.99	-1022.32	-948.831
gdb_338	OC(C=O)C#N	7.04619	2.65258	2.11311	2.9799	40.49	-0.3073	-0.0733	0.234	547.3	0.059833	-321.234	-321.228	-321.227	-321.263	19.861	-928.346	-932.588	-937.329	-871.331
gdb_339	CC(C=O)C=O	5.40263	2.49803	1.88284	3.0426	48.36	-0.2559	-0.0573	0.1986	637.067	0.093292	-306.383	-306.376	-306.375	-306.415	22.644	-1170.57	-1176.85	-1183.37	-1094.96
gdb_340	CN(C=N)C=O	9.01877	2.42338	1.93317	2.4166	51.06	-0.2595	-0.0171	0.2424	607.043	0.096802	-302.58	-302.573	-302.572	-302.61	21.581	-1132.94	-1139.6	-1146.12	-1056
gdb_341	CN(C=O)C=O	9.04216	2.43702	1.943	0.6161	45.8	-0.2725	-0.0352	0.2374	588.794	0.084124	-322.477	-322.471	-322.47	-322.508	20.743	-1080.93	-1086.68	-1092.6	-1011.08
gdb_342	C(=O)C(C=O)O	7.13566	2.54107	2.18191	3.3417	41.69	-0.2649	-0.0663	0.1986	555.188	0.070094	-342.308	-342.301	-342.301	-342.338	20.624	-986.79	-991.777	-997.111	-923.395
gdb_343	CN=C(C#N)N	8.69706	2.39967	1.90493	5.1006	50.92	-0.2622	-0.0399	0.2223	616.027	0.084203	-281.481	-281.474	-281.473	-281.511	22.896	-1059.07	-1064.62	-1070.55	-988.831
gdb_344	CN=C(C=O)N	9.49914	2.31209	1.88308	2.7489	50.95	-0.2476	-0.0605	0.187	629.49	0.095327	-302.564	-302.558	-302.557	-302.595	23.292	-1123.32	-1129.73	-1136.24	-1046.51
gdb_345	CCC(=O)C#C	8.71587	2.21187	1.80306	2.733	53.26	-0.264	-0.0552	0.2087	663.409	0.09367	-269.217	-269.21	-269.209	-269.248	23.625	-1202.87	-1209.17	-1215.69	-1127.07
gdb_346	CCC(=O)C#N	8.70299	2.23063	1.81499	3.5163	48.11	-0.2976	-0.0854	0.2122	643.128	0.08307	-285.317	-285.311	-285.31	-285.348	21.82	-1117.32	-1122.93	-1128.85	-1047.75
gdb_347	CNC(=N)C#N	8.75975	2.3713	1.88895	3.0753	50.21	-0.2527	-0.0407	0.2121	618.769	0.084889	-281.485	-281.478	-281.477	-281.515	22.345	-1061.5	-1067	-1072.93	-991.546
gdb_348	CNC(=O)C#C	8.88595	2.34892	1.87991	3.6839	51	-0.2591	-0.0243	0.2349	627.891	0.0833	-285.283	-285.276	-285.275	-285.313	22.928	-1095.4	-1100.86	-1106.78	-1025.98
gdb_349	COC(=O)C#C	9.60396	2.43366	1.96569	1.7556	46.66	-0.2806	-0.0424	0.2382	595.678	0.071026	-305.156	-305.149	-305.149	-305.186	21.393	-1028.27	-1033.08	-1038.41	-965.187
gdb_350	COC(=O)C#N	9.53061	2.46518	1.98316	4.0593	41.61	-0.3197	-0.0717	0.248	575.292	0.06048	-321.255	-321.249	-321.248	-321.285	19.572	-941.779	-945.891	-950.632	-885.002
gdb_351	C#CC(=O)CO	8.88065	2.27616	1.83245	4.1336	46.43	-0.2661	-0.0573	0.2088	617.421	0.070046	-305.13	-305.124	-305.123	-305.161	22.333	-1012.16	-1016.84	-1022.17	-949.225
gdb_352	C(C(=O)C#N)O	8.85788	2.30124	1.84768	4.1197	41.54	-0.3004	-0.0881	0.2122	596.567	0.059291	-321.23	-321.224	-321.223	-321.26	20.617	-926.141	-930.099	-934.84	-869.499
gdb_353	CCC(=O)C=O	6.71474	2.47373	1.84838	1.0401	47.28	-0.2515	-0.0944	0.1571	641.129	0.093575	-306.393	-306.386	-306.385	-306.424	22.634	-1176.54	-1182.85	-1189.37	-1100.82
gdb_354	CNC(=N)C=O	9.85085	2.21586	1.83111	3.7361	49.61	-0.2388	-0.0681	0.1707	643.254	0.095538	-302.559	-302.552	-302.551	-302.589	22.92	-1119.66	-1125.97	-1132.49	-1043.16
gdb_355	CNC(=O)C=O	10.0137	2.20959	1.83112	5.2806	45.79	-0.2505	-0.0726	0.178	633.938	0.083118	-322.454	-322.447	-322.446	-322.485	21.909	-1066.38	-1071.86	-1077.79	-996.849
gdb_356	COC(=O)C=O	10.3695	2.31178	1.91314	3.7746	40.92	-0.2683	-0.0862	0.1821	600.928	0.070937	-342.329	-342.323	-342.322	-342.36	20.46	-1000.3	-1005.12	-1010.45	-937.22
gdb_357	C(C(=O)C=O)O	10.1802	2.11712	1.7719	5.1353	41.26	-0.2516	-0.0953	0.1563	627.704	0.069653	-342.298	-342.291	-342.29	-342.329	21.411	-980.61	-985.308	-990.642	-917.648
gdb_358	CCC(=O)CC	8.93073	1.94183	1.65971	2.5012	57	-0.2412	-0.0057	0.2356	770.463	0.140552	-271.667	-271.659	-271.658	-271.7	26.577	-1484.48	-1493.72	-1502.61	-1383.19
gdb_359	CCC(=O)CO	9.27952	1.97063	1.67949	3.84	50.24	-0.2429	-0.0073	0.2356	723.389	0.116949	-307.58	-307.572	-307.571	-307.612	25.279	-1293.71	-1301.35	-1309.05	-1205.25
gdb_360	CCC(=O)NC	8.85645	2.05431	1.76094	3.4247	54.61	-0.2422	0.0378	0.28	725.68	0.130452	-287.732	-287.725	-287.724	-287.765	25.744	-1376.97	-1385.42	-1393.72	-1281.9
gdb_361	CCC(=O)OC	9.53439	2.13951	1.80586	1.6323	50.2	-0.268	0.0192	0.2871	694.473	0.118017	-307.61	-307.603	-307.602	-307.642	24.367	-1312.76	-1320.53	-1328.23	-1224.05
gdb_362	CNC(=O)CO	9.16916	2.08247	1.78086	4.3706	47.75	-0.2433	0.0274	0.2707	681.231	0.106577	-323.644	-323.637	-323.636	-323.677	24.645	-1185.5	-1192.21	-1199.33	-1103.61
gdb_363	CNC(=O)NC	9.81743	2.15461	1.81196	3.5856	51.35	-0.2383	0.067	0.3052	689.137	0.119461	-303.787	-303.779	-303.778	-303.819	25.314	-1262.8	-1270.36	-1278.07	-1173.84
gdb_364	CNC(=O)OC	10.0298	2.24766	1.87969	2.2967	47.42	-0.2496	0.0662	0.3158	657.965	0.107261	-323.669	-323.662	-323.661	-323.701	23.827	-1201.02	-1207.87	-1214.98	-1118.73
gdb_365	COC(=O)CN	9.70719	2.14704	1.81406	1.6419	46.49	-0.2466	0.015	0.2616	669.596	0.107439	-323.652	-323.645	-323.644	-323.684	23.834	-1190.41	-1197.33	-1204.45	-1108
gdb_366	COC(=O)CO	10.0482	2.20536	1.85033	2.8141	43.25	-0.2705	0.0032	0.2737	640.083	0.094874	-343.532	-343.525	-343.524	-343.563	22.716	-1126.99	-1133.28	-1139.8	-1050.82
gdb_367	C(C(=O)CO)O	9.64235	1.99929	1.69878	5.1141	43.53	-0.2447	-0.01	0.2348	677.014	0.09331	-343.492	-343.485	-343.484	-343.524	24.017	-1102.4	-1108.44	-1114.96	-1026.6
gdb_368	CC(=NC)OC	5.62304	2.78995	1.93208	0.8775	55.68	-0.2427	0.0334	0.2761	667.234	0.129176	-287.697	-287.689	-287.688	-287.73	25.912	-1355	-1363.37	-1371.67	-1259.93
gdb_369	CC(CO)C#C	6.77272	2.23073	1.78456	1.3163	55.08	-0.2613	0.0553	0.3166	682.846	0.117465	-270.396	-270.389	-270.388	-270.427	26.225	-1314.93	-1322.69	-1330.4	-1225.8
gdb_370	CC(CO)C#N	6.78215	2.26625	1.80707	3.7371	50.15	-0.2896	0.035	0.3246	658.694	0.107232	-286.505	-286.497	-286.496	-286.535	24.138	-1234.37	-1241.47	-1248.58	-1151.51
gdb_371	CCC(C)C#C	6.4208	2.16929	1.73642	0.7089	62.36	-0.2575	0.0581	0.3157	736.475	0.14095	-234.474	-234.466	-234.465	-234.505	27.469	-1500.2	-1509.62	-1518.51	-1398.12
gdb_372	CCC(C)C#N	6.42417	2.20162	1.75659	4.0632	57.23	-0.3144	0.0383	0.3527	712.328	0.130797	-250.583	-250.576	-250.575	-250.614	25.346	-1420.1	-1428.86	-1437.16	-1324.29
gdb_373	CCC(N)C#N	6.84522	2.20034	1.78254	2.8538	54.01	-0.2695	0.0286	0.298	689.961	0.119956	-266.627	-266.62	-266.619	-266.658	24.891	-1298.8	-1306.74	-1314.44	-1209.25
gdb_374	CCC(O)C#C	7.14633	2.18885	1.78723	1.3296	55.33	-0.2649	0.0332	0.2982	693.455	0.117373	-270.397	-270.39	-270.389	-270.428	26.198	-1315.79	-1323.6	-1331.31	-1226.61
gdb_375	CCC(O)C#N	7.1361	2.21726	1.80468	3.3465	50.37	-0.3028	0.0117	0.3145	670.876	0.107081	-286.504	-286.497	-286.496	-286.535	24.136	-1234.06	-1241.21	-1248.32	-1151.14
gdb_376	CNC(C)C#N	6.53292	2.30631	1.82542	4.4075	54.08	-0.2424	0.0288	0.2711	680.448	0.119301	-266.615	-266.608	-266.607	-266.646	24.789	-1291.7	-1299.62	-1307.32	-1202.21
gdb_377	COC(C)C#C	6.54157	2.38245	1.86601	1.41	55.84	-0.2538	0.0395	0.2933	675.621	0.116766	-270.384	-270.377	-270.376	-270.415	25.831	-1307.45	-1315.21	-1322.91	-1218.52
gdb_378	COC(C)C#N	4.3707	3.32059	2.02436	3.2128	50.59	-0.2865	0.0177	0.3042	619.001	0.106659	-286.495	-286.488	-286.487	-286.526	23.771	-1228.41	-1235.54	-1242.65	-1145.53
gdb_379	NC(CO)C#N	7.18808	2.28721	1.83758	4.5745	46.66	-0.2619	0.0215	0.2834	634.756	0.096396	-302.545	-302.538	-302.537	-302.576	23.603	-1111.23	-1117.55	-1124.07	-1034.6
gdb_380	NCC(N)C#N	7.05534	2.24882	1.81798	4.8739	50.26	-0.2534	0.0266	0.28	658.177	0.109366	-282.667	-282.66	-282.659	-282.698	24.235	-1175.55	-1182.74	-1189.85	-1092.15
gdb_381	NCC(O)C#N	7.3849	2.26347	1.83608	3.5369	46.88	-0.2549	0.0078	0.2627	640.075	0.096532	-302.546	-302.539	-302.538	-302.576	23.453	-1111.51	-1117.92	-1124.44	-1034.75
gdb_382	OCC(O)C#C	7.64075	2.25059	1.83982	2.1731	48.25	-0.2624	0.0188	0.2813	638.494	0.094585	-306.321	-306.314	-306.313	-306.351	24.263	-1131.35	-1137.74	-1144.26	-1054.92
gdb_383	OCC(O)C#N	7.60375	2.27643	1.85366	2.1065	43.5	-0.2878	-0.0038	0.2839	617.638	0.084113	-322.425	-322.419	-322.418	-322.455	22.348	-1048.28	-1053.97	-1059.9	-978.127
gdb_384	CC(CO)C=O	5.49762	2.51451	1.86401	1.4722	50.03	-0.2523	-0.0219	0.2304	656.247	0.117353	-307.575	-307.567	-307.567	-307.606	24.974	-1290.45	-1298.25	-1305.95	-1201.34
gdb_385	CCC(C)C=O	5.92856	2.12695	1.72359	2.7619	57.5	-0.2451	-0.0181	0.227	739.49	0.140783	-271.652	-271.644	-271.643	-271.684	26.342	-1475.11	-1484.48	-1493.37	-1373.36
gdb_386	CCC(O)C=O	8.00702	2.15035	1.83174	2.216	50.71	-0.2736	-0.0372	0.2365	676.782	0.117766	-307.582	-307.575	-307.574	-307.613	24.411	-1294.9	-1302.93	-1310.64	-1205.43
gdb_387	CCN(C)C=O	6.74283	2.26803	1.90839	3.8246	55.18	-0.2407	0.0328	0.2735	680.887	0.130695	-287.72	-287.713	-287.712	-287.752	24.851	-1369.47	-1378.19	-1386.49	-1273.66
gdb_388	COC(C)C=O	7.46103	2.22365	1.82004	2.7851	50.45	-0.2545	-0.0276	0.2269	676.507	0.116572	-307.567	-307.559	-307.558	-307.598	24.765	-1285.24	-1292.99	-1300.69	-1196.31
gdb_389	OCC(O)C=O	8.22625	2.23737	1.90488	1.2875	43.58	-0.2662	-0.0476	0.2186	618.534	0.094809	-343.504	-343.497	-343.496	-343.534	22.686	-1109.38	-1115.92	-1122.44	-1032.75
gdb_390	CC(CO)CO	7.1409	1.93367	1.65547	2.6348	53.08	-0.2607	0.0735	0.3342	743.594	0.141197	-308.759	-308.751	-308.75	-308.791	27.566	-1405.69	-1414.89	-1423.78	-1303.5
gdb_391	CCC(C)CC	6.53322	1.83734	1.58068	0.067	67.19	-0.303	0.0843	0.3874	855.476	0.188227	-236.916	-236.908	-236.907	-236.948	30.015	-1776.9	-1789.41	-1800.67	-1648.76
gdb_392	CCC(C)CO	6.83866	1.88641	1.61861	1.3482	60.09	-0.2625	0.0783	0.3408	798.411	0.164837	-272.838	-272.83	-272.829	-272.87	28.743	-1591.66	-1602.55	-1612.63	-1476.39
gdb_393	CCC(C)OC	4.54162	2.61906	1.81897	1.0377	60.6	-0.248	0.0861	0.3341	743.189	0.164188	-272.835	-272.826	-272.826	-272.867	28.45	-1589.42	-1600.29	-1610.37	-1474.29
gdb_394	CCC(CC)O	7.30037	1.88258	1.63985	1.4336	60.24	-0.2621	0.0721	0.3342	805.739	0.164626	-272.845	-272.837	-272.836	-272.877	28.828	-1595.81	-1606.73	-1616.8	-1480.46
gdb_395	CCC(O)CO	7.70308	1.93499	1.67435	2.3512	52.93	-0.256	0.0618	0.3178	748.824	0.141924	-308.768	-308.761	-308.76	-308.799	26.859	-1411.33	-1420.83	-1429.72	-1308.72
gdb_396	COC(C)CO	5.34544	2.4935	2.04825	2.2435	53.28	-0.2545	0.079	0.3335	670.631	0.141335	-308.757	-308.75	-308.749	-308.789	26.699	-1404.58	-1413.95	-1422.84	-1302.29
gdb_397	C(C(CO)O)O	8.07928	1.9819	1.70664	1.7715	45.75	-0.2606	0.049	0.3096	694.497	0.118969	-344.689	-344.682	-344.681	-344.72	25.116	-1225.53	-1233.55	-1241.25	-1135.72
gdb_398	CC1(CC1)C#C	5.65815	3.06401	2.39381	0.7654	59.61	-0.24	0.0571	0.2972	582.319	0.118255	-233.255	-233.249	-233.248	-233.285	24.638	-1363.23	-1371.56	-1379.26	-1273.5
gdb_399	CC1(CC1)C#N	5.6186	3.15251	2.43943	4.1425	54.31	-0.2853	0.037	0.3224	559.298	0.108158	-249.364	-249.358	-249.357	-249.393	22.416	-1282.74	-1290.41	-1297.53	-1199.28
gdb_400	CC1(CN1)C#C	5.918	3.08345	2.40985	1.9146	56	-0.2444	0.0441	0.2885	564.53	0.106988	-249.293	-249.287	-249.286	-249.322	23.611	-1238.33	-1245.89	-1253	-1154.91
gdb_401	CC1(CN1)C#N	5.87456	3.17277	2.45596	4.9191	50.81	-0.2743	0.0226	0.2969	541.82	0.096715	-265.4	-265.394	-265.393	-265.429	21.524	-1156.83	-1163.71	-1170.23	-1079.68
gdb_402	CC1(CO1)C#C	6.03973	3.14206	2.43199	1.7508	52.23	-0.2616	0.0263	0.2879	548.222	0.094019	-269.176	-269.17	-269.169	-269.206	22.957	-1177.24	-1183.93	-1190.45	-1100.57
gdb_403	CC1(CO1)C#N	5.99149	3.23476	2.47902	3.8379	47.2	-0.3007	0.0031	0.3038	525.818	0.083704	-285.281	-285.275	-285.274	-285.31	20.903	-1094.46	-1100.48	-1106.41	-1024.07
gdb_404	C1CC1(C#N)N	5.89466	3.14775	2.48009	3.0748	51.03	-0.2722	0.029	0.3012	537.681	0.09733	-265.408	-265.402	-265.401	-265.437	21.894	-1161.96	-1168.87	-1175.39	-1084.74
gdb_405	C#CC1(CC1)O	6.13748	3.07004	2.45758	1.2031	52.54	-0.2424	0.035	0.2774	544.227	0.094491	-269.176	-269.17	-269.169	-269.206	23.372	-1177.44	-1184.19	-1190.71	-1100.64
gdb_406	C1CC1(C#N)O	6.09849	3.15469	2.5059	3.5524	47.42	-0.2828	0.0136	0.2964	521.602	0.084237	-285.283	-285.277	-285.276	-285.312	21.226	-1095.61	-1101.71	-1107.63	-1025.07
gdb_407	CC1(CC1)C=O	5.91437	3.00538	2.3965	2.9392	54.61	-0.2482	-0.0141	0.2341	572.098	0.118497	-270.439	-270.433	-270.432	-270.469	23.265	-1341.94	-1350.33	-1358.03	-1252.1
gdb_408	CC1(CN1)C=O	6.11932	3.04137	2.41582	3.0447	50.74	-0.2483	-0.0234	0.2249	553.649	0.107129	-286.477	-286.471	-286.47	-286.507	22.432	-1217.32	-1224.89	-1232.01	-1133.85
gdb_409	CC1(CO1)C=O	6.21253	3.0959	2.43202	2.2978	47.26	-0.2592	-0.0374	0.2218	538.168	0.094183	-306.359	-306.352	-306.351	-306.388	21.75	-1155.05	-1161.78	-1168.29	-1078.34
gdb_410	C1CC1(C=O)O	6.6913	3.03598	2.50133	2.375	48.35	-0.2519	-0.0315	0.2204	528.862	0.094927	-306.364	-306.358	-306.357	-306.393	21.796	-1158.57	-1165.47	-1171.99	-1081.56
gdb_411	CC1(CC1)CO	5.32426	2.84956	2.38565	1.3206	56.77	-0.2616	0.0757	0.3373	610.378	0.142009	-271.618	-271.611	-271.61	-271.648	25.913	-1453.92	-1463.69	-1472.58	-1351.09
gdb_412	CC1(CO)CN1	5.30044	2.98932	2.47639	2.1168	52.8	-0.2463	0.0724	0.3186	582.306	0.13149	-287.663	-287.656	-287.656	-287.693	24.487	-1333.58	-1342.7	-1351	-1236.97
gdb_413	CC1(CO)CO1	5.44881	3.03126	2.49382	1.7232	49.21	-0.2611	0.081	0.3421	566.509	0.118491	-307.546	-307.539	-307.538	-307.576	23.915	-1272.14	-1280.4	-1288.11	-1182.27
gdb_414	CCC1(CC1)C	5.14779	2.74148	2.30804	0.1151	63.52	-0.2627	0.0859	0.3486	658.776	0.165551	-235.697	-235.689	-235.688	-235.727	27.138	-1639.54	-1650.98	-1661.06	-1523.67
gdb_415	CCC1(C)CO1	5.34711	2.88729	2.39735	1.7595	56.33	-0.2587	0.0877	0.3465	616.378	0.141536	-271.623	-271.616	-271.615	-271.654	25.512	-1457.01	-1466.8	-1475.69	-1354.31
gdb_416	CCC1(CC1)O	5.61124	2.75377	2.3805	1.3751	56.44	-0.2519	0.0723	0.3242	618.434	0.141819	-271.622	-271.615	-271.614	-271.652	26.023	-1456.24	-1466.08	-1474.97	-1353.32
gdb_417	CC1(CC1)OC	5.26363	3.09609	2.52678	1.104	56.8	-0.245	0.0897	0.3348	596.075	0.141327	-271.611	-271.604	-271.603	-271.642	25.705	-1449.67	-1459.46	-1468.35	-1346.83
gdb_418	C1CC1(CO)O	5.94194	2.85945	2.4711	2.0651	49.73	-0.2421	0.0639	0.306	568.49	0.1187	-307.544	-307.538	-307.537	-307.574	24.458	-1271.26	-1279.55	-1287.25	-1181.23
gdb_419	CC1CCC1=O	4.70272	3.90423	2.33651	2.6766	53.75	-0.2374	-0.0163	0.2211	567.364	0.118901	-270.447	-270.441	-270.44	-270.477	22.502	-1347.04	-1355.53	-1363.23	-1257.31
gdb_420	CC1CNC1=O	5.09171	3.88977	2.43681	3.5654	50.52	-0.2452	0.0373	0.2825	539.014	0.108515	-286.517	-286.511	-286.51	-286.547	21.625	-1242.25	-1249.93	-1257.05	-1158.76
gdb_421	CC1COC1=N	5.19024	3.89243	2.45819	2.5239	50.92	-0.2615	0.0284	0.2899	537.963	0.108616	-286.493	-286.487	-286.486	-286.522	21.067	-1227.16	-1235	-1242.11	-1143.48
gdb_422	CC1COC1=O	5.28041	3.90606	2.48055	3.9998	46.04	-0.2726	0.0099	0.2825	521.919	0.096641	-306.398	-306.392	-306.391	-306.427	20.03	-1179.63	-1186.68	-1193.2	-1102.62
gdb_423	CC1NCC1=O	4.90898	3.93292	2.38617	2.556	50.49	-0.2421	-0.0238	0.2182	545.711	0.107628	-286.485	-286.479	-286.478	-286.515	21.712	-1222.05	-1229.77	-1236.88	-1138.51
gdb_424	CC1OCC1=O	5.12788	3.90547	2.45414	0.9705	46.89	-0.2575	-0.0323	0.2252	525.622	0.094977	-306.365	-306.359	-306.358	-306.395	20.774	-1159.19	-1166.09	-1172.61	-1082.35
gdb_425	CN1CCC1=O	4.92227	4.22037	2.37488	3.6013	51.94	-0.2414	0.0394	0.2809	542.893	0.108561	-286.515	-286.509	-286.508	-286.545	21.114	-1240.89	-1248.57	-1255.68	-1157.45
gdb_426	NC1COC1=N	5.33196	3.90126	2.45716	1.33	47.4	-0.2491	0.0196	0.2687	518.766	0.097893	-302.536	-302.53	-302.529	-302.565	20.618	-1105.27	-1112.3	-1118.82	-1027.89
gdb_427	NC1COC1=O	5.44207	3.89064	2.47394	2.9069	42.57	-0.2481	0.0012	0.2493	503.655	0.085902	-322.439	-322.434	-322.433	-322.469	19.618	-1057.21	-1063.45	-1069.37	-986.492
gdb_428	OC1CCC1=O	4.87211	4.14032	2.44584	2.1771	46.67	-0.2509	-0.0284	0.2226	517.546	0.095379	-306.368	-306.362	-306.361	-306.398	21.28	-1161.27	-1168.13	-1174.65	-1084.48
gdb_429	OC1CNC1=O	5.28799	4.0728	2.50583	2.5208	43.41	-0.2475	0.0204	0.2679	495.545	0.08494	-322.437	-322.431	-322.43	-322.466	20.351	-1055.51	-1061.57	-1067.49	-984.99
gdb_430	OC1COC1=N	5.38555	4.06938	2.52801	1.2035	43.85	-0.2717	0.0123	0.284	494.735	0.084855	-322.413	-322.407	-322.406	-322.442	19.922	-1040.56	-1046.71	-1052.64	-969.986
gdb_431	OC1COC1=O	5.55098	4.00493	2.53231	3.0125	39.11	-0.2674	-0.0058	0.2616	481.584	0.072889	-342.316	-342.31	-342.309	-342.345	18.879	-991.716	-997.106	-1002.44	-927.751
gdb_432	CC1CCC1C	4.34218	3.60938	2.38799	0.1206	63.28	-0.2822	0.0842	0.3663	624.466	0.166462	-235.697	-235.69	-235.689	-235.727	25.85	-1639.65	-1651.33	-1661.41	-1523.51
gdb_433	CC1CCC1O	4.44325	3.84688	2.49161	1.3078	56.23	-0.2522	0.0751	0.3274	575.949	0.142966	-271.623	-271.616	-271.615	-271.652	24.662	-1456.68	-1466.72	-1475.61	-1353.54
gdb_434	CC1COC1C	4.43292	3.8862	2.44563	1.7671	56.23	-0.2398	0.085	0.3248	585.598	0.142555	-271.621	-271.614	-271.613	-271.652	24.15	-1455.71	-1465.68	-1474.57	-1353.08
gdb_435	CC1OCC1O	4.53978	4.15272	2.54101	2.3269	49.4	-0.2442	0.0626	0.3069	539.14	0.118783	-307.545	-307.538	-307.537	-307.575	23.068	-1271.52	-1279.8	-1287.51	-1181.92
gdb_436	OC1CCC1O	4.68086	3.99775	2.60447	1.022	49.03	-0.2476	0.0591	0.3067	529.616	0.11984	-307.55	-307.544	-307.543	-307.58	22.931	-1275.05	-1283.59	-1291.3	-1184.89
gdb_437	N=C1CN=CN1	8.5241	3.71634	2.63002	3.4388	48.64	-0.2323	-0.0049	0.2275	470.37	0.08707	-281.492	-281.487	-281.486	-281.52	18.459	-1065.96	-1072.52	-1078.45	-994.673
gdb_438	C1C=CCC1=O	7.38256	3.60727	2.49744	2.5958	50.91	-0.2409	-0.0164	0.2245	502.204	0.096841	-269.264	-269.259	-269.258	-269.293	19.177	-1232.26	-1239.64	-1246.16	-1155.17
gdb_439	C1C=CNC1=O	8.19502	3.72327	2.60109	3.246	47.64	-0.2165	-0.0013	0.2152	473.531	0.08615	-285.336	-285.331	-285.33	-285.364	18.76	-1128.88	-1135.47	-1141.4	-1057.89
gdb_440	C1C(=O)NC=N1	8.65423	3.76058	2.66467	2.525	43.5	-0.25	-0.0182	0.2318	452.423	0.075083	-301.396	-301.391	-301.39	-301.424	17.274	-1017.99	-1023.86	-1029.19	-953.245
gdb_441	C1C(=O)OC=N1	8.78743	3.90713	2.7507	1.6338	39.3	-0.2793	-0.0315	0.2478	433.064	0.062716	-321.271	-321.267	-321.266	-321.299	15.897	-952.089	-957.242	-961.983	-893.961
gdb_442	N=C1OCC=C1	8.14926	3.83837	2.65279	3.3473	50.58	-0.2462	-0.0302	0.216	472.095	0.086685	-285.312	-285.307	-285.306	-285.34	17.709	-1113.78	-1120.54	-1126.47	-1042.63
gdb_443	C1CC(=O)C=C1	7.42718	3.57756	2.48815	3.5709	52.33	-0.2366	-0.0429	0.1938	505.106	0.097695	-269.271	-269.266	-269.265	-269.3	18.812	-1236.97	-1244.39	-1250.91	-1159.82
gdb_444	C1C=CC(=O)N1	8.13281	3.73274	2.59999	4.2248	48.42	-0.2428	-0.0263	0.2166	475.489	0.086559	-285.337	-285.332	-285.331	-285.365	18.405	-1129.42	-1135.97	-1141.9	-1058.61
gdb_445	N=C1CCCO1	7.1744	3.54699	2.53157	3.1568	50.78	-0.2549	0.0316	0.2866	515.961	0.110489	-286.516	-286.511	-286.51	-286.545	19.419	-1241.67	-1249.9	-1257.01	-1157.57
gdb_446	N=C1COCO1	7.91279	3.67077	2.62431	1.8361	43.66	-0.272	0.0187	0.2907	475.115	0.08643	-322.434	-322.429	-322.428	-322.463	17.785	-1053.85	-1060.43	-1066.36	-982.782
gdb_447	N=C1OCCO1	7.9234	3.7995	2.67986	4.2769	43.85	-0.2556	0.0548	0.3105	471.499	0.08682	-322.444	-322.439	-322.438	-322.473	17.613	-1060.15	-1066.76	-1072.68	-989.062
gdb_448	C1CCC(=O)C1	6.60272	3.33567	2.39369	2.8451	52.83	-0.235	-0.0124	0.2226	547.021	0.120921	-270.472	-270.467	-270.466	-270.502	20.712	-1362.85	-1371.8	-1379.5	-1272.62
gdb_449	C1CC(=O)NC1	7.16888	3.44429	2.46252	3.7977	49.83	-0.237	0.0377	0.2747	521.654	0.110762	-286.542	-286.537	-286.536	-286.571	19.794	-1258.13	-1266.27	-1273.39	-1174.1
gdb_450	C1CC(=O)OC1	7.26973	3.57574	2.54917	4.3159	45.82	-0.2646	0.0149	0.2795	499.82	0.098309	-306.419	-306.413	-306.412	-306.447	18.482	-1192.66	-1200.08	-1206.6	-1115.24
gdb_451	C1COCC1=O	7.15925	3.46557	2.4869	1.8765	46.04	-0.2439	-0.0253	0.2186	504.709	0.096958	-306.387	-306.381	-306.38	-306.415	19.062	-1172.63	-1179.95	-1186.47	-1095.36
gdb_452	C1C(=O)OCO1	8.01043	3.70601	2.64411	2.7134	38.99	-0.2775	-0.0003	0.2772	459.027	0.074203	-342.335	-342.33	-342.329	-342.364	16.844	-1004.07	-1009.85	-1015.18	-939.704
gdb_453	C1CNC(=O)N1	7.69225	3.61351	2.57546	3.9802	46.25	-0.2457	0.0629	0.3086	491.647	0.100038	-302.599	-302.594	-302.593	-302.628	18.931	-1145.21	-1152.64	-1159.16	-1067.28
gdb_454	C1COC(=O)N1	7.85701	3.72703	2.64004	4.8739	42.52	-0.2632	0.052	0.3152	473.193	0.087482	-322.477	-322.472	-322.471	-322.505	17.739	-1080.58	-1087.2	-1093.13	-1009.42
gdb_455	C1COC(=O)O1	8.03253	3.84232	2.70377	5.0601	38.98	-0.2935	0.0401	0.3336	455.329	0.074926	-342.352	-342.347	-342.346	-342.381	16.45	-1014.77	-1020.59	-1025.92	-950.414
gdb_456	CC1=CCCC1	6.95584	3.02672	2.23957	0.2336	62.6	-0.2238	0.037	0.2608	609.491	0.144201	-234.523	-234.516	-234.515	-234.552	22.921	-1530.58	-1540.92	-1549.81	-1427.46
gdb_457	CC1=CCOC1	7.64601	3.12341	2.31329	1.8189	55.75	-0.2252	0.0249	0.2501	566.424	0.119949	-270.439	-270.433	-270.432	-270.469	21.372	-1342.03	-1350.66	-1358.37	-1252.07
gdb_458	CC1=NCCO1	7.74998	3.42753	2.48701	1.2483	50.7	-0.2399	0.0319	0.2718	530.061	0.109278	-286.517	-286.511	-286.51	-286.546	20.206	-1242.12	-1249.97	-1257.08	-1158.58
gdb_459	CC1CC=CC1	6.71122	3.17565	2.34459	0.1489	61.16	-0.2335	0.0313	0.2648	587.238	0.144419	-234.516	-234.51	-234.509	-234.546	22.613	-1526.65	-1537.13	-1546.02	-1423.41
gdb_460	CC1CN=CO1	6.95109	3.605	2.72215	1.8411	49.49	-0.246	0.0261	0.2721	504.113	0.109554	-286.511	-286.505	-286.504	-286.54	19.819	-1238.12	-1246.16	-1253.27	-1154.37
gdb_461	OC1CC=CC1	5.80128	3.66753	2.83902	1.4817	53.91	-0.2461	0.0209	0.267	510.453	0.120948	-270.441	-270.436	-270.435	-270.47	21.267	-1343.31	-1352.25	-1359.95	-1252.89
gdb_462	CC1CCC=C1	6.66135	3.16539	2.35961	0.1605	61.66	-0.2341	0.03	0.2642	589.279	0.144442	-234.516	-234.51	-234.509	-234.546	22.655	-1526.76	-1537.21	-1546.1	-1423.52
gdb_463	CC1COC=N1	7.02791	3.53681	2.66173	1.5301	49.75	-0.2473	0.0239	0.2712	509.728	0.109629	-286.508	-286.503	-286.502	-286.538	19.822	-1236.69	-1244.71	-1251.83	-1152.97
gdb_464	CC1OCC=C1	6.77781	3.51016	2.61055	1.4505	55	-0.2302	0.0182	0.2484	531.871	0.120101	-270.438	-270.432	-270.431	-270.467	21.19	-1340.99	-1349.78	-1357.48	-1250.87
gdb_465	OC1CCC=C1	6.1547	3.46524	2.63178	1.7344	54.16	-0.2491	0.0142	0.2633	528.223	0.121083	-270.441	-270.435	-270.434	-270.47	21.367	-1343.2	-1352.02	-1359.73	-1253.06
gdb_466	CC1CCCC1	6.22174	2.91216	2.1948	0.0756	63.03	-0.3044	0.0828	0.3872	641.892	0.168121	-235.724	-235.717	-235.716	-235.755	24.306	-1656.55	-1668.4	-1678.48	-1540.99
gdb_467	CC1CCCO1	6.55719	3.16956	2.37365	1.5053	56.51	-0.2379	0.0868	0.3246	586.335	0.144187	-271.647	-271.641	-271.64	-271.678	22.689	-1472.32	-1482.58	-1491.48	-1369.46
gdb_468	CC1CCOC1	6.72379	3.02517	2.29024	1.7082	56.14	-0.2381	0.0839	0.322	594.957	0.144241	-271.643	-271.637	-271.636	-271.673	22.656	-1469.47	-1479.71	-1488.6	-1366.54
gdb_469	CC1COCO1	7.02085	3.30173	2.50629	1.2942	49.23	-0.2502	0.0904	0.3406	539.301	0.120486	-307.569	-307.563	-307.562	-307.599	20.939	-1286.91	-1295.58	-1303.28	-1196.94
gdb_470	CC1OCCO1	7.01872	3.42197	2.53081	1.0448	49.6	-0.2542	0.0896	0.3439	537.034	0.120277	-307.573	-307.567	-307.566	-307.604	21.023	-1289.49	-1298.11	-1305.81	-1199.75
gdb_471	C1CCC(C1)O	5.20474	3.4934	2.76418	1.3247	55.74	-0.2601	0.0738	0.3338	550.842	0.144785	-271.648	-271.642	-271.641	-271.679	22.879	-1472.9	-1483.24	-1492.13	-1370
gdb_472	OC1CCOC1	5.60949	3.62344	2.87618	1.5931	49.05	-0.2428	0.0712	0.314	508.516	0.120836	-307.566	-307.56	-307.559	-307.596	21.242	-1285.03	-1293.75	-1301.46	-1194.85
gdb_473	CC1C(C)C1C	3.56333	3.56313	2.51002	0.0164	63.6	-0.2571	0.0841	0.3412	642.442	0.165387	-235.694	-235.687	-235.686	-235.725	27.583	-1637.99	-1649.21	-1659.29	-1522.38
gdb_474	CC1C(C)C1O	3.86929	3.62098	2.67648	1.3139	56.45	-0.2441	0.0725	0.3165	589.506	0.141848	-271.619	-271.611	-271.61	-271.649	26.227	-1454.2	-1463.83	-1472.72	-1351.53
gdb_475	CC1C(C)N1C	3.88714	3.62397	2.64105	1.3293	60.42	-0.2104	0.0826	0.293	607.646	0.153308	-251.727	-251.72	-251.719	-251.758	26.797	-1510.02	-1520.39	-1529.88	-1400.81
gdb_476	CC1C(O)C1O	4.14245	3.72097	2.84576	1.9714	49.27	-0.2301	0.0537	0.2838	539.33	0.118633	-307.541	-307.534	-307.533	-307.571	24.471	-1269.03	-1277.21	-1284.91	-1179.24
gdb_477	OC1C(O)C1O	4.20573	4.20358	3.19021	0.6618	41.57	-0.2552	0.0505	0.3058	476.198	0.096192	-343.468	-343.463	-343.462	-343.497	21.828	-1087.25	-1094.28	-1100.8	-1009.74
gdb_478	CC12CC1CC2	5.88257	3.5926	2.86567	0.3029	60.48	-0.243	0.0951	0.338	542.952	0.143756	-234.475	-234.469	-234.468	-234.504	22.864	-1500.74	-1511.27	-1520.16	-1397.22
gdb_479	CC12CC1CO2	6.0133	3.92776	3.04795	1.6329	53.34	-0.2287	0.0868	0.3155	498.079	0.119588	-270.392	-270.387	-270.386	-270.421	21.408	-1312.64	-1321.53	-1329.23	-1222.12
gdb_480	CC12CC1OC2	6.30494	3.69329	2.91269	1.8852	53.11	-0.2293	0.0805	0.3098	506.894	0.119607	-270.388	-270.383	-270.382	-270.417	21.353	-1309.99	-1318.87	-1326.57	-1219.51
gdb_481	CC12CCC1O2	6.49682	3.64898	2.93229	1.8535	53.26	-0.2442	0.0955	0.3397	508.855	0.119394	-270.401	-270.396	-270.395	-270.43	21.539	-1318.25	-1327.11	-1334.82	-1227.77
gdb_482	OC12CC1CC2	6.06624	3.74807	2.96204	1.1413	53.1	-0.2475	0.0834	0.3309	499.754	0.120085	-270.398	-270.392	-270.391	-270.426	21.746	-1315.89	-1324.8	-1332.51	-1225.31
gdb_483	OC12CC1OC2	6.50004	3.85598	3.01225	2.2569	45.92	-0.2318	0.0706	0.3024	464.135	0.095993	-306.309	-306.304	-306.303	-306.337	20.187	-1123.96	-1131.27	-1137.79	-1046.37
gdb_484	C#CC#CC#C	619868	1.33455	1.33454	0.0151	72.39	-0.2465	-0.0565	0.19	802.149	0.046718	-229.615	-229.609	-229.608	-229.64	21.875	-962.767	-965.974	-970.121	-910.009
gdb_485	C#CC#CC#N	0	1.34015	1.34015	4.5941	63.48	-0.284	-0.085	0.199	777.411	0.036829	-245.712	-245.706	-245.705	-245.734	19.266	-874.687	-877.305	-880.859	-826.651
gdb_486	C(#CC#N)C#N	0	1.34411	1.34411	0	55.28	-0.3277	-0.1164	0.2113	754.242	0.027023	-261.803	-261.797	-261.796	-261.829	17.827	-783.223	-785.089	-788.05	-744.095
gdb_487	C#CCCC#C	25.0492	1.45902	1.40244	0.0008	57.87	-0.2615	0.0391	0.3006	799.789	0.093925	-232.03	-232.023	-232.023	-232.061	24.211	-1222.44	-1228.78	-1235.3	-1146.58
gdb_488	C#CCCC#N	25.279	1.46993	1.41333	3.4446	52.71	-0.2821	0.0193	0.3014	773.775	0.083685	-248.138	-248.131	-248.13	-248.168	22.093	-1141.25	-1146.94	-1152.87	-1071.66
gdb_489	C(CC#N)C#N	25.5686	1.4803	1.4239	0.0004	47.69	-0.3397	-0.0013	0.3384	748.346	0.073373	-264.243	-264.237	-264.236	-264.273	20.047	-1058.69	-1063.71	-1069.05	-995.361
gdb_490	C#CC#CC=O	54.3512	1.34851	1.31587	3.248	59.66	-0.275	-0.0922	0.1828	801.323	0.047327	-266.777	-266.771	-266.77	-266.807	20.052	-927.734	-930.996	-935.144	-877.788
gdb_491	C(=O)C#CC#N	53.0562	1.35517	1.32142	2.4648	51.47	-0.3053	-0.1211	0.1843	776.787	0.03702	-282.872	-282.866	-282.865	-282.901	17.93	-838.275	-840.872	-844.427	-794.627
gdb_492	C(=O)C#CC=O	27.6269	1.33139	1.32381	2.3737	48.1	-0.2894	-0.0927	0.1966	801.485	0.0471	-303.94	-303.934	-303.933	-303.971	19.025	-893.246	-896.373	-900.521	-843.826
gdb_493	N=COCC#C	9.41986	2.01611	1.74724	3.3466	50.16	-0.2698	0.0135	0.2834	665.519	0.083043	-285.242	-285.235	-285.235	-285.273	21.973	-1070.03	-1075.66	-1081.59	-1000.6
gdb_494	N=COCC#N	9.90773	2.00413	1.75551	3.3728	45.57	-0.2899	-0.0071	0.2828	646.097	0.07256	-301.346	-301.339	-301.338	-301.376	20.023	-986.428	-991.381	-996.715	-923.308
gdb_495	C#CCCC=O	20.3785	1.39567	1.35792	2.1557	52.99	-0.2549	-0.0302	0.2247	817.405	0.093631	-269.207	-269.2	-269.199	-269.238	23.097	-1196.56	-1202.88	-1209.4	-1120.98
gdb_496	C(CC#N)C=O	20.9318	1.40036	1.36378	2.4084	48.12	-0.274	-0.0464	0.2276	792.702	0.083388	-285.314	-285.307	-285.306	-285.345	21.004	-1114.95	-1120.6	-1126.53	-1045.64
gdb_497	C#CCNC=O	12.8109	1.74827	1.68822	3.3746	49.89	-0.2561	0.0191	0.2752	691.534	0.083614	-285.277	-285.27	-285.269	-285.308	22.134	-1091.7	-1097.33	-1103.26	-1022.35
gdb_498	C(C#N)NC=O	11.4583	1.83316	1.76977	3.6197	44.97	-0.2788	-0.0017	0.2772	652.22	0.073313	-301.382	-301.376	-301.375	-301.413	20.073	-1009.26	-1014.25	-1019.59	-946.018
gdb_499	C#CCOC=O	10.361	1.92543	1.71402	3.7921	45.77	-0.2819	-0.0051	0.2768	660.568	0.070779	-305.145	-305.139	-305.138	-305.176	20.964	-1021.37	-1026.23	-1031.57	-958.661
gdb_500	C(C#N)OC=O	11.5039	1.86186	1.69559	3.8224	41.37	-0.3057	-0.0259	0.2797	649.862	0.060309	-321.247	-321.241	-321.24	-321.278	19.01	-936.966	-941.156	-945.896	-880.519
gdb_501	N=COCC=O	15.0576	1.57467	1.51807	2.1434	45.71	-0.2626	-0.0461	0.2165	741.954	0.082446	-322.421	-322.415	-322.414	-322.453	21.086	-1045.82	-1051.37	-1057.3	-976.959
gdb_502	C(CC=O)C=O	18.861	1.34062	1.32968	0.0008	48.98	-0.2578	-0.0386	0.2193	826.95	0.093635	-306.384	-306.377	-306.376	-306.416	21.865	-1171.18	-1177.48	-1184	-1095.92
gdb_503	C(C=O)NC=O	12.1168	1.70392	1.61189	3.1684	45.39	-0.2579	-0.0377	0.2203	701.35	0.083436	-322.456	-322.45	-322.449	-322.487	21.048	-1067.74	-1073.4	-1079.32	-998.297
gdb_504	C(C=O)OC=O	20.7525	1.47057	1.44259	1.8826	41.52	-0.2773	-0.0513	0.226	751.191	0.070248	-342.324	-342.318	-342.317	-342.356	20.074	-997.135	-1001.94	-1007.27	-934.577
gdb_505	CC#CC#CC	80.0964	1.11623	1.11623	0.0009	71.63	-0.2265	0.0026	0.2291	1041.6	0.094213	-232.064	-232.056	-232.055	-232.096	24.215	-1243.49	-1249.37	-1255.89	-1169
gdb_506	CC#CCC#C	12.4611	1.50218	1.36312	0.7462	59.23	-0.2479	0.0422	0.2901	849.05	0.093655	-232.036	-232.029	-232.028	-232.069	24.454	-1226.22	-1232.23	-1238.75	-1151.87
gdb_507	CC#CCC#N	12.8948	1.51089	1.37546	4.0685	54.4	-0.2693	0.0206	0.2899	822.832	0.083392	-248.144	-248.137	-248.136	-248.176	22.357	-1145.06	-1150.43	-1156.36	-1076.81
gdb_508	CC#CCC=O	16.1442	1.34674	1.28155	2.7868	55.38	-0.2463	-0.0269	0.2194	887.423	0.093413	-269.219	-269.211	-269.21	-269.252	23.348	-1203.86	-1209.84	-1216.36	-1129.75
gdb_509	CN=CNC=O	9.0195	2.12799	1.74027	4.5664	52.58	-0.2408	-0.0172	0.2236	680.235	0.095665	-302.567	-302.561	-302.56	-302.598	22.098	-1125.16	-1131.62	-1138.14	-1048.59
gdb_510	CN=COC=O	31.6867	1.43776	1.38714	4.1826	49.06	-0.2771	-0.0239	0.2532	807.244	0.082782	-322.443	-322.436	-322.435	-322.473	21.182	-1059.24	-1064.87	-1070.8	-989.239
gdb_511	CCC#CC#C	21.9106	1.33512	1.27835	1.2338	67	-0.2405	-0.0092	0.2313	897.844	0.094569	-232.05	-232.043	-232.042	-232.081	24.101	-1234.98	-1241.31	-1247.82	-1159.12
gdb_512	CCC#CC#N	21.9297	1.34235	1.28507	5.2846	59.94	-0.2842	-0.0374	0.2468	871.163	0.084479	-248.151	-248.145	-248.144	-248.181	21.754	-1149.74	-1155.43	-1161.36	-1080.16
gdb_513	C#CC#CCO	28.3136	1.31903	1.27032	1.9151	59.6	-0.2442	-0.024	0.2202	858.099	0.070848	-267.963	-267.957	-267.956	-267.994	22.78	-1044.07	-1048.73	-1054.06	-981.224
gdb_514	C(C#CC#N)O	28.3519	1.3265	1.27733	5.7112	52.46	-0.2849	-0.0526	0.2323	831.352	0.060584	-284.063	-284.057	-284.056	-284.093	20.574	-957.96	-961.949	-966.69	-901.429
gdb_515	CCC#CC=O	20.013	1.29514	1.23498	3.9327	57.54	-0.2632	-0.0579	0.2053	914.856	0.094355	-269.216	-269.209	-269.208	-269.249	22.875	-1202.57	-1208.71	-1215.23	-1127.76
gdb_516	C(C#CC=O)O	23.9819	1.28659	1.23046	3.9039	50.43	-0.2682	-0.0625	0.2057	870.335	0.07066	-305.13	-305.123	-305.122	-305.161	21.633	-1011.93	-1016.46	-1021.79	-949.545
gdb_517	CCC#CCC	14.2268	1.26311	1.19433	0	65.82	-0.239	0.0588	0.2979	1025.25	0.141612	-234.485	-234.477	-234.476	-234.518	26.786	-1506.75	-1515.95	-1524.84	-1406.43
gdb_518	CCC#CCO	12.5556	1.27566	1.25351	1.263	58.63	-0.2418	0.0372	0.279	959.539	0.117895	-270.399	-270.391	-270.391	-270.433	25.564	-1316.93	-1324.47	-1332.17	-1229.32
gdb_519	C(C#CCO)O	14.8964	1.24544	1.24233	1.4538	51.62	-0.2515	0.0292	0.2807	921.779	0.09418	-306.314	-306.306	-306.305	-306.346	24.334	-1126.89	-1132.8	-1139.31	-1051.77
gdb_520	CCN=COC	10.0161	1.67405	1.47386	2.8394	57.34	-0.2447	0.0282	0.2729	829.344	0.129694	-287.683	-287.675	-287.675	-287.715	25.268	-1346.1	-1354.63	-1362.93	-1250.74
gdb_521	CC#CCCO	19.6951	1.20925	1.16405	1.514	57.94	-0.2431	0.0619	0.305	987.239	0.117711	-270.406	-270.398	-270.397	-270.44	25.727	-1321.13	-1328.56	-1336.26	-1233.7
gdb_522	CCCC#CC	17.8847	1.19749	1.15436	0.1495	65.57	-0.2397	0.0646	0.3043	1048.58	0.141123	-234.486	-234.477	-234.476	-234.519	27.01	-1507.45	-1516.53	-1525.42	-1406.96
gdb_523	CC#CCOC	21.3202	1.26339	1.22011	0.9061	59.21	-0.2424	0.0413	0.2837	974.531	0.117121	-270.393	-270.385	-270.384	-270.426	25.219	-1312.83	-1320.29	-1327.99	-1225.25
gdb_524	CCOC=NC	21.2057	1.36147	1.31075	2.8689	58.57	-0.2456	0.0272	0.2729	926.958	0.129432	-287.689	-287.682	-287.681	-287.722	25.249	-1349.95	-1358.44	-1366.74	-1254.7
gdb_525	CCCCC#C	14.8538	1.31677	1.24669	0.835	62.82	-0.2579	0.0587	0.3166	950.827	0.141225	-234.475	-234.467	-234.466	-234.506	26.865	-1500.53	-1509.95	-1518.84	-1398.65
gdb_526	CCCCC#N	15.2136	1.3216	1.25359	4.1681	57.89	-0.3164	0.0376	0.354	924.007	0.13111	-250.584	-250.576	-250.575	-250.615	24.704	-1420.34	-1429.12	-1437.42	-1324.71
gdb_527	CCNCC#N	15.5387	1.41482	1.33271	4.2405	54.99	-0.2476	0.023	0.2706	867.858	0.119718	-266.616	-266.609	-266.608	-266.647	23.932	-1292.24	-1300.22	-1307.92	-1202.9
gdb_528	CCOCC#C	15.4119	1.48321	1.38825	1.2818	56.58	-0.2547	0.0346	0.2893	851.406	0.11701	-270.386	-270.379	-270.378	-270.417	25.17	-1308.68	-1316.46	-1324.17	-1219.85
gdb_529	CCOCC#N	15.6053	1.49376	1.39916	4.5806	51.68	-0.2825	0.0109	0.2934	824.959	0.106754	-286.492	-286.485	-286.484	-286.523	23.105	-1226.64	-1233.77	-1240.88	-1144.1
gdb_530	COCCC#C	17.7562	1.40782	1.33715	1.0683	56.07	-0.2584	0.0547	0.3131	867.686	0.117433	-270.387	-270.38	-270.379	-270.419	25.054	-1309.47	-1317.25	-1324.96	-1220.62
gdb_531	COCCC#N	18.366	1.41178	1.34418	3.7667	51.25	-0.2751	0.0324	0.3075	842.142	0.107193	-286.495	-286.488	-286.487	-286.527	22.978	-1228.65	-1235.77	-1242.88	-1146.08
gdb_532	C#CCCCO	16.2619	1.32932	1.25757	1.8394	55.5	-0.2594	0.0564	0.3158	894.418	0.117709	-270.394	-270.386	-270.385	-270.425	25.617	-1313.55	-1321.31	-1329.01	-1224.73
gdb_533	C(CC#N)CO	16.6943	1.33442	1.26475	4.9959	50.66	-0.282	0.0354	0.3174	867.743	0.107556	-286.502	-286.495	-286.494	-286.534	23.456	-1233.06	-1240.17	-1247.29	-1150.48
gdb_534	CCCCC=O	14.9074	1.23565	1.20615	2.8209	58.27	-0.248	-0.0188	0.2292	976.321	0.141084	-271.652	-271.645	-271.644	-271.684	25.654	-1475.32	-1484.72	-1493.61	-1373.68
gdb_535	CCCNC=O	9.17284	1.64437	1.5162	3.6925	54.88	-0.2492	0.034	0.2832	810.669	0.131133	-287.725	-287.717	-287.716	-287.757	24.754	-1372.19	-1380.88	-1389.18	-1276.95
gdb_536	CCCOC=O	15.4644	1.39898	1.37994	4.1439	51.52	-0.2771	0.0095	0.2866	860.792	0.118294	-307.596	-307.589	-307.588	-307.628	23.614	-1303.99	-1311.91	-1319.61	-1215.21
gdb_537	CCOCC=O	18.931	1.35129	1.29188	2.899	51.36	-0.2564	-0.027	0.2294	890.848	0.11665	-307.567	-307.56	-307.559	-307.6	24.186	-1285.67	-1293.38	-1301.09	-1197.13
gdb_538	COCCC=O	18.0709	1.30977	1.28212	2.8428	51.64	-0.2544	-0.0258	0.2285	896.28	0.117214	-307.564	-307.556	-307.555	-307.596	23.884	-1283.32	-1291.08	-1298.79	-1194.71
gdb_539	C(CC=O)CO	16.5659	1.24175	1.21031	3.2791	51.08	-0.2512	-0.0209	0.2303	920.205	0.117582	-307.572	-307.564	-307.564	-307.604	24.408	-1288.59	-1296.34	-1304.05	-1199.98
gdb_540	C(CO)NC=O	10.8275	1.75781	1.61458	4.0088	48.01	-0.2477	0.0352	0.2828	722.62	0.108023	-323.647	-323.64	-323.639	-323.678	23.171	-1187.15	-1194.35	-1201.46	-1104.44
gdb_541	OCCOC=N	10.2897	1.73795	1.57616	3.0286	48.93	-0.27	0.0147	0.2847	745.497	0.107385	-323.615	-323.608	-323.607	-323.647	23.021	-1166.94	-1174.11	-1181.22	-1084.48
gdb_542	C(COC=O)O	7.43799	2.17321	1.82085	3.2052	44.01	-0.281	0.0033	0.2843	648.795	0.095121	-343.518	-343.511	-343.51	-343.549	22.123	-1118.32	-1124.72	-1131.24	-1042.44
gdb_543	CCCCCC	14.6001	1.12793	1.08923	0	68.01	-0.3039	0.0917	0.3957	1142.27	0.188559	-236.918	-236.909	-236.909	-236.95	29.423	-1778	-1790.48	-1801.75	-1650.07
gdb_544	CCCCCO	15.8014	1.13541	1.09517	1.3185	60.77	-0.2614	0.0813	0.3427	1080.86	0.16513	-272.838	-272.83	-272.829	-272.87	28.145	-1591.48	-1602.33	-1612.4	-1476.56
gdb_545	CCCCOC	16.486	1.20376	1.16243	1.0198	61.48	-0.2496	0.0912	0.3409	1051.69	0.164797	-272.831	-272.823	-272.822	-272.863	27.616	-1586.97	-1597.84	-1607.91	-1472.06
gdb_546	CCCOCC	15.7677	1.26349	1.21402	0.8667	61.68	-0.2481	0.0928	0.3409	1024.25	0.164575	-272.836	-272.828	-272.827	-272.869	27.758	-1590.42	-1601.27	-1611.35	-1475.53
gdb_547	CCOCCO	8.61403	1.65582	1.48653	2.2344	54.23	-0.2599	0.0832	0.3431	833.39	0.14179	-308.759	-308.752	-308.751	-308.791	25.975	-1405.75	-1415.19	-1424.08	-1303.66
gdb_548	COCCCO	18.0336	1.21229	1.16922	2.365	54.26	-0.2515	0.078	0.3295	991.917	0.141312	-308.75	-308.742	-308.741	-308.782	26.355	-1399.88	-1409.08	-1417.97	-1298.01
gdb_549	COCCOC	19.0499	1.28796	1.24432	0.0023	54.79	-0.2512	0.0848	0.336	963.724	0.141011	-308.742	-308.734	-308.733	-308.774	25.869	-1394.91	-1404.12	-1413.02	-1293.08
gdb_550	C(CCO)CO	17.2022	1.14331	1.10143	0.0002	53.58	-0.2614	0.0773	0.3388	1019.48	0.141711	-308.758	-308.75	-308.749	-308.79	26.875	-1405	-1414.2	-1423.09	-1303.1
gdb_551	C#CC1CCC1	9.7394	2.33341	2.0649	0.7819	59.52	-0.2544	0.0501	0.3045	624.266	0.119752	-233.254	-233.248	-233.247	-233.283	22.582	-1362.29	-1370.92	-1378.63	-1272.45
gdb_552	C#CC1CCO1	9.56893	2.53695	2.27029	1.8509	51.95	-0.2535	0.0206	0.274	567.019	0.095784	-269.171	-269.165	-269.164	-269.2	20.79	-1173.71	-1180.65	-1187.17	-1097.26
gdb_553	C#CC1COC1	10.1757	2.39853	2.15322	1.2731	51.72	-0.2533	0.0374	0.2907	579.431	0.095926	-269.17	-269.164	-269.163	-269.2	20.748	-1173.43	-1180.39	-1186.91	-1096.81
gdb_554	C1CC(C1)C#N	9.7226	2.37649	2.09674	4.1766	54.24	-0.3085	0.0282	0.3367	599.643	0.109648	-249.362	-249.357	-249.356	-249.392	20.406	-1281.84	-1289.83	-1296.94	-1198.28
gdb_555	N#CC1CCN1	8.19482	2.68797	2.48393	3.0536	50.2	-0.2526	0.0144	0.267	538.446	0.098381	-265.399	-265.393	-265.392	-265.428	19.583	-1155.95	-1163.11	-1169.63	-1078.73
gdb_556	N#CC1CCO1	9.33153	2.61233	2.34471	4.2848	46.71	-0.2807	-0.0024	0.2783	539.684	0.085545	-285.276	-285.27	-285.269	-285.305	18.731	-1091.26	-1097.54	-1103.46	-1021.02
gdb_557	C1C(CO1)C#N	10.1698	2.44557	2.18948	2.742	46.76	-0.2731	0.0136	0.2867	555.134	0.085731	-285.276	-285.271	-285.27	-285.306	18.623	-1091.6	-1097.9	-1103.83	-1021.24
gdb_558	C1CC(C1)C=O	9.64201	2.2122	1.97612	2.8867	54.48	-0.2459	-0.023	0.2229	636.185	0.119748	-270.431	-270.425	-270.424	-270.461	21.345	-1336.98	-1345.62	-1353.32	-1247.29
gdb_559	O=CC1CCO1	9.75537	2.43167	2.1475	2.8301	46.71	-0.2487	-0.0357	0.2129	575.563	0.095537	-306.35	-306.344	-306.343	-306.38	19.792	-1149.39	-1156.29	-1162.81	-1073.03
gdb_560	C1C(CO1)C=O	9.92569	2.31264	2.09564	1.1864	46.85	-0.2557	-0.0341	0.2215	583.474	0.095867	-306.347	-306.341	-306.34	-306.378	19.531	-1147.9	-1154.84	-1161.36	-1071.58
gdb_561	C1CN(C1)C=O	9.72204	2.56437	2.11019	4.2072	52.08	-0.2396	0.0265	0.2661	586.133	0.108991	-286.499	-286.493	-286.492	-286.529	20.138	-1230.76	-1238.49	-1245.6	-1147.88
gdb_562	CN=C1CCO1	9.86113	2.62587	2.15831	2.0739	52.85	-0.2475	0.0325	0.28	592.364	0.108198	-286.484	-286.478	-286.477	-286.514	21.051	-1221.56	-1229.2	-1236.31	-1138.35
gdb_563	CCC1CCC1	7.95497	2.17512	1.87197	0.0792	63.82	-0.2855	0.0897	0.3752	724.217	0.16689	-235.696	-235.689	-235.688	-235.727	25.155	-1639.25	-1650.97	-1661.05	-1523.35
gdb_564	CCC1CCO1	8.13109	2.39776	2.05141	1.6234	56.72	-0.2406	0.087	0.3276	657.946	0.143052	-271.62	-271.613	-271.613	-271.651	23.46	-1455.19	-1465.21	-1474.1	-1352.54
gdb_565	CCC1COC1	8.33933	2.2348	1.94718	1.9413	56.22	-0.2416	0.0778	0.3194	675.745	0.143134	-271.614	-271.608	-271.607	-271.645	23.307	-1451.51	-1461.51	-1470.4	-1349.11
gdb_566	COC1CCC1	8.62281	2.36504	2.02665	1.0403	57.2	-0.2445	0.0871	0.3316	657.485	0.143075	-271.613	-271.606	-271.605	-271.643	23.494	-1450.55	-1460.66	-1469.55	-1347.62
gdb_567	COC1COC1	9.2142	2.40798	2.08586	2.1966	49.83	-0.247	0.0697	0.3167	615.135	0.119168	-307.528	-307.522	-307.521	-307.559	21.718	-1261.3	-1269.7	-1277.41	-1171.68
gdb_568	C1CC(C1)CO	8.32944	2.22945	1.91437	1.2955	56.81	-0.2613	0.0775	0.3388	673.367	0.143443	-271.616	-271.61	-271.609	-271.647	23.883	-1452.83	-1462.89	-1471.78	-1349.97
gdb_569	OCC1CCO1	8.09856	2.57394	2.18192	2.5785	49.25	-0.2475	0.0698	0.3174	592.696	0.120269	-307.542	-307.536	-307.535	-307.572	21.686	-1269.79	-1278.35	-1286.05	-1179.95
gdb_570	C1C(CO1)CO	8.4595	2.35385	2.05709	2.2789	49.3	-0.2432	0.0686	0.3118	614.496	0.119781	-307.534	-307.528	-307.527	-307.565	21.983	-1265.09	-1273.48	-1281.19	-1175.52
gdb_571	C#CCC1CC1	10.8591	1.95333	1.7863	0.6877	58.69	-0.2584	0.0556	0.314	694.885	0.118801	-233.25	-233.243	-233.242	-233.28	23.656	-1359.64	-1368.01	-1375.72	-1270.25
gdb_572	C#CCC1CO1	12.1107	1.99826	1.83642	1.9719	51.81	-0.2611	0.0484	0.3095	653.885	0.094784	-269.171	-269.164	-269.163	-269.201	21.894	-1173.81	-1180.56	-1187.08	-1097.46
gdb_573	C#CCN1CC1	7.39757	2.68675	2.36455	0.8803	54.94	-0.239	0.0381	0.2771	568.504	0.107234	-249.281	-249.275	-249.274	-249.311	22.525	-1230.82	-1238.46	-1245.58	-1147.53
gdb_574	C1CC1CC#N	10.9763	1.97735	1.8089	4.0027	53.78	-0.3029	0.0346	0.3375	669.508	0.108659	-249.358	-249.352	-249.351	-249.388	21.499	-1279.37	-1287.11	-1294.22	-1196.23
gdb_575	N#CCC1CN1	11.4779	2.02229	1.84983	4.3345	50.4	-0.2641	0.0237	0.2878	642.95	0.097425	-265.396	-265.39	-265.389	-265.426	20.503	-1154.46	-1161.41	-1167.93	-1077.61
gdb_576	N#CCC1CO1	12.3361	2.01791	1.85819	4.8091	46.97	-0.2893	0.0256	0.3149	629.671	0.084551	-285.278	-285.272	-285.271	-285.308	19.788	-1092.5	-1098.6	-1104.53	-1022.4
gdb_577	C1CN1CC#N	11.7739	2.11484	1.92267	4.358	50.95	-0.2611	0.0199	0.281	625.561	0.096776	-265.387	-265.381	-265.38	-265.416	20.445	-1148.55	-1155.51	-1162.03	-1071.63
gdb_578	N=COC1CC1	12.9111	1.97178	1.85558	3.3988	52.29	-0.2588	0.0211	0.2799	666.879	0.107686	-286.467	-286.461	-286.46	-286.498	21.614	-1210.95	-1218.57	-1225.69	-1127.86
gdb_579	C1CC1CC=O	11.9149	1.76899	1.6621	2.7826	54.2	-0.2458	-0.0201	0.2258	725.196	0.118731	-270.428	-270.421	-270.42	-270.459	22.45	-1334.82	-1343.19	-1350.9	-1245.6
gdb_580	O=CCC1CN1	10.1991	1.95836	1.83171	2.6802	50.56	-0.2489	-0.0268	0.2221	666.334	0.107552	-286.467	-286.461	-286.46	-286.498	21.436	-1210.72	-1218.31	-1225.42	-1127.88
gdb_581	O=CCC1CO1	13.2228	1.83311	1.72507	2.8138	47.21	-0.2535	-0.0285	0.2249	676.031	0.094736	-306.349	-306.343	-306.342	-306.38	20.727	-1149.06	-1155.8	-1162.32	-1072.88
gdb_582	C1CN1CC=O	12.0259	1.88839	1.78884	2.6644	50.88	-0.2497	-0.0251	0.2245	677.224	0.106753	-286.46	-286.453	-286.453	-286.49	21.491	-1206.29	-1213.87	-1220.98	-1123.32
gdb_583	C1CC1NC=O	9.03104	2.42288	2.07708	3.5897	50.79	-0.2469	0.0288	0.2757	602.529	0.108445	-286.499	-286.492	-286.491	-286.529	21.624	-1230.67	-1238.32	-1245.43	-1147.58
gdb_584	C1CC1OC=O	13.073	1.97457	1.86172	3.9549	47.46	-0.2762	0.0022	0.2785	647.044	0.09542	-306.37	-306.364	-306.363	-306.4	20.641	-1162.29	-1169.13	-1175.65	-1085.87
gdb_585	CC#CC1CC1	13.6463	1.58265	1.55333	0.1421	63.06	-0.2264	0.0572	0.2837	812.797	0.118893	-233.263	-233.256	-233.255	-233.294	23.778	-1367.93	-1375.98	-1383.69	-1279.58
gdb_586	CC#CC1CN1	14.4452	1.59752	1.57509	1.9282	59.57	-0.229	0.0408	0.2698	786.362	0.107787	-249.302	-249.295	-249.294	-249.334	22.736	-1243.84	-1251.09	-1258.2	-1162.19
gdb_587	CC#CC1CO1	15.6642	1.58647	1.56432	2.024	55.68	-0.2473	0.0288	0.276	776.909	0.094802	-269.181	-269.174	-269.173	-269.213	22.011	-1180.1	-1186.52	-1193.04	-1105.01
gdb_588	CCCC1CC1	10.4601	1.59727	1.52425	0.1174	64.07	-0.2707	0.0954	0.3661	856.1	0.166165	-235.694	-235.687	-235.686	-235.725	26.225	-1637.75	-1649.19	-1659.27	-1522.29
gdb_589	CCCC1CO1	11.4138	1.64753	1.57691	1.6966	57.14	-0.2621	0.0961	0.3582	804.842	0.142296	-271.617	-271.61	-271.609	-271.648	24.439	-1453.03	-1462.87	-1471.76	-1350.57
gdb_590	CCCN1CC1	11.0212	1.70786	1.62134	1.0196	61.14	-0.2296	0.0931	0.3227	802.09	0.154458	-251.728	-251.721	-251.72	-251.758	25.133	-1510.36	-1521.04	-1530.52	-1401.11
gdb_591	CCOC1CC1	10.9835	1.8194	1.73248	0.9952	57.69	-0.2424	0.0952	0.3376	757.958	0.14199	-271.611	-271.604	-271.603	-271.642	24.716	-1449.56	-1459.41	-1468.3	-1347.01
gdb_592	COCC1CC1	11.3823	1.74877	1.65851	0.9417	57.75	-0.2495	0.0923	0.3419	774.938	0.142346	-271.606	-271.599	-271.598	-271.637	24.416	-1446.53	-1456.35	-1465.24	-1344.11
gdb_593	COCC1CN1	11.963	1.78051	1.69355	2.561	54.33	-0.2447	0.0781	0.3228	746.252	0.1312	-287.646	-287.639	-287.638	-287.677	23.382	-1322.58	-1331.61	-1339.91	-1226.47
gdb_594	COCC1CO1	12.9485	1.75438	1.68147	2.483	50.75	-0.2579	0.0832	0.3412	738.504	0.118336	-307.527	-307.52	-307.519	-307.558	22.684	-1260.34	-1268.54	-1276.25	-1170.91
gdb_595	C1CC1CCO	11.054	1.62236	1.54412	1.392	56.79	-0.2617	0.0807	0.3424	799.457	0.142775	-271.614	-271.607	-271.606	-271.645	24.947	-1451.25	-1461.06	-1469.95	-1348.79
gdb_596	OCCC1CO1	12.1688	1.6735	1.59554	1.0902	49.89	-0.2659	0.0771	0.343	749.291	0.118831	-307.537	-307.53	-307.529	-307.567	23.19	-1266.38	-1274.57	-1282.27	-1176.96
gdb_597	C1CN1CCO	8.50794	2.06188	2.01331	2.7069	54.01	-0.2447	0.0883	0.333	666.203	0.131706	-287.651	-287.645	-287.644	-287.682	23.25	-1326.19	-1335.45	-1343.75	-1229.68
gdb_598	CC1CC1C#C	6.06795	2.83481	2.21906	0.8753	59.69	-0.24	0.0508	0.2907	602.779	0.118547	-233.255	-233.249	-233.248	-233.285	24.264	-1363.3	-1371.63	-1379.33	-1273.7
gdb_599	CC1CC1C#N	6.09231	2.90988	2.26761	4.1979	54.41	-0.2867	0.0307	0.3174	577.643	0.108412	-249.364	-249.358	-249.357	-249.393	22.047	-1282.83	-1290.51	-1297.62	-1199.48
gdb_600	CC1NC1C#C	6.43371	2.81399	2.21821	1.6946	56.27	-0.2454	0.0378	0.2832	588.862	0.107167	-249.294	-249.288	-249.287	-249.324	23.34	-1239.19	-1246.72	-1253.83	-1155.93
gdb_601	CC1NC1C#N	6.46428	2.88269	2.26314	4.7574	51.08	-0.2776	0.016	0.2936	564.496	0.09686	-265.401	-265.395	-265.394	-265.431	21.255	-1157.57	-1164.43	-1170.95	-1080.57
gdb_602	CC1OC1C#C	6.69318	2.83589	2.25456	1.7653	52.44	-0.2601	0.0209	0.281	570.963	0.094333	-269.177	-269.171	-269.17	-269.207	22.566	-1177.77	-1184.48	-1191	-1101.21
gdb_603	CC1OC1C#N	6.69577	2.91901	2.30451	3.7031	47.35	-0.2985	-0.0034	0.2951	546.102	0.083973	-285.281	-285.276	-285.275	-285.311	20.526	-1094.75	-1100.78	-1106.71	-1024.46
gdb_604	CN1CC1C#C	6.6252	2.92578	2.32381	0.9125	56.55	-0.2293	0.0338	0.2631	568.893	0.106781	-249.285	-249.279	-249.278	-249.315	23.195	-1233.3	-1240.85	-1247.96	-1149.96
gdb_605	CN1CC1C#N	6.63385	3.00975	2.37975	3.0219	51.35	-0.2579	0.0112	0.2692	543.946	0.096563	-265.391	-265.385	-265.385	-265.421	21.063	-1151.5	-1158.4	-1164.92	-1074.42
gdb_606	OC1CC1C#C	6.3441	3.06012	2.36016	1.2269	52.51	-0.2506	0.0359	0.2864	545.63	0.094612	-269.177	-269.171	-269.17	-269.207	23.083	-1177.93	-1184.59	-1191.11	-1101.42
gdb_607	OC1CC1C#N	6.56461	2.98095	2.34689	4.0674	47.52	-0.278	0.0249	0.3029	534.13	0.08473	-285.284	-285.279	-285.278	-285.314	20.749	-1096.61	-1102.71	-1108.64	-1026.21
gdb_608	CC1CC1C=O	6.66589	2.4248	2.01739	3.3091	55.07	-0.2446	-0.0158	0.2288	637.515	0.118807	-270.434	-270.428	-270.427	-270.464	22.99	-1338.96	-1347.35	-1355.06	-1249.28
gdb_609	CC1CN1C=O	6.88653	2.7336	2.31906	3.6028	51.56	-0.2505	0.0039	0.2544	574.396	0.10755	-286.487	-286.48	-286.479	-286.516	21.744	-1223.1	-1230.72	-1237.84	-1139.66
gdb_610	CC1NC1C=O	6.92044	2.46124	2.05055	3.196	51.36	-0.2482	-0.0262	0.222	616.921	0.107279	-286.475	-286.468	-286.467	-286.505	22.227	-1215.53	-1223.09	-1230.2	-1132.24
gdb_611	CC1OC1C=O	5.82523	3.24687	2.56193	3.1275	47.64	-0.2601	-0.0431	0.2169	529.133	0.094493	-306.354	-306.348	-306.347	-306.384	21.263	-1152.1	-1158.88	-1165.4	-1075.32
gdb_612	CN1CC1C=O	5.71808	3.36103	2.64621	1.4054	51.92	-0.2353	-0.0384	0.1969	527.941	0.107142	-286.463	-286.457	-286.456	-286.493	21.853	-1208.6	-1216.24	-1223.35	-1125.03
gdb_613	OC1CC1C=O	7.11842	2.52096	2.1016	4.3878	47.84	-0.2437	-0.0148	0.2289	586.893	0.095101	-306.356	-306.349	-306.349	-306.385	21.753	-1153.22	-1160.01	-1166.53	-1076.49
gdb_614	CC1CC1CO	6.93163	2.19523	1.89616	1.3825	57.04	-0.2572	0.0794	0.3366	693.133	0.142338	-271.614	-271.607	-271.606	-271.645	25.586	-1451.35	-1461.08	-1469.97	-1348.82
gdb_615	CC1NC1CO	7.16614	2.26831	2.01306	2.3104	53.26	-0.2467	0.072	0.3186	656.974	0.131723	-287.661	-287.654	-287.653	-287.691	24.284	-1331.95	-1341.01	-1349.31	-1235.67
gdb_616	CC1OC1CO	7.62733	2.2553	2.01567	2.0793	49.75	-0.2622	0.0801	0.3423	644.54	0.118625	-307.543	-307.536	-307.535	-307.574	23.742	-1270.57	-1278.74	-1286.45	-1181.03
gdb_617	CCC1CC1C	6.69746	2.14548	1.86009	0.117	64.01	-0.263	0.094	0.357	743.819	0.165775	-235.695	-235.687	-235.686	-235.726	26.871	-1638.36	-1649.73	-1659.8	-1522.79
gdb_618	CCC1CC1O	6.86289	2.25726	1.95048	1.2983	56.83	-0.2517	0.0822	0.3338	686.116	0.142271	-271.617	-271.61	-271.609	-271.648	25.546	-1453.48	-1463.29	-1472.18	-1350.78
gdb_619	CCC1CN1C	5.66502	2.6546	2.10535	1.2559	60.65	-0.22	0.0865	0.3065	665.481	0.154112	-251.726	-251.719	-251.718	-251.757	25.815	-1509.43	-1520.06	-1529.55	-1400.04
gdb_620	CCC1OC1C	7.38907	2.19903	1.96031	1.7551	57.13	-0.2567	0.0971	0.3538	697.22	0.141773	-271.623	-271.616	-271.615	-271.654	25.244	-1456.86	-1466.6	-1475.49	-1354.33
gdb_621	CCN1CC1C	7.05136	2.30446	1.97525	1.1836	61.07	-0.2199	0.0929	0.3128	698.361	0.153906	-251.73	-251.722	-251.721	-251.76	25.937	-1511.57	-1522.16	-1531.65	-1402.25
gdb_622	CN1CC1CO	7.39312	2.28821	1.96985	2.1379	53.82	-0.2232	0.0695	0.2927	657.254	0.130565	-287.644	-287.637	-287.636	-287.675	24.591	-1321.59	-1330.52	-1338.82	-1225.37
gdb_623	COC1CC1C	6.71147	2.48794	2.11039	0.9946	57.42	-0.2416	0.093	0.3346	657.418	0.141831	-271.609	-271.602	-271.601	-271.639	25.184	-1448.09	-1457.85	-1466.74	-1345.43
gdb_624	COC1CC1O	5.89878	3.01749	2.33352	1.6821	49.79	-0.2289	0.0739	0.3028	577.675	0.118463	-307.529	-307.523	-307.522	-307.559	23.699	-1261.83	-1270.13	-1277.83	-1171.94
gdb_625	OCC1CC1O	7.09242	2.32143	1.99737	1.0353	49.8	-0.25	0.079	0.329	634.759	0.11882	-307.537	-307.53	-307.529	-307.567	24.284	-1266.62	-1274.77	-1282.47	-1177.02
gdb_626	CC(=O)C1CC1	7.20671	2.61755	2.28942	2.6757	54.41	-0.2425	-0.0086	0.2339	601.035	0.118794	-270.447	-270.44	-270.439	-270.477	23.02	-1346.62	-1354.96	-1362.67	-1257.17
gdb_627	CC(=O)C1CN1	7.41334	2.70699	2.32818	2.4621	50.98	-0.257	-0.0237	0.2334	575.192	0.107728	-286.487	-286.48	-286.479	-286.517	21.929	-1223.06	-1230.63	-1237.74	-1139.8
gdb_628	CC(=O)C1CO1	6.85154	2.84394	2.33507	2.0825	46.79	-0.251	-0.027	0.224	553.61	0.094448	-306.361	-306.355	-306.354	-306.392	21.502	-1156.85	-1163.52	-1170.04	-1080.5
gdb_629	CC(=O)N1CC1	6.6552	3.12376	2.30532	3.0813	51.15	-0.2455	0.0075	0.253	562.679	0.107159	-286.492	-286.486	-286.485	-286.523	22.044	-1226.73	-1234.18	-1241.29	-1143.91
gdb_630	C1CC1C(=O)N	7.46591	2.71457	2.35807	3.4477	50.64	-0.2454	0.033	0.2784	567.252	0.10842	-286.517	-286.511	-286.51	-286.548	22.773	-1242.46	-1249.95	-1257.06	-1159.28
gdb_631	NC(=O)C1CN1	7.71528	2.80429	2.40124	3.5751	47.16	-0.2521	0.0176	0.2697	541.722	0.097486	-302.558	-302.552	-302.551	-302.588	21.626	-1119.24	-1125.99	-1132.51	-1042.22
gdb_632	NC(=O)C1CO1	7.51963	2.90459	2.40633	2.4867	42.9	-0.2507	0.012	0.2627	523.671	0.084825	-322.436	-322.43	-322.429	-322.465	20.679	-1054.72	-1060.83	-1066.75	-984.11
gdb_633	C1CN1C(=O)N	7.06864	3.21566	2.41699	3.0016	47.01	-0.2459	0.0373	0.2831	527.979	0.097247	-302.559	-302.553	-302.552	-302.588	21.345	-1119.75	-1126.64	-1133.16	-1042.68
gdb_634	CC(C)C1CC1	5.6833	2.57368	1.96324	0.0271	63.63	-0.2725	0.0939	0.3665	699.486	0.165637	-235.695	-235.688	-235.687	-235.726	26.909	-1638.68	-1650.12	-1660.2	-1522.91
gdb_635	CC(C)C1CO1	5.81881	2.78085	2.29593	1.7161	56.23	-0.2618	0.0883	0.3501	620.688	0.142058	-271.616	-271.61	-271.609	-271.647	24.967	-1452.85	-1462.72	-1471.62	-1350.05
gdb_636	CC(C)N1CC1	5.80625	2.85249	2.11206	1.0303	60.85	-0.2299	0.0898	0.3196	650.517	0.153893	-251.732	-251.725	-251.724	-251.762	25.853	-1512.81	-1523.52	-1533.01	-1403.18
gdb_637	CC(O)C1CC1	6.01713	2.59419	2.00512	1.5102	56.58	-0.2585	0.0791	0.3376	658.535	0.142089	-271.62	-271.613	-271.612	-271.65	25.76	-1455.03	-1464.82	-1473.71	-1352.34
gdb_638	CC(O)C1CN1	6.30735	2.76922	2.37269	2.731	52.97	-0.2355	0.0627	0.2983	593.314	0.13137	-287.661	-287.655	-287.654	-287.692	24.483	-1332.5	-1341.57	-1349.87	-1235.93
gdb_639	CC(O)C1CO1	6.45091	2.82383	2.41929	1.5413	49.27	-0.265	0.0859	0.351	573.636	0.118887	-307.545	-307.539	-307.538	-307.575	23.351	-1271.98	-1280.38	-1288.09	-1181.92
gdb_640	C1CC2(C1)CC2	7.19567	2.94512	2.66214	0.1291	60.62	-0.2618	0.0944	0.3562	568.306	0.143903	-234.473	-234.467	-234.466	-234.502	22.515	-1499.25	-1509.79	-1518.68	-1395.97
gdb_641	C1CC12CCO2	7.74808	3.11668	2.80799	1.6374	53.44	-0.224	0.0811	0.3051	524.647	0.119866	-270.394	-270.389	-270.388	-270.423	20.986	-1313.79	-1322.67	-1330.38	-1223.61
gdb_642	C1CC12COC2	7.87479	2.95258	2.68219	1.8251	53.32	-0.241	0.0696	0.3106	534.449	0.120166	-270.39	-270.384	-270.383	-270.419	20.683	-1310.98	-1319.88	-1327.59	-1220.73
gdb_643	C1C2(N1)COC2	8.1915	3.01004	2.71509	1.9279	49.82	-0.2449	0.0588	0.3037	513.718	0.108945	-286.431	-286.426	-286.425	-286.46	19.776	-1188.33	-1196.46	-1203.57	-1104.34
gdb_644	C1CC2(C1)CO2	7.69236	3.03473	2.71562	1.8101	53.28	-0.2579	0.0764	0.3343	531.245	0.120036	-270.4	-270.394	-270.393	-270.428	20.831	-1317.08	-1326.04	-1333.75	-1226.69
gdb_645	C1C2(CO1)CO2	8.47292	3.05155	2.7368	1.7363	46.16	-0.2554	0.0656	0.3209	497.755	0.096163	-306.314	-306.309	-306.308	-306.343	19.054	-1127.03	-1134.34	-1140.86	-1049.72
gdb_646	C1C2CC1C=C2	5.83369	4.67863	4.29188	0.1535	56.94	-0.2223	0.0181	0.2404	430.284	0.122474	-233.26	-233.256	-233.255	-233.287	18.431	-1366.3	-1375.97	-1383.67	-1275.21
gdb_647	C1C2OC1C=C2	6.23406	4.83811	4.45696	1.7949	49.13	-0.2346	0.0008	0.2354	397.131	0.098138	-269.176	-269.171	-269.17	-269.203	17.166	-1176.92	-1184.92	-1191.44	-1098.89
gdb_648	C1C2CC1CC2	5.27135	4.42599	3.97117	0.047	59.48	-0.2957	0.0922	0.3879	471.645	0.146796	-234.491	-234.486	-234.486	-234.519	19.641	-1510.92	-1522.18	-1531.07	-1406.69
gdb_649	C1C2CC1OC2	5.60754	4.61367	4.23469	1.6503	52.41	-0.2355	0.0984	0.3339	432.457	0.122543	-270.407	-270.403	-270.402	-270.435	18.239	-1321.81	-1331.43	-1339.13	-1230.58
gdb_650	C1C2CCC1O2	5.58407	4.58758	4.13652	1.6655	52.01	-0.2427	0.0923	0.335	437.149	0.122563	-270.411	-270.407	-270.406	-270.439	18.387	-1324.41	-1333.98	-1341.69	-1233.24
gdb_651	CC1C2CC1C2	6.86385	3.29296	3.06483	0.1283	60.85	-0.2892	0.1047	0.3939	531.253	0.144734	-234.448	-234.442	-234.441	-234.476	21.437	-1483.67	-1494.49	-1503.38	-1379.9
gdb_652	CC1C2CC1O2	7.23422	3.33967	3.08029	1.993	53.28	-0.2338	0.0894	0.3232	501.501	0.120022	-270.36	-270.354	-270.353	-270.388	20.486	-1292	-1301.1	-1308.8	-1201.34
gdb_653	OC1C2CC1C2	7.03621	3.45239	3.19279	1.4563	53.19	-0.2526	0.0751	0.3278	484.884	0.121175	-270.375	-270.37	-270.369	-270.403	20.256	-1301.74	-1310.97	-1318.68	-1210.89
gdb_654	OC1C2CC1O2	7.4502	3.53716	3.25337	1.8437	46.16	-0.2388	0.0631	0.3019	452.778	0.096525	-306.286	-306.281	-306.28	-306.314	19.211	-1109.71	-1117.21	-1123.73	-1031.97
gdb_655	C1COCC=C1	5.08056	4.85085	2.70226	1.1836	54.57	-0.2427	0.0243	0.2671	504.817	0.12179	-270.436	-270.431	-270.43	-270.464	19.969	-1339.85	-1348.98	-1356.68	-1249.21
gdb_656	C1CCC=CC1	4.72529	4.53743	2.54778	0.2447	61.37	-0.2343	0.0337	0.268	552.21	0.145885	-234.521	-234.515	-234.514	-234.549	21.521	-1529.4	-1540.16	-1549.05	-1425.77
gdb_657	C1CN=COC1	5.24143	5.03103	2.79755	2.2186	49.97	-0.2453	0.0278	0.2732	479.759	0.111001	-286.505	-286.499	-286.498	-286.533	18.772	-1234.38	-1242.72	-1249.83	-1150.08
gdb_658	C1CCCCC1	4.29007	4.28816	2.44709	0	62.98	-0.2913	0.087	0.3783	593.571	0.169722	-235.73	-235.724	-235.723	-235.758	23.005	-1660.14	-1672.51	-1682.59	-1543.25
gdb_659	C1CCOCC1	4.66273	4.48592	2.58971	1.3202	56.25	-0.2429	0.0894	0.3324	545.362	0.146029	-271.646	-271.641	-271.64	-271.675	21.275	-1471.57	-1482.36	-1491.25	-1367.63
gdb_660	C1COCCO1	5.07767	4.68874	2.73815	0	49.61	-0.2351	0.0954	0.3304	498.925	0.122092	-307.561	-307.556	-307.555	-307.589	19.679	-1281.55	-1290.73	-1298.43	-1190.62
gdb_661	C1COCOC1	4.99775	4.8056	2.7505	1.8428	49.04	-0.2601	0.0912	0.3513	497.643	0.122388	-307.569	-307.564	-307.563	-307.597	19.492	-1286.6	-1295.81	-1303.52	-1195.64
gdb_662	C1CC2CCC12	6.13317	3.90634	3.01538	0.1319	59.31	-0.2634	0.0842	0.3476	515.342	0.144832	-234.471	-234.465	-234.464	-234.501	20.966	-1498.22	-1508.96	-1517.85	-1395.35
gdb_663	C1CC2OCC12	6.56573	4.1169	3.18137	1.7554	52.42	-0.2393	0.0766	0.3159	472.718	0.121217	-270.394	-270.389	-270.388	-270.422	19.228	-1313.45	-1322.67	-1330.37	-1222.86
gdb_664	C1OC2COC12	7.05665	4.31839	3.33279	1.2594	45.53	-0.2484	0.0584	0.3068	432.608	0.097397	-306.313	-306.308	-306.307	-306.341	17.525	-1126.53	-1134.19	-1140.71	-1048.78
gdb_665	CC1C2CCC12	5.91086	3.28043	3.20017	0.1799	59.83	-0.2481	0.0932	0.3413	534.568	0.144219	-234.469	-234.464	-234.463	-234.498	22.427	-1497.25	-1507.83	-1516.72	-1393.72
gdb_666	CC1C2COC12	6.35478	3.46444	3.31917	1.6332	52.65	-0.2325	0.0823	0.3148	493.37	0.120159	-270.385	-270.379	-270.378	-270.414	20.81	-1307.93	-1316.88	-1324.59	-1217.42
gdb_667	OC1C2CCC12	6.04615	3.50039	3.42472	1.3959	52.57	-0.2452	0.0769	0.3221	485.374	0.120797	-270.394	-270.389	-270.388	-270.423	21.07	-1313.9	-1322.9	-1330.6	-1223.29
gdb_668	OC1C2COC12	6.48448	3.75961	3.55888	1.6786	45.07	-0.2374	0.0597	0.2971	442.433	0.096937	-306.308	-306.303	-306.302	-306.337	19.197	-1123.61	-1131.09	-1137.61	-1045.91
gdb_669	C1C2CC=CC12	6.33505	4.50061	3.19825	0.2073	57.35	-0.2245	0.0251	0.2495	467.642	0.122084	-233.294	-233.289	-233.288	-233.321	19.325	-1387.3	-1396.73	-1404.43	-1296.48
gdb_670	C1C2OC=NC12	7.07853	5.03226	3.55918	1.5227	45.26	-0.2458	0.015	0.2608	400.946	0.086946	-285.28	-285.276	-285.275	-285.307	16.529	-1093.81	-1100.87	-1106.79	-1022.26
gdb_671	C1C=CC2NC12	6.50302	4.64374	3.2459	1.4999	53.83	-0.2299	0.0171	0.247	448.934	0.11066	-249.332	-249.327	-249.326	-249.36	18.523	-1262.78	-1271.4	-1278.52	-1178.28
gdb_672	C1C=CC2OC12	6.57145	4.78438	3.30569	1.8478	49.74	-0.2454	0.0022	0.2477	431.947	0.097836	-269.216	-269.211	-269.21	-269.243	17.799	-1202.07	-1209.86	-1216.38	-1124.28
gdb_673	C1C2CCCC12	5.54659	4.21741	3.10185	0.1741	59.15	-0.2611	0.0913	0.3524	507.882	0.146218	-234.503	-234.498	-234.497	-234.531	20.793	-1518.4	-1529.38	-1538.27	-1414.45
gdb_674	C1C2CCOC12	5.9367	4.46406	3.25447	1.3987	51.92	-0.2271	0.0914	0.3186	466.851	0.121999	-270.418	-270.413	-270.412	-270.446	19.348	-1328.57	-1337.9	-1345.6	-1237.68
gdb_675	C1C2COCC12	6.05816	4.41757	3.28824	1.5611	52.46	-0.2482	0.0925	0.3407	464.114	0.122247	-270.422	-270.417	-270.417	-270.45	19.082	-1331.44	-1340.79	-1348.5	-1240.5
gdb_676	C1C2OCOC12	6.42281	4.72462	3.44212	1.059	44.8	-0.2313	0.0896	0.3209	425.556	0.097684	-306.335	-306.33	-306.329	-306.363	17.914	-1140.16	-1147.83	-1154.35	-1062.3
gdb_677	C1CC2OC2C1	5.709	4.53256	3.23119	1.8302	52.03	-0.2561	0.0972	0.3533	469.382	0.12194	-270.431	-270.426	-270.425	-270.459	19.278	-1336.73	-1346.04	-1353.75	-1245.85
gdb_678	C1OCC2NC12	6.23318	4.54157	3.29214	2.8893	49.31	-0.2391	0.0757	0.3149	447.856	0.110626	-286.461	-286.456	-286.455	-286.489	18.366	-1206.83	-1215.33	-1222.45	-1122.28
gdb_679	C1OCC2OC12	6.30588	4.67992	3.35105	2.2543	45.53	-0.2557	0.0964	0.3521	430.912	0.097778	-306.344	-306.339	-306.338	-306.372	17.597	-1145.96	-1153.63	-1160.15	-1068.13
gdb_680	N=C1OC2CC12	8.93185	3.58847	2.97765	2.6904	47.76	-0.2622	0.0182	0.2804	453.907	0.085607	-285.256	-285.251	-285.25	-285.283	17.951	-1078.48	-1085.27	-1091.2	-1007.23
gdb_681	O=C1CC2CC12	7.92922	3.48635	2.82936	3.2426	50.48	-0.2407	-0.0079	0.2329	478.861	0.097002	-269.222	-269.217	-269.216	-269.25	18.866	-1205.75	-1213.28	-1219.8	-1128.32
gdb_682	O=C1CC2CN12	7.87898	3.80242	3.00635	3.8131	46.41	-0.25	-0.0123	0.2378	448.635	0.085415	-285.267	-285.262	-285.261	-285.295	17.971	-1085.76	-1092.49	-1098.41	-1014.62
gdb_683	O=C1CC2NC12	8.20591	3.53643	2.86085	3.691	46.97	-0.2405	-0.0181	0.2224	461.278	0.085259	-285.254	-285.249	-285.248	-285.282	18.256	-1077.42	-1084.11	-1090.04	-1006.34
gdb_684	O=C1CC2OC12	8.31088	3.61027	2.9094	2.7712	43.08	-0.2489	-0.031	0.2179	444.264	0.072489	-305.134	-305.13	-305.129	-305.163	17.466	-1014.78	-1020.64	-1025.98	-950.412
gdb_685	O=C1CN2CC12	8.52805	3.52052	2.89772	2.1794	47.14	-0.2495	-0.0245	0.225	458.164	0.085331	-285.256	-285.251	-285.25	-285.284	17.9	-1078.68	-1085.43	-1091.36	-1007.51
gdb_686	O=C1NC2CC12	8.48055	3.58211	2.96781	3.7175	46.67	-0.2475	0.0085	0.2561	453.166	0.086125	-285.279	-285.274	-285.274	-285.307	17.968	-1093.34	-1100.13	-1106.05	-1022.09
gdb_687	O=C1OC2CC12	9.08323	3.62121	3.02005	4.1654	42.62	-0.2803	-0.0009	0.2794	436.863	0.073601	-305.159	-305.155	-305.154	-305.187	16.913	-1030.29	-1036.29	-1041.62	-965.731
gdb_688	CC1CC2CC12	6.26967	3.38781	2.82139	0.2782	59.74	-0.2504	0.0931	0.3435	545.883	0.143977	-234.471	-234.465	-234.464	-234.5	22.557	-1498.15	-1508.72	-1517.61	-1394.62
gdb_689	CC1CC2OC12	6.51241	3.58887	2.9665	1.8181	52.62	-0.2504	0.0893	0.3397	504.205	0.119783	-270.394	-270.389	-270.388	-270.423	21.008	-1313.81	-1322.75	-1330.46	-1223.3
gdb_690	CC1OC2CC12	6.83781	3.52199	3.0011	1.6252	52.69	-0.2317	0.0887	0.3204	503.222	0.11981	-270.389	-270.384	-270.383	-270.418	21.073	-1310.72	-1319.69	-1327.4	-1220.14
gdb_691	OC1CC2CC12	6.44379	3.58724	2.94944	1.4055	52.75	-0.25	0.0768	0.3269	499.036	0.12054	-270.396	-270.391	-270.39	-270.425	21.241	-1315.16	-1324.12	-1331.83	-1224.63
gdb_692	OC1CC2NC12	6.47529	3.78861	3.09072	2.6703	49.06	-0.2377	0.0756	0.3133	471.551	0.109636	-286.438	-286.433	-286.432	-286.467	19.981	-1192.9	-1201.21	-1208.33	-1108.53
gdb_693	OC1CC2OC12	6.64811	3.82504	3.12955	1.9201	45.31	-0.2521	0.0773	0.3294	456.271	0.096669	-306.32	-306.315	-306.314	-306.349	19.349	-1131.13	-1138.58	-1145.09	-1053.52
gdb_694	OC1CN2CC12	6.88853	3.57139	3.00581	1.7907	49.2	-0.235	0.0621	0.2971	480.054	0.108991	-286.433	-286.427	-286.426	-286.461	20.301	-1189.18	-1197.34	-1204.45	-1104.97
gdb_695	C1C2C3CC2C13	8.06963	4.05535	4.05535	0	57.31	-0.2893	0.1064	0.3958	432.318	0.121716	-233.217	-233.213	-233.212	-233.245	17.897	-1339.52	-1349.22	-1356.93	-1248.4
gdb_696	C1C2C3CN2C13	8.31313	4.25097	4.22223	1.6815	53.69	-0.2293	0.0946	0.324	410.331	0.109902	-249.249	-249.244	-249.243	-249.276	17.197	-1210.49	-1219.35	-1226.47	-1125.71
gdb_697	C1C2C3OC2C13	8.56689	4.1967	4.11734	1.8496	49.26	-0.2321	0.0778	0.3099	399.702	0.097292	-269.13	-269.125	-269.124	-269.157	16.757	-1148.03	-1156.06	-1162.58	-1069.97
gdb_698	N1C2C3NC2C13	8.63601	4.17475	4.17436	1.5668	49.54	-0.2251	0.0625	0.2876	396.132	0.09889	-265.284	-265.28	-265.279	-265.311	16.494	-1083.96	-1092.03	-1098.54	-1005.5
gdb_699	N1C2C3OC2C13	8.8663	4.23287	4.1998	1.4437	45.55	-0.2396	0.0534	0.2929	381.938	0.085719	-285.161	-285.157	-285.156	-285.188	16.085	-1018.95	-1026.16	-1032.09	-947.224
gdb_700	O1C2C3OC2C13	9.10592	4.2604	4.2604	0	41.73	-0.2495	0.0447	0.2942	367.771	0.072528	-305.037	-305.033	-305.032	-305.064	15.634	-953.388	-959.746	-965.079	-888.379
gdb_701	C1CC1C2CC2	9.20498	2.24291	2.01331	0	60.97	-0.2473	0.0925	0.3399	665.62	0.143702	-234.469	-234.463	-234.462	-234.499	23.14	-1497.25	-1507.63	-1516.52	-1394.24
gdb_702	C1CC1C1CO1	10.0702	2.28283	2.06299	1.8416	53.86	-0.2596	0.0938	0.3534	624.979	0.119787	-270.393	-270.387	-270.386	-270.422	21.36	-1312.81	-1321.56	-1329.27	-1222.82
gdb_703	C1CC1N2CC2	8.24798	2.66153	2.59489	1.0782	56.86	-0.2188	0.0925	0.3114	568.549	0.132005	-250.5	-250.494	-250.493	-250.529	22.08	-1367.87	-1377.51	-1385.81	-1271
gdb_704	C1NC1C1CN1	8.59504	2.64585	2.63113	2.8886	53.03	-0.2328	0.0704	0.3032	550.066	0.121976	-266.553	-266.547	-266.547	-266.582	20.774	-1252.61	-1261.5	-1269.21	-1162
gdb_705	C1NC1C1CO1	10.6453	2.29727	2.08154	2.6444	50.31	-0.2493	0.0746	0.3238	605.22	0.108598	-286.432	-286.426	-286.425	-286.461	20.405	-1188.88	-1196.84	-1203.95	-1105.19
gdb_706	C1OC1C1CO1	8.58988	2.85701	2.76639	1.903	45.96	-0.2647	0.0726	0.3373	507.028	0.096139	-306.314	-306.308	-306.307	-306.343	19.299	-1126.82	-1134.04	-1140.56	-1049.66
gdb_707	C1C2C1C1CC21	7.4064	3.88262	3.77802	0.339	55.33	-0.2073	0.0868	0.2941	449.495	0.121076	-233.219	-233.214	-233.213	-233.247	19.575	-1340.55	-1350.02	-1357.73	-1249.61
gdb_708	C1C2C1C1NC21	7.5551	4.04959	3.93446	1.6601	52.06	-0.2059	0.0799	0.2857	426.37	0.109564	-249.259	-249.255	-249.254	-249.287	18.749	-1217.23	-1225.91	-1233.02	-1132.59
gdb_709	C1C2C1C1OC21	7.66602	4.16292	4.02296	1.8604	48.16	-0.2318	0.0634	0.2952	409.078	0.09688	-269.145	-269.14	-269.139	-269.172	17.954	-1157.49	-1165.35	-1171.87	-1079.55
gdb_710	C1C2C1N1CC21	7.69936	4.03933	3.91927	1.5349	52	-0.2206	0.0711	0.2917	427.137	0.109407	-249.258	-249.253	-249.252	-249.285	18.623	-1216.11	-1224.77	-1231.88	-1131.49
gdb_711	N1C2C1C1NC21	7.83461	4.13288	3.97847	2.8506	48.92	-0.2009	0.0708	0.2717	409.759	0.097677	-265.289	-265.285	-265.284	-265.316	18.091	-1087.21	-1095.06	-1101.58	-1008.91
gdb_712	N1C2C1C1OC21	7.96507	4.25305	4.06914	3.3094	44.98	-0.2233	0.0552	0.2785	392.509	0.085037	-285.174	-285.17	-285.169	-285.201	17.268	-1027.31	-1034.34	-1040.27	-955.714
gdb_713	O1C2C1C1OC21	8.11323	4.36927	4.15208	3.1711	41.15	-0.256	0.0396	0.2955	376.007	0.072361	-305.057	-305.053	-305.052	-305.085	16.443	-966.373	-972.586	-977.919	-901.483
gdb_714	C1C2C3C1CN23	6.1754	5.44278	4.33078	1.7558	52.12	-0.2359	0.0934	0.3294	400.048	0.110586	-249.28	-249.276	-249.275	-249.308	17.203	-1230.45	-1239.32	-1246.43	-1145.66
gdb_715	C1C2C3CC1C23	5.97304	5.2497	4.16578	0.2808	55.83	-0.2442	0.1074	0.3515	420.783	0.122208	-233.242	-233.238	-233.237	-233.27	18.147	-1355.06	-1364.75	-1372.45	-1263.95
gdb_716	C1C2C3CC1N23	6.30002	5.36887	4.24885	1.6922	52.04	-0.2409	0.0905	0.3314	402.519	0.110858	-249.292	-249.288	-249.287	-249.319	17.15	-1237.74	-1246.6	-1253.71	-1152.97
gdb_717	C1C2C3CN1C23	6.18567	5.559	4.35023	1.6597	52.16	-0.2238	0.0883	0.3121	397.61	0.110471	-249.269	-249.265	-249.264	-249.297	17.297	-1223.54	-1232.41	-1239.52	-1138.75
gdb_718	C1C2C3OC1C23	6.29327	5.52309	4.39133	1.7566	48.29	-0.2298	0.084	0.3137	384.978	0.097855	-269.155	-269.151	-269.15	-269.182	16.78	-1163.94	-1171.98	-1178.5	-1085.86
gdb_719	C12C3C1C1C2C31	6.96309	5.38545	5.38524	0.0001	51.49	-0.2242	0.085	0.3092	362.913	0.097379	-231.976	-231.972	-231.971	-232.003	16.7	-1188.11	-1196.24	-1202.76	-1110.1
gdb_720	C12C3C1N1C2C31	7.20593	5.64602	5.53085	1.9051	47.5	-0.2152	0.0669	0.2821	344.226	0.085878	-248.019	-248.015	-248.014	-248.045	15.652	-1066.44	-1073.76	-1079.69	-994.761
gdb_721	c1ccnnc1	6.27422	5.98676	3.06356	3.9853	48.99	-0.2329	-0.0503	0.1826	412.151	0.076104	-264.227	-264.223	-264.222	-264.254	15.478	-1048.57	-1054.81	-1060.14	-983.634
gdb_722	c1cnnnc1	6.37607	6.29157	3.16677	4.753	45.02	-0.2556	-0.0696	0.186	391.857	0.063368	-280.248	-280.244	-280.243	-280.276	14.974	-913.422	-918.762	-923.503	-854.884
gdb_723	c1nncnn1	6.85315	6.3438	3.29432	0.0004	41.23	-0.2475	-0.1121	0.1355	369.644	0.051463	-296.285	-296.281	-296.28	-296.313	14.117	-788.113	-792.584	-796.732	-735.973
gdb_724	c1ncnnn1	6.76114	6.45723	3.30285	2.5272	40.74	-0.2631	-0.1005	0.1627	369.079	0.051491	-296.296	-296.292	-296.291	-296.324	14.143	-795.021	-799.485	-803.633	-742.878
gdb_725	c1cnnnn1	6.64966	6.41692	3.26561	4.38	41.36	-0.2639	-0.0979	0.166	372.825	0.050401	-296.266	-296.261	-296.26	-296.293	14.62	-775.659	-780.056	-784.204	-723.581
gdb_726	Cc1ccn[nH]1	9.07138	3.47643	2.55327	2.6766	51.32	-0.2317	0.026	0.2577	501.813	0.09876	-265.441	-265.435	-265.434	-265.47	19.333	-1182.36	-1189.58	-1196.1	-1105.17
gdb_727	Cc1ccno1	9.28026	3.56436	2.61716	3.1194	48.06	-0.2527	-0.0071	0.2456	483.779	0.08558	-285.294	-285.289	-285.288	-285.323	18.293	-1102.55	-1109.03	-1114.96	-1031.81
gdb_728	Cc1cnn[nH]1	9.49204	3.5053	2.60151	4.8091	47.65	-0.251	0.0018	0.2527	483.385	0.086723	-281.477	-281.472	-281.471	-281.506	18.283	-1056.45	-1062.92	-1068.85	-985.386
gdb_729	Cc1cnno1	9.75353	3.57369	2.65866	4.0664	44.67	-0.2707	-0.0356	0.2351	466.495	0.073075	-301.336	-301.33	-301.329	-301.364	17.83	-980.123	-985.752	-991.086	-915.682
gdb_730	Cc1c[nH]nc1	9.10398	3.38084	2.50355	2.2444	51.05	-0.2321	0.028	0.2601	508.677	0.098771	-265.438	-265.432	-265.431	-265.467	19.376	-1180.62	-1187.84	-1194.36	-1103.4
gdb_731	Cc1c[nH]nn1	9.39394	3.54635	2.61617	4.1169	47.56	-0.2499	0.0027	0.2526	482.441	0.086525	-281.477	-281.472	-281.471	-281.506	18.403	-1056.52	-1062.94	-1068.86	-985.722
gdb_732	Cc1cnoc1	9.1962	3.39821	2.5201	3.2522	47.4	-0.2549	-0.008	0.247	496.117	0.08571	-285.288	-285.283	-285.282	-285.317	18.255	-1099.09	-1105.58	-1111.51	-1028.34
gdb_733	Cc1conn1	9.36373	3.56633	2.62477	3.6981	44.18	-0.2697	-0.0371	0.2326	471.366	0.073073	-301.333	-301.327	-301.326	-301.361	17.814	-978.199	-983.822	-989.156	-913.834
gdb_734	Cc1[nH]ncn1	9.44739	3.63796	2.67033	3.1055	46.94	-0.2565	0.011	0.2675	474.945	0.087311	-281.505	-281.5	-281.499	-281.535	18.063	-1074.18	-1080.6	-1086.53	-1003.57
gdb_735	Cc1ncno1	9.67338	3.72795	2.73673	1.8949	43.55	-0.2874	-0.0235	0.2639	457.482	0.074104	-301.359	-301.354	-301.353	-301.388	17.122	-994.964	-1000.64	-1005.97	-930.678
gdb_736	Cc1cc[nH]n1	8.97305	3.51644	2.56659	1.9119	51.26	-0.2393	0.0296	0.2689	500.711	0.098676	-265.441	-265.436	-265.435	-265.47	19.456	-1182.57	-1189.83	-1196.35	-1105.14
gdb_737	Cc1nc[nH]n1	9.32124	3.6878	2.68634	2.3091	47.01	-0.2566	0.0134	0.27	473.505	0.087309	-281.505	-281.5	-281.499	-281.533	18.13	-1073.97	-1080.48	-1086.41	-1002.81
gdb_738	Cc1cn[nH]n1	9.45338	3.55163	2.62373	0.5006	47.14	-0.2584	0.0012	0.2596	481.101	0.087282	-281.483	-281.478	-281.477	-281.512	18.12	-1060.29	-1066.76	-1072.68	-989.339
gdb_739	Cc1n[nH]nn1	9.77353	3.71834	2.73933	2.0655	43.44	-0.2882	-0.0242	0.264	456.017	0.075037	-297.524	-297.518	-297.517	-297.553	17.141	-937.185	-942.842	-948.175	-872.627
gdb_740	Cc1ccon1	9.19708	3.52282	2.58813	2.8649	47.54	-0.2618	-0.0052	0.2566	487.389	0.085647	-285.292	-285.287	-285.286	-285.321	18.326	-1101.48	-1108.02	-1113.94	-1030.6
gdb_741	Cc1ncon1	9.57415	3.68605	2.7061	1.0701	43.3	-0.2916	-0.0228	0.2687	460.925	0.074202	-301.358	-301.353	-301.352	-301.386	17.13	-993.876	-999.625	-1004.96	-929.312
gdb_742	Cc1cnon1	9.49364	3.55271	2.6275	3.7027	43.87	-0.3017	-0.0417	0.26	471.087	0.073559	-301.316	-301.311	-301.31	-301.345	17.396	-968.052	-973.758	-979.092	-903.568
gdb_743	Cc1nnon1	9.72565	3.72581	2.7397	2.7404	40.37	-0.3198	-0.0698	0.25	446.722	0.061106	-317.361	-317.356	-317.355	-317.39	16.782	-847.509	-852.358	-857.099	-789.4
gdb_744	Cn1cccn1	9.0053	3.72959	2.68228	2.2871	51.67	-0.2378	0.0247	0.2625	484.744	0.098746	-265.433	-265.428	-265.427	-265.462	18.727	-1177.59	-1184.85	-1191.37	-1100.55
gdb_745	Cn1ccnn1	9.46656	3.76303	2.73947	4.458	47.81	-0.2576	0.0014	0.2591	465.914	0.086738	-281.47	-281.465	-281.464	-281.499	17.769	-1052.1	-1058.61	-1064.54	-981.046
gdb_746	Cn1cncn1	9.51162	3.77655	2.75015	3.1995	47.14	-0.2624	0.0091	0.2716	463.92	0.0876	-281.495	-281.49	-281.489	-281.524	17.404	-1068	-1074.55	-1080.47	-996.904
gdb_747	Cn1cnnc1	9.5155	3.65372	2.68514	5.9568	46.86	-0.2491	0.0168	0.2659	471.162	0.086813	-281.483	-281.478	-281.477	-281.513	17.816	-1060.26	-1066.66	-1072.59	-989.769
gdb_748	Cn1cnnn1	9.84085	3.80249	2.79136	5.7041	43.54	-0.2827	-0.0149	0.2678	448.399	0.074633	-297.511	-297.506	-297.505	-297.541	16.822	-929.168	-934.779	-940.113	-865.191
gdb_749	Cn1nccn1	9.28884	3.90083	2.79631	0.4905	47.91	-0.2587	-0.0011	0.2577	460.045	0.087299	-281.477	-281.472	-281.471	-281.506	17.47	-1056.54	-1063.03	-1068.96	-985.778
gdb_750	Cn1ncnn1	9.81413	3.92888	2.85647	2.7916	43.9	-0.2907	-0.0245	0.2662	441.722	0.075306	-297.516	-297.511	-297.51	-297.545	16.511	-932.69	-938.434	-943.767	-867.911
gdb_751	Cn1nnnn1	10.1957	3.95813	2.90382	4.7538	40.22	-0.3198	-0.0474	0.2723	426.148	0.062337	-313.537	-313.532	-313.531	-313.567	15.918	-797.155	-801.957	-806.698	-739.588
gdb_752	N=C1NC=NO1	9.50387	3.97742	2.80395	3.3378	41.36	-0.2313	-0.0026	0.2287	427.004	0.063044	-317.396	-317.391	-317.39	-317.424	16.918	-869.494	-874.532	-879.273	-811.01
gdb_753	N=C1NN=NN1	9.82355	3.90975	2.79668	1.4387	41.35	-0.2243	-0.0198	0.2045	426.04	0.063337	-313.555	-313.55	-313.549	-313.583	17.538	-808.173	-813.031	-817.772	-749.506
gdb_754	N=C1OC=NO1	9.71668	4.11648	2.8915	1.7372	37.52	-0.2634	-0.0221	0.2413	408.484	0.050594	-337.265	-337.261	-337.26	-337.293	15.318	-799.637	-804.003	-808.151	-747.752
gdb_755	N=C1ON=NO1	10.1543	4.1248	2.93327	1.3883	34.59	-0.2947	-0.0759	0.2189	394.066	0.037566	-353.269	-353.265	-353.264	-353.297	14.861	-653.657	-657.152	-660.707	-608.15
gdb_756	c1cn[nH]c1N	9.26884	3.6096	2.61073	3.385	47.71	-0.206	0.038	0.244	473.233	0.087866	-281.486	-281.48	-281.479	-281.514	19.271	-1061.91	-1068.37	-1074.3	-990.613
gdb_757	c1cnoc1N	9.47028	3.73148	2.68299	3.8286	44.81	-0.218	0.0127	0.2307	454.222	0.0748	-301.344	-301.339	-301.338	-301.372	18.261	-985.107	-990.882	-996.216	-920.305
gdb_758	c1c([nH]nn1)N	9.71187	3.64488	2.66238	5.383	44.26	-0.2234	0.0126	0.236	454.652	0.075741	-297.521	-297.516	-297.515	-297.549	18.253	-935.565	-941.257	-946.591	-870.541
gdb_759	c1c(onn1)N	9.94981	3.71927	2.71196	5.0217	41.95	-0.2338	-0.0171	0.2167	438.475	0.061867	-317.386	-317.381	-317.38	-317.415	18.297	-863.424	-868.234	-872.975	-805.037
gdb_760	c1c(cn[nH]1)N	9.31893	3.50517	2.55541	2.6547	47.66	-0.1956	0.0301	0.2257	479.686	0.087859	-281.481	-281.475	-281.474	-281.509	19.37	-1058.81	-1065.25	-1071.18	-987.53
gdb_761	c1c(nn[nH]1)N	9.64217	3.69719	2.68224	4.0185	44.3	-0.2126	0.0044	0.217	452.83	0.075973	-297.524	-297.519	-297.518	-297.552	18.15	-937.187	-942.95	-948.284	-872.049
gdb_762	c1c(con1)N	9.42742	3.52572	2.57455	3.9291	44.15	-0.2186	-0.0048	0.2138	467.023	0.074853	-301.331	-301.326	-301.325	-301.359	18.119	-977.06	-982.802	-988.136	-912.374
gdb_763	c1c(nno1)N	9.69666	3.72109	2.69764	4.0976	40.94	-0.2311	-0.0346	0.1965	441.012	0.062456	-317.377	-317.372	-317.372	-317.405	17.458	-857.729	-862.647	-867.388	-799.35
gdb_764	c1nc([nH]n1)N	9.66876	3.80816	2.74184	3.6291	43.39	-0.2268	0.0283	0.255	445.324	0.076735	-297.555	-297.55	-297.549	-297.583	17.921	-956.712	-962.492	-967.825	-891.539
gdb_765	c1nc(on1)N	9.86886	3.93452	2.81731	3.0643	40.19	-0.2475	0.0015	0.249	427.068	0.063595	-317.414	-317.409	-317.408	-317.442	17.011	-880.624	-885.654	-890.394	-822.074
gdb_766	c1c[nH]nc1N	9.17106	3.66535	2.6282	1.7832	47.71	-0.2006	0.0347	0.2353	471.201	0.088014	-281.489	-281.484	-281.483	-281.517	19.284	-1064.2	-1070.75	-1076.67	-992.724
gdb_767	c1[nH]nc(n1)N	9.53874	3.86975	2.76025	1.9435	43.5	-0.2143	0.0189	0.2332	443.435	0.076774	-297.556	-297.551	-297.55	-297.584	17.915	-957.404	-963.231	-968.565	-892.166
gdb_768	c1c(n[nH]n1)N	9.67915	3.70809	2.6898	1.525	43.82	-0.2181	0.006	0.2241	451.42	0.076571	-297.53	-297.525	-297.524	-297.558	18.02	-941.424	-947.188	-952.522	-876.275
gdb_769	c1(n[nH]nn1)N	10.0165	3.90958	2.81885	2.3205	40.14	-0.2385	-0.0191	0.2194	425.752	0.064539	-313.574	-313.569	-313.568	-313.602	16.955	-820.149	-825.174	-829.915	-761.242
gdb_770	c1conc1N	9.39312	3.67878	2.65177	3.1792	44.1	-0.2328	0.0029	0.2357	457.815	0.07509	-301.341	-301.336	-301.336	-301.369	17.997	-983.68	-989.522	-994.855	-918.827
gdb_771	c1nc(no1)N	9.79231	3.875	2.78226	1.8006	39.9	-0.2447	-0.0138	0.2309	430.749	0.06371	-317.41	-317.405	-317.404	-317.437	16.859	-877.886	-882.947	-887.688	-819.327
gdb_772	c1c(non1)N	9.71106	3.71523	2.69493	4.3899	40.64	-0.2516	-0.0343	0.2173	441.321	0.062933	-317.365	-317.36	-317.359	-317.392	17.141	-849.661	-854.677	-859.418	-791.162
gdb_773	c1(nnon1)N	10.0071	3.92257	2.82346	3.6429	37.11	-0.2663	-0.0625	0.2038	416.015	0.050629	-333.411	-333.407	-333.406	-333.439	16.477	-730.411	-734.596	-738.744	-678.227
gdb_774	c1[nH]c(=O)[nH]n1	9.51486	3.93819	2.78534	2.7251	39.58	-0.2283	0.0138	0.2421	424.748	0.064276	-317.448	-317.443	-317.442	-317.476	16.736	-901.82	-906.877	-911.617	-843.309
gdb_775	c1[nH]c(=O)on1	9.67134	4.03934	2.8493	5.0233	36.38	-0.2655	-0.0128	0.2527	409.313	0.05129	-337.302	-337.298	-337.297	-337.33	15.501	-822.886	-827.221	-831.369	-771.008
gdb_776	c1(=O)[nH]nn[nH]1	9.9632	3.97553	2.84165	0.3207	36.4	-0.261	-0.0285	0.2325	407.651	0.051932	-333.464	-333.46	-333.459	-333.492	15.761	-763.504	-767.773	-771.92	-711.308
gdb_777	c1(=O)[nH]nno1	10.1586	4.07493	2.90831	2.925	33.27	-0.2987	-0.059	0.2397	392.395	0.038735	-353.321	-353.317	-353.316	-353.349	14.809	-686.091	-689.574	-693.128	-640.578
gdb_778	c1noc(=O)o1	9.89124	4.17925	2.93792	3.3641	32.83	-0.2998	-0.0327	0.2672	391.457	0.038724	-357.172	-357.168	-357.167	-357.199	14.093	-753.205	-756.82	-760.375	-707.969
gdb_779	c1(=O)onno1	10.3497	4.18995	2.98252	1.0079	30.02	-0.3348	-0.088	0.2469	377.021	0.025718	-373.174	-373.17	-373.169	-373.201	13.622	-605.972	-608.719	-611.68	-567.106
gdb_780	c1cn[nH]c1O	9.38962	3.68604	2.64694	2.8587	43.41	-0.2185	0.0394	0.258	453.321	0.075424	-301.364	-301.359	-301.358	-301.392	18.193	-997.665	-1003.43	-1008.76	-932.886
gdb_781	c1c(cn[nH]1)O	9.42952	3.56336	2.58609	0.8594	43.61	-0.2132	0.0237	0.2369	460.072	0.075398	-301.357	-301.352	-301.351	-301.386	18.266	-993.804	-999.545	-1004.88	-929.07
gdb_782	c1c(nn[nH]1)O	9.78282	3.77389	2.72332	2.8417	40.29	-0.2326	-0.0042	0.2284	432.827	0.063735	-317.403	-317.398	-317.397	-317.431	16.777	-873.688	-878.798	-883.539	-815.092
gdb_783	c1nc([nH]n1)O	9.81968	3.89319	2.78789	2.1239	39.16	-0.2453	0.025	0.2703	425.543	0.064546	-317.434	-317.43	-317.429	-317.462	16.463	-893.508	-898.636	-903.377	-834.898
gdb_784	c1c[nH]nc1O	9.29881	3.73993	2.6672	2.1199	43.57	-0.2207	0.0271	0.2478	451.191	0.075725	-301.369	-301.364	-301.364	-301.397	17.982	-1001.22	-1007.09	-1012.42	-936.326
gdb_785	c1[nH]nc(n1)O	9.69787	3.94239	2.80294	2.8755	39.4	-0.2392	0.0082	0.2475	424.414	0.064531	-317.433	-317.429	-317.428	-317.461	16.443	-892.647	-897.794	-902.535	-834.014
gdb_786	c1c(n[nH]n1)O	9.81669	3.7809	2.7296	1.2703	39.79	-0.2405	-0.0028	0.2377	431.818	0.064229	-317.409	-317.404	-317.403	-317.436	16.703	-877.272	-882.358	-887.099	-818.698
gdb_787	c1(n[nH]nn1)O	10.1854	3.98278	2.8632	0.8171	36.17	-0.269	-0.0312	0.2378	406.997	0.052337	-333.449	-333.445	-333.444	-333.477	15.375	-754.279	-758.64	-762.788	-701.97
gdb_788	c1conc1O	9.52134	3.75318	2.69202	1.6519	40.1	-0.2581	-0.0063	0.2518	438.116	0.062841	-321.22	-321.215	-321.214	-321.247	16.549	-919.621	-924.788	-929.528	-861.366
gdb_789	c1nc(no1)O	9.95029	3.94579	2.82538	2.7179	35.95	-0.2744	-0.0275	0.2469	412.191	0.0514	-337.284	-337.28	-337.279	-337.312	15.356	-811.319	-815.69	-819.837	-759.385
gdb_790	c1(nnon1)O	10.1506	3.99473	2.86659	2.5588	33.31	-0.3005	-0.0778	0.2227	397.793	0.038285	-353.283	-353.279	-353.278	-353.311	14.948	-662.444	-665.943	-669.498	-616.883
gdb_791	CC#CC(=NO)C	7.73481	1.18757	1.0428	0.9081	69.69	-0.2248	-0.0214	0.2034	1093.15	0.110277	-324.519	-324.511	-324.51	-324.555	28.751	-1339.77	-1346.74	-1354.45	-1250.86
gdb_792	CC(=NO)CC#C	6.12319	1.43744	1.3165	0.4796	62.57	-0.2492	0.0065	0.2556	906.438	0.110179	-324.506	-324.498	-324.497	-324.539	28.728	-1331.52	-1338.81	-1346.51	-1240.9
gdb_793	CC(=NO)CC#N	6.17177	1.44882	1.32144	3.5818	57.7	-0.2661	-0.0126	0.2536	880.814	0.099907	-340.614	-340.606	-340.605	-340.647	26.606	-1250.43	-1257.05	-1264.16	-1166.18
gdb_794	CC(=NO)CC=O	6.11744	1.42368	1.28103	2.0372	58.32	-0.2459	-0.0382	0.2077	906.798	0.110176	-361.685	-361.677	-361.676	-361.719	27.474	-1307.02	-1314.29	-1322	-1216.78
gdb_795	CC(=NO)CCO	6.38612	1.21078	1.09517	0.8991	60.51	-0.2419	0.0103	0.2523	1051.17	0.134383	-362.872	-362.863	-362.862	-362.905	29.947	-1423.79	-1432.56	-1441.45	-1319.97
gdb_796	CCCC(=NO)C	6.2683	1.20744	1.0926	0.7013	67.93	-0.2382	0.0178	0.256	1110.84	0.157642	-326.951	-326.942	-326.941	-326.985	31.298	-1610.11	-1620.48	-1630.56	-1493.34
gdb_797	CC(=NO)COC	4.807	1.54627	1.41468	0.7169	60.44	-0.2497	0.0055	0.2552	903.075	0.134033	-362.863	-362.854	-362.853	-362.896	29.454	-1418.28	-1427.06	-1435.95	-1314.46
gdb_798	CC(=NO)C(=NO)C	4.37128	1.2263	0.96903	0	71.35	-0.2278	-0.0326	0.1952	1148.56	0.127289	-416.989	-416.98	-416.979	-417.023	32.871	-1444.95	-1453.32	-1462.21	-1338.81
gdb_799	CC(=NO)C(=O)N	4.76954	2.01437	1.42869	3.3526	54.53	-0.2537	-0.0387	0.215	792.723	0.100061	-377.773	-377.765	-377.765	-377.806	27.696	-1213.99	-1220.52	-1227.63	-1129.25
gdb_800	CC(C)C(=NO)C	3.95026	1.85752	1.43164	0.5991	67.04	-0.2393	0.0188	0.2581	904.253	0.157266	-326.951	-326.942	-326.941	-326.984	31.926	-1610.04	-1620.45	-1630.52	-1492.8
gdb_801	CC(O)C(C)=NO	4.56843	1.61921	1.53383	1.4965	60.35	-0.2437	0.0114	0.255	867.57	0.133694	-362.875	-362.867	-362.866	-362.908	30.765	-1426.17	-1434.93	-1443.82	-1321.93
gdb_802	CC1CC(C1)=NO	7.59857	1.49645	1.32512	1.0383	65.04	-0.2394	0.0102	0.2496	910.395	0.135534	-325.73	-325.723	-325.722	-325.762	27.432	-1471.64	-1481.18	-1490.07	-1366.9
gdb_803	CN1CC(=NO)C1	8.25733	1.54097	1.35814	0.896	62.27	-0.2202	0.0053	0.2255	874.459	0.123935	-341.759	-341.752	-341.751	-341.791	26.31	-1341.5	-1350.26	-1358.56	-1242.83
gdb_804	ON=C1CC(O)C1	8.02753	1.50998	1.33081	1.6073	57.9	-0.2421	0.0067	0.2488	858.769	0.111964	-361.653	-361.646	-361.645	-361.685	26.231	-1287.22	-1295.16	-1302.87	-1195.29
gdb_805	C#CC(=NO)C#C	3.81358	2.32951	1.44614	0.468	62.61	-0.2418	-0.0602	0.1816	762.522	0.063418	-322.058	-322.051	-322.05	-322.089	25.689	-1050.83	-1055.23	-1060.56	-985.718
gdb_806	CCC(=NO)C#C	3.52485	2.14842	1.44961	0.6625	64.81	-0.2383	-0.031	0.2072	830.6	0.110998	-324.505	-324.497	-324.496	-324.538	28.334	-1331.04	-1338.5	-1346.21	-1240.01
gdb_807	C#CC(=NO)CO	3.61016	2.25874	1.4015	1.7906	57.99	-0.237	-0.0314	0.2056	796.294	0.086869	-360.422	-360.414	-360.413	-360.454	27.341	-1142.23	-1147.97	-1154.49	-1064.22
gdb_808	CCC(=NO)CC	3.31007	1.92301	1.3919	0.6108	67.1	-0.2392	0.0153	0.2545	933.391	0.158157	-326.95	-326.941	-326.94	-326.983	31.175	-1609.08	-1619.56	-1629.64	-1491.95
gdb_809	CCC(=NO)CO	3.46941	1.97798	1.393	2.0392	59.69	-0.2503	0.0051	0.2553	881.045	0.13466	-362.873	-362.864	-362.863	-362.905	29.764	-1424.54	-1433.43	-1442.32	-1320.23
gdb_810	CC1CCC1=NO	4.42854	2.04144	1.49562	0.8203	64.68	-0.24	0.0099	0.2499	827.547	0.135736	-325.73	-325.722	-325.721	-325.762	27.399	-1471.6	-1481.1	-1489.99	-1366.83
gdb_811	CC1NCC1=NO	4.70096	2.01823	1.50599	1.1445	61.33	-0.2291	0.004	0.2331	807.188	0.124472	-341.768	-341.76	-341.759	-341.799	26.634	-1346.66	-1355.37	-1363.67	-1248.05
gdb_812	CC1OCC1=NO	4.97998	1.98261	1.52483	1.103	57.57	-0.2477	-0.0022	0.2454	788.519	0.111826	-361.648	-361.641	-361.64	-361.68	25.694	-1284.06	-1291.97	-1299.68	-1192.17
gdb_813	ON=C1CCC1O	4.61505	2.06552	1.51842	0.9638	57.41	-0.2503	-0.002	0.2483	780.238	0.111986	-361.652	-361.645	-361.644	-361.684	26.249	-1286.54	-1294.32	-1302.03	-1195.01
gdb_814	C1C=CCC1=NO	6.54536	2.01636	1.5711	0.6622	61.44	-0.2347	0.011	0.2457	750.336	0.113734	-324.55	-324.544	-324.543	-324.58	24.048	-1359.14	-1367.56	-1375.27	-1266.9
gdb_815	C1CC(=NO)C=C1	6.62487	1.97278	1.54898	1.3282	64.84	-0.2178	-0.0249	0.1929	764.067	0.114241	-324.555	-324.549	-324.548	-324.586	23.956	-1362.23	-1370.58	-1378.29	-1270.29
gdb_816	C1C(=NO)C=CN1	7.07707	1.99273	1.57507	2.4693	61.8	-0.1873	-0.0122	0.1751	733.962	0.103108	-340.602	-340.595	-340.595	-340.632	23.572	-1242.93	-1250.52	-1257.64	-1156.88
gdb_817	C1CCC(=NO)C1	5.88512	1.90585	1.51808	0.9192	63.6	-0.2369	0.0136	0.2505	805.774	0.137803	-325.758	-325.752	-325.751	-325.789	25.597	-1489.5	-1499.47	-1508.36	-1384.15
gdb_818	C1COCC1=NO	6.27036	1.96016	1.55944	1.01	56.58	-0.2485	0.0026	0.2511	756.664	0.113817	-361.673	-361.667	-361.666	-361.704	23.976	-1299.79	-1308.11	-1315.82	-1207.45
gdb_819	CC(=NO)C1CC1	4.9656	1.81417	1.48451	0.6127	64.26	-0.2304	0.0138	0.2442	847.509	0.135269	-325.728	-325.72	-325.719	-325.761	28.125	-1470.45	-1479.71	-1488.6	-1366.39
gdb_820	CC(=NO)C1CN1	4.99843	1.86787	1.51199	1.6908	60.85	-0.2316	0.0017	0.2333	816.075	0.124288	-341.77	-341.762	-341.761	-341.802	27.007	-1348	-1356.51	-1364.81	-1250
gdb_821	CC(=NO)C1CO1	6.64696	1.61865	1.43804	1.5017	57.93	-0.2458	-0.0027	0.2432	829.746	0.111634	-361.65	-361.643	-361.642	-361.682	26.237	-1285.18	-1292.99	-1300.69	-1193.45
gdb_822	ON=C1CC2CC12	7.38103	1.89293	1.6709	1.2435	61.76	-0.23	0.0164	0.2464	740.134	0.113561	-324.502	-324.496	-324.495	-324.532	23.968	-1329.2	-1337.71	-1345.41	-1236.73
gdb_823	ON=C1CC2NC12	7.63332	1.89883	1.67376	2.0903	58.33	-0.2319	0.0083	0.2402	722.119	0.101982	-340.536	-340.53	-340.529	-340.566	23.232	-1201.9	-1209.6	-1216.71	-1115.75
gdb_824	ON=C1CC2OC12	7.73	1.91252	1.68404	1.8161	54.24	-0.2513	-0.0028	0.2485	703.537	0.089232	-360.419	-360.413	-360.412	-360.448	22.42	-1140.24	-1147.12	-1153.64	-1060.8
gdb_825	ON=C1CN2CC12	7.87938	1.89649	1.68418	0.9303	58.41	-0.2324	0.002	0.2344	719.454	0.101956	-340.537	-340.531	-340.53	-340.567	22.984	-1202.6	-1210.32	-1217.43	-1116.43
gdb_826	C#CC(F)(F)F	5.69142	2.88373	2.88354	2.0892	30.55	-0.3166	0.0022	0.3188	466.651	0.033373	-414.352	-414.346	-414.345	-414.381	18.453	-724.694	-727.537	-731.092	-680.948
gdb_827	C(#N)C(F)(F)F	5.68671	2.9472	2.94705	1.5146	26.67	-0.3831	-0.0244	0.3587	446.17	0.022798	-430.448	-430.443	-430.442	-430.477	16.614	-636.581	-638.732	-641.694	-599.091
gdb_828	C(=O)C(F)(F)F	5.47818	2.98206	2.92952	1.5527	26.44	-0.2957	-0.0714	0.2243	454.073	0.033264	-451.529	-451.523	-451.523	-451.559	17.598	-699.287	-702.066	-705.62	-655.682
gdb_829	C(C(F)(F)F)N	5.28606	2.80689	2.77246	2.7647	32.38	-0.2571	0.0697	0.3268	506.053	0.070118	-432.853	-432.847	-432.846	-432.883	20.798	-889.935	-895.016	-900.35	-826.338
gdb_830	C(C(F)(F)F)O	5.33241	2.85142	2.80545	3.0238	29.26	-0.2955	0.0532	0.3488	487.419	0.057079	-452.728	-452.722	-452.721	-452.758	20.137	-823.861	-828.034	-832.775	-767.146
gdb_831	CCC(F)(F)F	5.21686	2.75151	2.72562	2.0586	35.84	-0.3543	0.0922	0.4465	529.758	0.080927	-416.815	-416.809	-416.808	-416.845	21.285	-1014.69	-1020.6	-1026.52	-944.785
gdb_832	Cc1cc([nH]c1)C	6.81068	1.91942	1.52577	1.7549	68.34	-0.1894	0.0527	0.2421	823.618	0.137355	-288.691	-288.684	-288.683	-288.722	26.956	-1583.86	-1593.42	-1602.31	-1479.18
gdb_833	Cc1cc(oc1)C	7.14925	1.9371	1.55351	0.6525	64.17	-0.2072	0.0287	0.2359	801.474	0.124978	-308.562	-308.555	-308.554	-308.593	25.447	-1515.21	-1524.1	-1532.4	-1417.01
gdb_834	Cc1cc(c[nH]1)N	6.91133	1.95756	1.54351	1.7982	64.62	-0.1686	0.0552	0.2239	789.847	0.126359	-304.734	-304.727	-304.726	-304.765	27.008	-1462.38	-1471.1	-1479.4	-1363.91
gdb_835	Cc1cc(co1)N	7.24104	1.97969	1.57321	1.4862	60.58	-0.1872	0.0328	0.22	767.27	0.114169	-324.606	-324.599	-324.598	-324.636	25.319	-1393.95	-1402.08	-1409.79	-1301.86
gdb_836	Cc1cc(c[nH]1)O	6.99764	1.96734	1.55044	1.9591	60.27	-0.1793	0.0498	0.229	767.312	0.113818	-324.612	-324.605	-324.604	-324.643	26.021	-1398.07	-1406.03	-1413.73	-1306.26
gdb_837	Cc1cc(co1)O	7.3351	1.98909	1.58013	2.07	56.37	-0.1985	0.0258	0.2243	745.153	0.101451	-344.482	-344.475	-344.474	-344.513	24.408	-1328.71	-1336.02	-1343.13	-1243.4
gdb_838	Cc1cc([nH]c1)N	6.96792	1.94593	1.54426	1.4975	64.21	-0.1791	0.0592	0.2383	791.409	0.126516	-304.735	-304.728	-304.727	-304.766	26.66	-1463.1	-1471.86	-1480.16	-1364.57
gdb_839	Cc1cc([nH]c1)O	7.07489	1.96699	1.55388	0.8606	59.72	-0.1782	0.0676	0.2458	766.912	0.113849	-324.614	-324.607	-324.606	-324.645	26.021	-1399.33	-1407.35	-1415.05	-1307.3
gdb_840	Cc1c[nH]c(n1)O	6.86805	2.13225	1.64364	1.8932	55.58	-0.198	0.0562	0.2542	722.631	0.103147	-340.686	-340.68	-340.679	-340.716	24.147	-1295.87	-1303.34	-1310.45	-1209.87
gdb_841	Cc1cc(oc1)N	7.32966	1.97888	1.57631	1.5216	60.58	-0.1811	0.045	0.2261	766.594	0.114088	-324.608	-324.601	-324.601	-324.639	25.418	-1395.68	-1403.79	-1411.5	-1303.57
gdb_842	Cc1coc(n1)N	7.12861	2.13449	1.6621	1.5474	56.14	-0.2026	0.0352	0.2377	723.523	0.103063	-340.679	-340.672	-340.671	-340.709	24.035	-1291.36	-1298.83	-1305.95	-1205.35
gdb_843	Cc1coc(n1)O	7.28598	2.14214	1.67258	2.5185	51.67	-0.2205	0.0268	0.2473	703.069	0.090583	-360.553	-360.547	-360.546	-360.583	22.747	-1224.8	-1231.55	-1238.06	-1145.43
gdb_844	Cc1c[nH]c(n1)C	6.63097	2.06353	1.60515	3.2012	64.01	-0.206	0.0397	0.2457	780.073	0.125973	-304.756	-304.749	-304.748	-304.787	25.66	-1475.91	-1484.73	-1493.03	-1377.54
gdb_845	Cc1coc(n1)C	6.96415	2.07749	1.63256	1.0064	59.82	-0.2274	0.014	0.2414	759.201	0.113597	-324.628	-324.621	-324.62	-324.659	24.251	-1407.8	-1415.93	-1423.63	-1315.92
gdb_846	Cc1nc(co1)N	7.04294	2.13598	1.6589	1.2965	56.39	-0.1971	0.0174	0.2145	724.152	0.1028	-340.675	-340.668	-340.667	-340.705	24.134	-1288.73	-1296.08	-1303.19	-1203.04
gdb_847	Cc1[nH]cc(n1)O	6.79394	2.13479	1.64101	2.949	56.23	-0.1921	0.0343	0.2263	722.624	0.10294	-340.684	-340.677	-340.676	-340.715	24.217	-1294.43	-1301.79	-1308.9	-1209.03
gdb_848	Cc1nc(co1)O	7.13045	2.15289	1.6708	1.1474	52.27	-0.2136	0.0085	0.2221	701.676	0.090513	-360.554	-360.548	-360.547	-360.584	22.795	-1225.24	-1231.91	-1238.43	-1146.16
gdb_849	c1c(c[nH]c1N)N	7.07262	1.9847	1.56256	1.9695	60.5	-0.1637	0.0612	0.225	757.936	0.115518	-320.779	-320.771	-320.77	-320.809	26.699	-1341.65	-1349.57	-1357.28	-1249.35
gdb_850	c1c(coc1N)N	7.42232	2.02384	1.59668	2.4064	56.9	-0.1699	0.0513	0.2213	732.647	0.103242	-340.652	-340.646	-340.645	-340.682	25.359	-1274.61	-1281.95	-1289.06	-1188.64
gdb_851	c1c(c[nH]c1N)O	7.16586	1.99277	1.56923	2.2284	56.13	-0.174	0.0553	0.2293	735.898	0.102905	-340.657	-340.65	-340.649	-340.687	25.73	-1277.33	-1284.46	-1291.57	-1191.82
gdb_852	c1c(coc1N)O	7.5174	2.03418	1.60388	2.7516	52.68	-0.1779	0.0453	0.2232	710.639	0.090519	-360.529	-360.522	-360.521	-360.559	24.468	-1209.49	-1215.99	-1222.51	-1130.28
gdb_853	c1c(c[nH]c1O)N	7.17716	2.00712	1.57227	1.1622	55.95	-0.1633	0.0709	0.2342	733.67	0.102791	-340.658	-340.65	-340.65	-340.688	26.127	-1277.91	-1285.05	-1292.16	-1192.12
gdb_854	c1c(nc([nH]1)O)N	6.948	2.19023	1.66874	1.7543	51.9	-0.1739	0.0622	0.2361	688.618	0.092224	-356.733	-356.726	-356.725	-356.763	24.196	-1176.55	-1183.18	-1189.7	-1096.74
gdb_855	c1c(nc(o1)O)N	7.3681	2.20598	1.7008	2.3447	48.16	-0.195	0.0349	0.2299	668.331	0.079813	-376.601	-376.595	-376.594	-376.63	22.672	-1106.08	-1112.06	-1117.98	-1032.84
gdb_856	c1c(nc(o1)N)N	7.20274	2.19711	1.68935	2.1678	52.57	-0.182	0.0417	0.2236	688.807	0.092273	-356.726	-356.72	-356.719	-356.756	23.972	-1172.38	-1179.07	-1185.59	-1092.5
gdb_857	c1c(nc([nH]1)N)O	6.92112	2.18825	1.66798	3.1172	52.28	-0.1786	0.0495	0.2281	688.705	0.092282	-356.732	-356.726	-356.725	-356.762	24.096	-1176.17	-1182.82	-1189.34	-1096.34
gdb_858	c1c(nc(o1)N)O	7.29061	2.21579	1.70181	2.3094	48.44	-0.1945	0.0344	0.2288	666.42	0.07996	-376.606	-376.6	-376.599	-376.635	22.685	-1109.03	-1115.03	-1120.96	-1035.74
gdb_859	c1c(c[nH]c1O)O	7.26724	2.01738	1.57904	2.0191	51.69	-0.1714	0.0648	0.2362	711.494	0.090094	-360.535	-360.528	-360.527	-360.566	25.256	-1213.4	-1219.71	-1226.23	-1134.38
gdb_860	c1c(nc([nH]1)O)O	7.03262	2.20898	1.68098	1.7847	47.72	-0.1866	0.0565	0.2431	666.086	0.079974	-376.613	-376.607	-376.606	-376.643	22.913	-1113.76	-1119.73	-1125.65	-1040.49
gdb_861	Cc1ccc([nH]1)C	6.31859	2.01406	1.55685	1.8965	68.88	-0.1849	0.0493	0.2342	810.298	0.137479	-288.693	-288.686	-288.685	-288.724	26.775	-1585.08	-1594.7	-1603.59	-1480.27
gdb_862	Cc1ccc(o1)C	6.18675	2.12951	1.61604	0.1269	64.89	-0.2015	0.0273	0.2289	776.871	0.124938	-308.566	-308.559	-308.558	-308.597	25.372	-1517.65	-1526.58	-1534.88	-1419.39
gdb_863	Cc1ccc([nH]1)N	6.44142	2.04316	1.57601	1.4242	64.74	-0.1766	0.0551	0.2317	779.243	0.126563	-304.737	-304.73	-304.729	-304.768	26.483	-1464.24	-1473.03	-1481.33	-1365.74
gdb_864	Cc1ccc(o1)N	6.30608	2.17788	1.63864	1.3555	61.51	-0.1764	0.0421	0.2186	744.032	0.114106	-324.612	-324.605	-324.604	-324.642	25.24	-1397.69	-1405.83	-1413.54	-1305.56
gdb_865	Cc1ccc([nH]1)O	6.51354	2.06991	1.58627	0.8444	60.4	-0.1738	0.0626	0.2364	755.062	0.113974	-324.616	-324.609	-324.608	-324.646	25.805	-1400.34	-1408.39	-1416.1	-1308.26
gdb_866	Cc1cnc(o1)C	6.63363	2.1472	1.65556	1.7659	60.38	-0.2243	0.0129	0.2372	750.342	0.11372	-324.629	-324.622	-324.621	-324.66	24.109	-1408.67	-1416.83	-1424.54	-1316.7
gdb_867	Cc1cnc(o1)N	6.80587	2.19976	1.68265	1.9777	56.83	-0.1993	0.0322	0.2315	716.515	0.103202	-340.68	-340.673	-340.672	-340.71	23.815	-1291.85	-1299.34	-1306.45	-1205.83
gdb_868	Cc1cnc([nH]1)O	7.08496	2.09405	1.63277	2.3274	55.95	-0.1961	0.0513	0.2474	726.318	0.103349	-340.685	-340.679	-340.678	-340.715	23.91	-1295.42	-1302.91	-1310.02	-1209.41
gdb_869	Cc1cnc(o1)O	6.96249	2.21142	1.69608	0.7781	52.25	-0.2163	0.0262	0.2425	695.434	0.091041	-360.557	-360.551	-360.55	-360.587	22.317	-1227.37	-1234.19	-1240.71	-1147.94
gdb_870	Cc1ncc(o1)N	6.75591	2.19842	1.6798	2.5916	57.19	-0.196	0.0257	0.2217	717.389	0.102764	-340.674	-340.667	-340.666	-340.704	24.011	-1288.24	-1295.6	-1302.71	-1202.46
gdb_871	Cc1[nH]c(cn1)O	6.9795	2.09462	1.62747	2.6666	56.19	-0.1933	0.0472	0.2404	727.306	0.102709	-340.676	-340.67	-340.669	-340.707	24.382	-1289.79	-1297.12	-1304.23	-1204.04
gdb_872	c1cc([nH]c1N)N	6.57421	2.07019	1.59473	0.3173	60.48	-0.171	0.0618	0.2327	748.809	0.115679	-320.781	-320.774	-320.773	-320.812	26.191	-1343.19	-1351.16	-1358.86	-1250.99
gdb_873	c1cc(oc1N)N	6.45502	2.19638	1.65676	2.0265	57.35	-0.1783	0.0406	0.2189	715.172	0.103132	-340.656	-340.649	-340.649	-340.686	24.934	-1277.07	-1284.41	-1291.52	-1191.22
gdb_874	c1cc([nH]c1N)O	6.63826	2.09321	1.60499	0.343	55.88	-0.1749	0.0646	0.2395	725.623	0.102908	-340.66	-340.653	-340.652	-340.691	25.469	-1279.24	-1286.37	-1293.48	-1194.28
gdb_875	c1cc(oc1N)O	6.52191	2.21118	1.66614	2.0293	52.69	-0.1916	0.0354	0.227	693.794	0.090593	-360.534	-360.528	-360.527	-360.564	23.908	-1212.82	-1219.42	-1225.94	-1133.54
gdb_876	c1c(oc(n1)N)N	6.98062	2.21842	1.70172	2.9043	52.81	-0.2014	0.0306	0.232	687.77	0.092201	-356.724	-356.718	-356.717	-356.754	23.545	-1171.06	-1177.75	-1184.27	-1091.28
gdb_877	c1c([nH]c(n1)O)N	7.22586	2.12285	1.65302	1.9578	51.7	-0.1914	0.055	0.2464	696.14	0.092363	-356.729	-356.722	-356.721	-356.759	23.632	-1173.97	-1180.6	-1187.12	-1094.41
gdb_878	c1c(oc(n1)O)N	7.15097	2.2289	1.71504	1.1577	48.35	-0.2191	0.0241	0.2432	666.913	0.080017	-376.602	-376.596	-376.595	-376.632	22.048	-1106.86	-1112.88	-1118.81	-1033.69
gdb_879	c1cc([nH]c1O)O	6.70299	2.129	1.61579	0.4363	51.65	-0.1637	0.0726	0.2363	700.643	0.09023	-360.537	-360.53	-360.529	-360.567	25.03	-1214.54	-1220.93	-1227.45	-1135.41
gdb_880	c1c([nH]c(n1)O)O	7.27394	2.15911	1.66492	1.5885	47.59	-0.1858	0.0621	0.2479	671.654	0.079713	-376.605	-376.599	-376.598	-376.635	22.992	-1108.85	-1114.73	-1120.66	-1035.71
gdb_881	CC1=CNC(=N)O1	6.6808	2.22439	1.68627	3.5255	57.83	-0.1875	0.0349	0.2224	712.335	0.102241	-340.667	-340.661	-340.66	-340.698	24.249	-1284.05	-1291.38	-1298.49	-1198.37
gdb_882	Cc1c[nH]c(=O)[nH]1	6.87267	2.12729	1.64107	3.995	56.15	-0.1889	0.0448	0.2337	721.293	0.103178	-340.703	-340.696	-340.695	-340.733	24.236	-1306.39	-1313.8	-1320.91	-1220.48
gdb_883	Cc1c[nH]c(=O)o1	6.80041	2.23383	1.69925	4.7534	52.51	-0.2119	0.0277	0.2397	692.365	0.090742	-360.576	-360.57	-360.569	-360.606	22.713	-1239.31	-1246.03	-1252.55	-1159.98
gdb_884	CC1=COC(=N)N1	7.01377	2.14767	1.66123	3.7223	57.33	-0.1893	0.035	0.2243	720.44	0.102362	-340.666	-340.659	-340.658	-340.696	24.234	-1282.98	-1290.35	-1297.47	-1197.17
gdb_885	CC1=COC(=N)O1	6.92502	2.25558	1.71963	3.9101	53.41	-0.2175	0.0207	0.2382	691.359	0.090314	-360.538	-360.532	-360.531	-360.568	22.302	-1215.16	-1222	-1228.52	-1135.73
gdb_886	Cc1coc(=O)[nH]1	7.11928	2.15393	1.67086	5.1359	52.05	-0.2139	0.0278	0.2418	700.879	0.090834	-360.574	-360.568	-360.567	-360.604	22.67	-1238.07	-1244.82	-1251.33	-1158.73
gdb_887	Cc1coc(=O)o1	7.03954	2.26209	1.73043	4.8929	48.41	-0.2414	0.0124	0.2538	672.382	0.078484	-380.447	-380.441	-380.44	-380.477	21.041	-1170.27	-1176.36	-1182.29	-1097.5
gdb_888	NC1=CNC(=N)O1	6.75419	2.28607	1.71468	4.0951	53.96	-0.176	0.0503	0.2263	679.082	0.091449	-356.71	-356.704	-356.703	-356.74	24.017	-1162.56	-1169.17	-1175.69	-1082.87
gdb_889	c1c([nH]c(=O)[nH]1)N	6.98295	2.17101	1.66436	4.7064	52.31	-0.1795	0.0543	0.2338	689.355	0.092148	-356.746	-356.739	-356.738	-356.776	24.112	-1184.69	-1191.26	-1197.78	-1105.05
gdb_890	c1c(oc(=O)[nH]1)N	6.90575	2.29329	1.72565	5.1829	48.82	-0.1911	0.0466	0.2378	659.615	0.07952	-376.621	-376.615	-376.614	-376.651	22.864	-1118.56	-1124.37	-1130.3	-1045.65
gdb_891	NC1=COC(=N)O1	7.09891	2.27719	1.74028	3.0803	49.51	-0.2198	0.0181	0.2379	662.834	0.079235	-376.583	-376.577	-376.576	-376.612	22.003	-1094.57	-1100.56	-1106.49	-1021.53
gdb_892	c1c([nH]c(=O)o1)N	7.22458	2.20437	1.6968	5.6891	48.4	-0.2028	0.0398	0.2427	668.297	0.079953	-376.618	-376.612	-376.611	-376.647	22.423	-1116.57	-1122.54	-1128.47	-1043.41
gdb_893	c1c(oc(=O)o1)N	7.14769	2.32787	1.76012	5.5589	44.88	-0.2178	0.0334	0.2512	639.068	0.067459	-396.492	-396.486	-396.485	-396.521	21.033	-1049.69	-1054.95	-1060.28	-983.179
gdb_894	OC1=CNC(=N)O1	6.84057	2.29947	1.72428	2.3767	49.46	-0.1858	0.0486	0.2344	658.044	0.078652	-376.588	-376.581	-376.58	-376.618	23.144	-1097.8	-1103.57	-1109.5	-1024.92
gdb_895	c1c([nH]c(=O)[nH]1)O	7.05598	2.19625	1.67491	4.6832	47.88	-0.1833	0.0512	0.2345	666.777	0.079218	-376.623	-376.616	-376.615	-376.653	23.522	-1119.61	-1125.29	-1131.21	-1046.83
gdb_896	c1c(oc(=O)[nH]1)O	6.9758	2.31012	1.73541	3.114	44.36	-0.2031	0.0458	0.2489	638.533	0.066802	-396.498	-396.492	-396.491	-396.528	21.918	-1053.89	-1058.86	-1064.2	-987.764
gdb_897	OC1=COC(=N)N1	7.18299	2.22298	1.69761	4.0805	49.23	-0.1871	0.0426	0.2297	665.462	0.078724	-376.585	-376.579	-376.578	-376.615	23.206	-1096.08	-1101.85	-1107.77	-1023.26
gdb_898	OC1=COC(=N)O1	7.08554	2.34257	1.76052	2.3081	45.36	-0.2123	0.0416	0.2538	636.584	0.066442	-396.459	-396.453	-396.452	-396.489	21.359	-1029.14	-1034.25	-1039.58	-962.999
gdb_899	c1c(oc(=O)o1)O	7.22498	2.34498	1.77037	3.6671	40.61	-0.2319	0.0286	0.2605	618.256	0.054586	-416.367	-416.362	-416.361	-416.397	20.117	-984.021	-988.383	-993.123	-924.506
gdb_900	Cc1ccn(c1)C	6.6962	1.99188	1.56575	1.8384	68.21	-0.1961	0.0494	0.2455	805.964	0.137493	-288.681	-288.674	-288.673	-288.712	26.255	-1577.58	-1587.2	-1596.09	-1472.96
gdb_901	Cn1ccc(c1)N	6.88602	2.02282	1.58289	1.8575	64.76	-0.1719	0.0525	0.2244	773.113	0.126581	-304.724	-304.717	-304.716	-304.756	26.188	-1456.24	-1465.06	-1473.36	-1357.83
gdb_902	Cn1ccc(c1)O	6.96625	2.03651	1.59188	1.7744	60.31	-0.1841	0.0475	0.2317	750.649	0.114013	-324.602	-324.595	-324.594	-324.634	25.235	-1391.95	-1400.01	-1407.72	-1300.25
gdb_903	Cc1cn(cn1)C	7.22374	2.01491	1.60711	3.5741	63.83	-0.2122	0.0367	0.249	777.963	0.12626	-304.744	-304.737	-304.736	-304.775	24.914	-1468.48	-1477.34	-1485.64	-1370.19
gdb_904	Cn1cc(nc1)N	7.48187	2.05024	1.62925	3.1927	60.5	-0.1822	0.0386	0.2207	744.091	0.115616	-320.791	-320.785	-320.784	-320.822	24.717	-1349.63	-1357.79	-1365.5	-1257.23
gdb_905	Cn1cc(nc1)O	7.60574	2.0668	1.64202	3.0931	56.09	-0.1973	0.0318	0.229	720.945	0.103405	-340.672	-340.666	-340.665	-340.703	23.4	-1287.27	-1294.77	-1301.88	-1201.39
gdb_906	N=C1C=COC=N1	5.9881	2.83597	1.92452	3.2038	55.61	-0.2413	-0.0317	0.2096	604.829	0.081241	-339.46	-339.455	-339.454	-339.489	19.406	-1154.23	-1160.72	-1166.65	-1080.98
gdb_907	N=C1N=CNC=N1	5.94332	2.9643	1.97783	6.8848	55.72	-0.2328	-0.0391	0.1937	593.019	0.081923	-335.644	-335.638	-335.638	-335.674	19.719	-1108.85	-1115.21	-1121.13	-1035.66
gdb_908	N=C1N=COC=N1	6.1468	2.96763	2.00138	4.1255	51.09	-0.2655	-0.0496	0.2159	575.517	0.069314	-355.514	-355.509	-355.508	-355.543	18.417	-1039.68	-1045.32	-1050.66	-972.965
gdb_909	c1c[nH]ccc1=O	5.72339	2.70335	1.8361	6.5185	58.94	-0.2147	-0.0104	0.2043	636.053	0.093386	-323.433	-323.428	-323.427	-323.462	20.814	-1286.14	-1293.41	-1299.93	-1206.48
gdb_910	c1c[nH]cnc1=O	5.86771	2.83938	1.91346	7.3926	54.43	-0.2323	-0.0284	0.2039	604.961	0.081579	-339.489	-339.484	-339.483	-339.518	19.72	-1172.52	-1178.97	-1184.89	-1099.3
gdb_911	c1coccc1=O	5.89605	2.71273	1.85792	3.7714	54.33	-0.2372	-0.0374	0.1998	617.788	0.080615	-343.297	-343.291	-343.29	-343.326	19.508	-1212.62	-1219.13	-1225.06	-1139.66
gdb_912	c1cocnc1=O	6.05207	2.8452	1.93535	4.7817	49.87	-0.2557	-0.0481	0.2076	587.433	0.068731	-359.355	-359.349	-359.349	-359.384	18.555	-1100.44	-1106.11	-1111.44	-1033.94
gdb_913	c1nc(=O)nco1	6.21503	2.98117	2.01475	5.2453	45.42	-0.2737	-0.0602	0.2136	558.353	0.056738	-375.41	-375.405	-375.404	-375.44	17.612	-986.815	-991.595	-996.336	-927.094
gdb_914	N=C1NC=NC=N1	6.10992	2.93275	1.98159	2.5204	55.13	-0.2379	-0.0605	0.1774	590.9	0.082644	-335.657	-335.651	-335.65	-335.686	19.148	-1116.78	-1123.29	-1129.22	-1043.14
gdb_915	N=C1OC=CC=C1	5.64138	2.86433	1.89976	3.2154	61.04	-0.2142	-0.0473	0.167	626.318	0.092406	-323.408	-323.403	-323.402	-323.437	20.68	-1270.28	-1277.55	-1284.07	-1190.67
gdb_916	N=C1OC=CC=N1	5.80101	2.9884	1.97234	4.7952	56.62	-0.2368	-0.069	0.1678	597.082	0.080364	-339.456	-339.451	-339.45	-339.485	19.747	-1151.79	-1158.21	-1164.13	-1078.73
gdb_917	N=C1OC=CN=C1	5.76839	2.94566	1.94992	2.6467	57	-0.2342	-0.0702	0.164	600.63	0.080481	-339.45	-339.445	-339.444	-339.479	19.72	-1148.09	-1154.53	-1160.46	-1074.85
gdb_918	N=C1OC=NC=C1	5.96876	2.87856	1.94199	1.2327	56.03	-0.2407	-0.0592	0.1815	601.569	0.080879	-339.466	-339.461	-339.46	-339.495	19.562	-1158.01	-1164.48	-1170.4	-1084.74
gdb_919	N=C1OC=NC=N1	6.13696	3.00966	2.01934	3.1519	51.37	-0.2666	-0.0812	0.1854	572.368	0.068918	-355.517	-355.512	-355.511	-355.546	18.636	-1041.34	-1046.95	-1052.28	-974.587
gdb_920	c1cc[nH]c(=O)c1	5.67614	2.78831	1.8698	4.0148	59.34	-0.2165	-0.0382	0.1783	629.128	0.093535	-323.449	-323.444	-323.443	-323.478	20.367	-1295.99	-1303.35	-1309.87	-1216.26
gdb_921	c1c[nH]c(=O)nc1	5.85008	2.92013	1.94784	5.7625	54.88	-0.2398	-0.0592	0.1806	598.361	0.081719	-339.499	-339.494	-339.493	-339.528	19.314	-1178.64	-1185.16	-1191.09	-1105.33
gdb_922	c1cncc(=O)[nH]1	5.82073	2.86312	1.91913	3.9263	55.68	-0.2327	-0.0614	0.1713	603.467	0.08157	-339.49	-339.485	-339.484	-339.519	19.446	-1173.06	-1179.6	-1185.53	-1099.68
gdb_923	c1cnc[nH]c1=O	6.00403	2.80433	1.91151	2.1772	54.42	-0.2462	-0.0495	0.1966	604.039	0.082053	-339.504	-339.499	-339.498	-339.533	19.155	-1181.98	-1188.55	-1194.47	-1108.59
gdb_924	c1[nH]c(=O)ncn1	6.18662	2.94248	1.99406	4.2703	49.71	-0.2704	-0.0708	0.1996	573.443	0.070235	-355.557	-355.552	-355.551	-355.586	18.158	-1066.48	-1072.2	-1077.53	-999.513
gdb_925	c1ccoc(=O)c1	5.7214	2.8745	1.91326	4.4021	55.47	-0.2389	-0.06	0.1788	608.268	0.080268	-343.312	-343.307	-343.306	-343.341	19.65	-1222.44	-1228.94	-1234.87	-1149.49
gdb_926	c1cnc(=O)oc1	5.88606	3.00405	1.98895	5.4728	51.09	-0.2659	-0.0815	0.1844	579.095	0.068208	-359.361	-359.356	-359.355	-359.391	18.79	-1104.62	-1110.24	-1115.58	-1038.21
gdb_927	c1coc(=O)cn1	5.85939	2.95546	1.96455	3.0076	51.72	-0.2579	-0.0857	0.1722	582.798	0.068294	-359.351	-359.346	-359.345	-359.38	18.71	-1098.45	-1104.12	-1109.46	-1031.86
gdb_928	c1cncoc1=O	6.0484	2.89053	1.95584	2.3383	50.57	-0.2693	-0.0727	0.1966	583.726	0.06869	-359.369	-359.364	-359.363	-359.398	18.589	-1109.51	-1115.19	-1120.52	-1042.91
gdb_929	c1ncoc(=O)n1	6.22215	3.02768	2.03665	3.3389	45.97	-0.2954	-0.0947	0.2008	554.582	0.05672	-375.421	-375.416	-375.415	-375.45	17.728	-993.388	-998.19	-1002.93	-933.306
gdb_930	Cc1ccccc1	5.55639	2.51908	1.75211	0.325	69.91	-0.2361	0.0045	0.2407	716.747	0.127387	-271.459	-271.452	-271.451	-271.49	23.31	-1586.96	-1596.36	-1604.65	-1489.4
gdb_931	Cc1ccncc1	5.88686	2.52653	1.78742	2.5781	65.39	-0.2489	-0.0177	0.2312	691.355	0.115921	-287.507	-287.501	-287.5	-287.538	22.167	-1468.87	-1477.48	-1485.18	-1377.24
gdb_932	Cc1cccnc1	5.72119	2.5835	1.79964	2.344	65.6	-0.248	-0.0209	0.2272	688.982	0.115957	-287.506	-287.5	-287.499	-287.537	22.184	-1468.38	-1477.02	-1484.72	-1376.41
gdb_933	Cc1cnccn1	5.89436	2.6957	1.87112	0.5825	61.88	-0.2438	-0.0469	0.1969	657.093	0.103975	-303.553	-303.547	-303.546	-303.583	21.298	-1349.15	-1356.98	-1364.09	-1263.44
gdb_934	Cc1cncnc1	5.91694	2.64168	1.84728	2.678	60.88	-0.2478	-0.0379	0.2099	662.268	0.104175	-303.557	-303.551	-303.55	-303.588	21.246	-1351.42	-1359.18	-1366.29	-1266.39
gdb_935	Cc1ccccn1	5.72552	2.6336	1.82416	1.7418	65.77	-0.2473	-0.0197	0.2276	683.461	0.115841	-287.509	-287.503	-287.502	-287.539	22.248	-1469.86	-1478.51	-1486.21	-1377.9
gdb_936	Cc1ncccn1	5.90331	2.75259	1.89923	1.565	61.2	-0.2443	-0.0361	0.2082	651.214	0.103946	-303.561	-303.555	-303.554	-303.592	21.333	-1353.97	-1361.75	-1368.86	-1268.73
gdb_937	Cc1cnccn1	5.89436	2.6957	1.87112	0.5825	61.88	-0.2438	-0.0469	0.1969	657.093	0.103975	-303.553	-303.547	-303.546	-303.583	21.298	-1349.15	-1356.98	-1364.09	-1263.44
gdb_938	Cc1ccncn1	6.06085	2.64818	1.86411	2.4107	60.93	-0.2484	-0.0362	0.2122	657.991	0.104172	-303.56	-303.554	-303.553	-303.591	21.248	-1353.62	-1361.43	-1368.54	-1268.04
gdb_939	Cc1ncncn1	6.2471	2.77153	1.94282	0.7915	56.17	-0.2666	-0.0481	0.2184	626.034	0.092318	-319.615	-319.609	-319.608	-319.646	20.349	-1239.39	-1246.32	-1252.84	-1160.74
gdb_940	c1ccc(cc1)N	5.63915	2.59726	1.78123	1.6318	67.3	-0.1991	0.0086	0.2077	683.684	0.116849	-287.509	-287.504	-287.503	-287.538	23.173	-1470.2	-1479.01	-1486.71	-1377.49
gdb_941	c1cc(cnc1)N	5.80863	2.66674	1.83068	3.1429	63.26	-0.2124	-0.0137	0.1987	656.1	0.105287	-303.557	-303.551	-303.55	-303.586	22.057	-1351.31	-1359.31	-1366.42	-1264.94
gdb_942	c1cnc(cn1)N	5.97861	2.80387	1.91107	2.024	59.71	-0.2239	-0.0358	0.1881	622.827	0.093523	-319.611	-319.605	-319.604	-319.64	21.085	-1236.6	-1243.82	-1250.34	-1156.54
gdb_943	c1c(cncn1)N	6.01047	2.73055	1.88051	3.7857	58.89	-0.2275	-0.0332	0.1943	629.427	0.093496	-319.607	-319.601	-319.6	-319.636	21.137	-1234.14	-1241.31	-1247.83	-1154.14
gdb_944	c1ccnc(c1)N	5.80255	2.73605	1.86194	1.8847	63.35	-0.2112	-0.0104	0.2008	649.055	0.105483	-303.566	-303.561	-303.56	-303.595	21.975	-1357.44	-1365.49	-1372.6	-1271.01
gdb_945	c1cnc(nc1)N	5.96876	2.88574	1.94665	0.6185	58.83	-0.2261	-0.0272	0.1989	615.264	0.093849	-319.624	-319.619	-319.618	-319.653	21.04	-1245.22	-1252.43	-1258.95	-1165.17
gdb_946	c1cnc(cn1)N	5.97845	2.80397	1.9111	2.0249	59.71	-0.2239	-0.0357	0.1881	622.82	0.093523	-319.611	-319.605	-319.604	-319.64	21.081	-1236.6	-1243.82	-1250.34	-1156.54
gdb_947	c1cncnc1N	6.14402	2.75995	1.90595	3.6179	58.46	-0.2369	-0.0189	0.218	622.746	0.093894	-319.622	-319.616	-319.615	-319.651	21.044	-1243.42	-1250.63	-1257.15	-1163.38
gdb_948	c1ncnc(n1)N	6.31354	2.91643	1.99492	2.6127	53.66	-0.2547	-0.0356	0.2191	589.264	0.081891	-335.683	-335.677	-335.676	-335.713	20.266	-1133.45	-1139.55	-1145.48	-1060.57
gdb_949	c1ccc(cc1)O	5.67429	2.62513	1.79479	1.255	62.42	-0.2191	0.001	0.2201	662.677	0.104479	-307.388	-307.382	-307.381	-307.417	21.832	-1406.13	-1414.24	-1421.35	-1320.04
gdb_950	c1cnccc1O	6.01624	2.63801	1.83388	2.6912	58.03	-0.251	-0.0094	0.2417	636.947	0.093196	-323.438	-323.432	-323.432	-323.467	20.501	-1288.98	-1296.32	-1302.84	-1209.2
gdb_951	c1cc(cnc1)O	5.84547	2.69484	1.8445	3.3459	58.48	-0.2336	-0.0218	0.2118	635.59	0.092899	-323.434	-323.428	-323.427	-323.462	20.718	-1286.32	-1293.62	-1300.14	-1206.58
gdb_952	c1cnc(cn1)O	6.0306	2.83994	1.93072	1.3923	54.78	-0.2486	-0.0474	0.2013	601.94	0.081528	-339.491	-339.486	-339.485	-339.52	19.287	-1173.97	-1180.55	-1186.48	-1100.5
gdb_953	c1c(cncn1)O	6.04892	2.75968	1.89509	2.7383	54.08	-0.2509	-0.0425	0.2084	609.098	0.081173	-339.483	-339.478	-339.477	-339.512	19.707	-1168.69	-1175.17	-1181.09	-1095.3
gdb_954	c1ccnc(c1)O	5.84962	2.77344	1.88142	1.0777	58.38	-0.2342	-0.0209	0.2133	627.54	0.093502	-323.449	-323.444	-323.443	-323.478	20.211	-1295.91	-1303.32	-1309.84	-1216.09
gdb_955	c1cnc(nc1)O	6.04127	2.91204	1.96491	2.4022	53.76	-0.2562	-0.0416	0.2146	595.678	0.081975	-339.501	-339.496	-339.495	-339.53	19.027	-1180.27	-1186.89	-1192.81	-1106.79
gdb_956	c1cnc(cn1)O	6.0306	2.83994	1.93072	1.3923	54.78	-0.2486	-0.0474	0.2013	601.94	0.081528	-339.491	-339.486	-339.485	-339.52	19.287	-1173.97	-1180.55	-1186.48	-1100.5
gdb_957	c1cncnc1O	6.19703	2.7938	1.92566	1.3708	53.65	-0.2607	-0.0323	0.2284	601.942	0.082009	-339.502	-339.497	-339.496	-339.531	19.055	-1180.53	-1187.14	-1193.07	-1107.06
gdb_958	c1ncnc(n1)O	6.39619	2.93895	2.01369	1.4464	48.86	-0.2773	-0.0535	0.2238	570.372	0.070515	-355.557	-355.552	-355.551	-355.586	17.897	-1066.62	-1072.42	-1077.75	-999.493
gdb_959	Cc1cc[nH]c1C	3.52096	3.19779	1.71141	1.7538	67.73	-0.1892	0.0522	0.2415	743.04	0.137298	-288.69	-288.683	-288.682	-288.722	26.923	-1583.27	-1592.79	-1601.68	-1479
gdb_960	Cc1ccoc1C	3.54573	3.27791	1.74006	0.7256	63.61	-0.2067	0.0281	0.2348	722.725	0.125018	-308.561	-308.554	-308.553	-308.592	25.395	-1514.6	-1523.49	-1531.79	-1416.49
gdb_961	Cc1c(nc[nH]1)C	3.51132	3.36338	1.75533	3.4972	63.54	-0.2061	0.0383	0.2443	716.382	0.126183	-304.753	-304.745	-304.745	-304.784	25.475	-1473.91	-1482.76	-1491.05	-1375.55
gdb_962	Cc1c(ocn1)C	3.51438	3.46311	1.78289	1.8213	59.48	-0.2264	0.0118	0.2382	697.134	0.11377	-324.625	-324.618	-324.617	-324.656	24.096	-1406.11	-1414.26	-1421.96	-1314.22
gdb_963	Cc1c(cc[nH]1)N	3.64667	3.22757	1.73951	1.4211	64.04	-0.1744	0.0523	0.2267	713.551	0.126463	-304.733	-304.726	-304.725	-304.765	26.72	-1461.84	-1470.56	-1478.86	-1363.54
gdb_964	Cc1c(cco1)N	3.59036	3.37098	1.76228	1.5904	60.29	-0.1862	0.0313	0.2175	694.653	0.114142	-324.604	-324.597	-324.597	-324.635	25.193	-1393.19	-1401.29	-1409	-1301.22
gdb_965	Cc1c(nco1)N	3.60275	3.52939	1.80743	1.819	56.25	-0.1969	0.0129	0.2099	669.252	0.102952	-340.671	-340.665	-340.664	-340.702	23.878	-1286.69	-1294.02	-1301.13	-1201.06
gdb_966	Cc1cc[nH]c1N	3.62755	3.21941	1.7398	1.0524	63.33	-0.1911	0.0569	0.248	714.787	0.126567	-304.735	-304.728	-304.727	-304.767	26.48	-1463.01	-1471.76	-1480.06	-1364.72
gdb_967	Cc1ccoc1N	3.69883	3.29997	1.7675	1.5911	60.16	-0.1802	0.0407	0.2209	693.839	0.11402	-324.607	-324.6	-324.599	-324.637	25.302	-1394.57	-1402.64	-1410.35	-1302.67
gdb_968	Cc1c(ocn1)N	3.63168	3.48374	1.81545	2.2985	55.55	-0.2294	0.0104	0.2398	669.139	0.102795	-340.67	-340.663	-340.662	-340.701	23.806	-1285.77	-1293.12	-1300.23	-1200.11
gdb_969	Cc1c(cc[nH]1)O	3.68209	3.27141	1.75124	1.4469	60.22	-0.1779	0.0499	0.2278	693.774	0.113648	-324.613	-324.605	-324.604	-324.644	26.031	-1398.28	-1406.13	-1413.83	-1306.93
gdb_970	Cc1c(cco1)O	3.65621	3.38968	1.77845	1.5353	56.4	-0.1959	0.0248	0.2208	674.464	0.101384	-344.482	-344.475	-344.474	-344.513	24.393	-1328.59	-1335.84	-1342.95	-1243.45
gdb_971	Cc1c(nc[nH]1)O	3.69328	3.43506	1.79975	2.7987	56.22	-0.1912	0.0328	0.224	667.304	0.103236	-340.681	-340.675	-340.674	-340.712	24.024	-1292.85	-1300.27	-1307.38	-1206.98
gdb_972	Cc1c(nco1)O	3.67496	3.54982	1.82623	0.4735	52.43	-0.2113	0.0055	0.2168	648.89	0.09071	-360.551	-360.545	-360.544	-360.582	22.645	-1223.62	-1230.32	-1236.84	-1144.4
gdb_973	Cc1cc[nH]c1O	3.70058	3.2529	1.74999	0.8011	59.47	-0.1768	0.0585	0.2353	694.672	0.113634	-324.613	-324.606	-324.605	-324.645	25.999	-1398.68	-1406.57	-1414.28	-1307.34
gdb_974	Cc1c([nH]cn1)O	3.65083	3.44963	1.79343	2.6012	55.6	-0.194	0.0466	0.2407	668.697	0.102517	-340.674	-340.667	-340.666	-340.705	24.472	-1288.24	-1295.46	-1302.58	-1202.81
gdb_975	c1coc(c1N)N	3.75065	3.37672	1.79893	1.0632	56.37	-0.1862	0.0306	0.2168	665.063	0.10378	-340.652	-340.646	-340.645	-340.682	24.536	-1274.46	-1281.97	-1289.08	-1188.33
gdb_976	c1nc(c(o1)N)N	3.76313	3.54653	1.84847	1.5706	52.49	-0.1975	0.0211	0.2186	638.85	0.092357	-356.716	-356.71	-356.709	-356.746	23.293	-1166.07	-1172.75	-1179.26	-1086.36
gdb_977	c1c[nH]c(c1O)N	3.72774	3.33162	1.77579	0.5059	55.7	-0.1802	0.0547	0.2349	667.255	0.103194	-340.657	-340.65	-340.649	-340.687	25.446	-1277.38	-1284.57	-1291.68	-1191.74
gdb_978	c1coc(c1O)N	3.80501	3.40231	1.80937	0.8686	52.74	-0.1809	0.0344	0.2153	645.804	0.090579	-360.526	-360.519	-360.518	-360.556	24.081	-1207.41	-1213.94	-1220.46	-1128.28
gdb_979	c1[nH]c(c(n1)O)N	3.70737	3.52573	1.82466	1.8025	51.68	-0.1938	0.0369	0.2308	640.981	0.09253	-356.725	-356.719	-356.718	-356.755	23.537	-1171.7	-1178.35	-1184.87	-1092.05
gdb_980	c1nc(c(o1)N)O	3.71229	3.65256	1.8566	0.9287	48.31	-0.2056	0.009	0.2146	621.268	0.079623	-376.594	-376.588	-376.587	-376.624	22.479	-1101.77	-1107.57	-1113.5	-1029.03
gdb_981	c1c[nH]c(c1N)O	3.93123	3.24201	1.79361	0.4919	55.52	-0.1754	0.0638	0.2392	662.223	0.103906	-340.659	-340.653	-340.652	-340.689	24.818	-1278.84	-1286.34	-1293.45	-1192.67
gdb_982	c1[nH]c(c(n1)N)O	3.85467	3.4526	1.83893	1.4602	51.67	-0.1938	0.0447	0.2385	636.687	0.092694	-356.722	-356.716	-356.715	-356.752	23.334	-1170.09	-1176.85	-1183.37	-1090.23
gdb_983	c1coc(c1N)O	3.79505	3.41067	1.81011	0.5369	52.28	-0.1856	0.0309	0.2165	646.325	0.090801	-360.527	-360.52	-360.519	-360.557	23.893	-1208.06	-1214.66	-1221.18	-1128.77
gdb_984	c1c[nH]c(c1O)O	3.87258	3.32076	1.79473	1.2175	51.73	-0.1747	0.0573	0.232	645.314	0.090592	-360.533	-360.526	-360.526	-360.563	24.676	-1212.1	-1218.63	-1225.15	-1132.77
gdb_985	c1[nH]c(c(n1)O)O	3.74627	3.5992	1.83563	1.6377	48.07	-0.1804	0.0395	0.2198	620.443	0.0793	-376.6	-376.593	-376.592	-376.63	23.364	-1105.29	-1110.99	-1116.92	-1032.4
gdb_986	Cc1c[nH]cc1C	3.63958	3.07952	1.70321	1.553	67.02	-0.1946	0.0566	0.2512	744.274	0.137461	-288.689	-288.682	-288.681	-288.72	26.981	-1582.56	-1592.17	-1601.06	-1477.7
gdb_987	Cc1c[nH]cc1N	3.75676	3.12372	1.72832	1.7114	63.55	-0.1733	0.0597	0.2329	715.206	0.126502	-304.732	-304.725	-304.724	-304.763	26.984	-1461.2	-1469.97	-1478.27	-1362.53
gdb_988	Cc1c[nH]cc1O	3.79082	3.15201	1.73965	1.7284	59.45	-0.1843	0.0539	0.2382	695.861	0.113814	-324.61	-324.603	-324.602	-324.641	26.093	-1396.85	-1404.79	-1412.5	-1304.96
gdb_989	Cc1cocc1C	3.65038	3.1105	1.71507	1.0697	62.57	-0.2131	0.0299	0.243	727.966	0.125199	-308.558	-308.551	-308.55	-308.589	25.392	-1512.59	-1521.53	-1529.83	-1414.29
gdb_990	Cc1cocc1N	3.78434	3.15078	1.7422	1.8042	59.23	-0.1927	0.0345	0.2272	698.349	0.114432	-324.602	-324.595	-324.594	-324.632	25.208	-1391.44	-1399.62	-1407.33	-1299.26
gdb_991	c1c(c(c[nH]1)N)N	3.92426	3.15025	1.75905	1.2377	59.91	-0.1708	0.064	0.2348	684.879	0.115587	-320.776	-320.769	-320.768	-320.807	26.767	-1340.19	-1348.06	-1355.76	-1248.14
gdb_992	c1c(c(c[nH]1)O)N	4.0274	3.14161	1.78163	3.1268	55.54	-0.1829	0.0472	0.23	664.08	0.103814	-340.655	-340.649	-340.648	-340.685	24.948	-1276.41	-1283.83	-1290.94	-1190.41
gdb_993	c1c(c(co1)N)N	3.9698	3.17387	1.77495	1.5036	55.75	-0.1911	0.0401	0.2312	667.54	0.103842	-340.646	-340.639	-340.638	-340.676	24.742	-1270.69	-1278.12	-1285.23	-1184.7
gdb_994	c1c(c(c[nH]1)O)O	3.99575	3.21991	1.78313	2.9398	51.69	-0.1861	0.0534	0.2395	646.517	0.090062	-360.531	-360.524	-360.523	-360.562	25.271	-1210.91	-1217.11	-1223.63	-1132.36
gdb_995	Cc1cccn1C	3.88827	3.17034	1.78537	2.0775	67.42	-0.191	0.0511	0.2421	718.227	0.137574	-288.682	-288.675	-288.674	-288.714	26.091	-1578.42	-1588.1	-1596.99	-1473.78
gdb_996	Cn1cccc1N	3.96414	3.23238	1.8133	1.725	63.78	-0.1817	0.0545	0.2363	691.141	0.12689	-304.727	-304.72	-304.719	-304.758	25.772	-1458.14	-1467.07	-1475.37	-1359.46
gdb_997	Cn1cccc1O	4.06611	3.26467	1.83192	1.1867	59.45	-0.1787	0.0612	0.24	669.783	0.114073	-324.606	-324.599	-324.598	-324.637	25.178	-1394.22	-1402.28	-1409.99	-1302.44
gdb_998	Cc1nccn1C	3.87635	3.32907	1.83223	3.7673	62.88	-0.2105	0.0365	0.2471	691.946	0.126291	-304.745	-304.737	-304.736	-304.776	24.819	-1468.83	-1477.71	-1486.01	-1370.82
gdb_999	Cn1ccnc1O	4.05002	3.44685	1.88426	2.452	55.05	-0.2013	0.0473	0.2485	643.509	0.103382	-340.676	-340.669	-340.668	-340.707	23.333	-1289.4	-1296.82	-1303.93	-1204.14
gdb_1000	Cc1cncn1C	3.9276	3.21907	1.80917	4.0475	62.88	-0.211	0.0372	0.2483	697.119	0.126618	-304.743	-304.736	-304.735	-304.774	24.648	-1467.78	-1476.77	-1485.07	-1369.11
gdb_1001	Cn1cncc1O	4.14183	3.3009	1.85838	3.2284	55.16	-0.1984	0.047	0.2454	648.221	0.103022	-340.665	-340.658	-340.657	-340.696	23.654	-1282.55	-1289.89	-1297	-1197.02
gdb_1002	Cn1cc[nH]c1=O	4.12084	3.39907	1.8849	3.4953	55.38	-0.1908	0.0385	0.2293	642.762	0.103394	-340.693	-340.687	-340.686	-340.724	23.477	-1300.43	-1307.9	-1315.01	-1214.57
gdb_1003	CN1C=COC1=N	4.11426	3.43358	1.89409	3.115	56.61	-0.1889	0.0283	0.2172	643.348	0.102517	-340.655	-340.648	-340.647	-340.687	23.322	-1276.26	-1283.64	-1290.76	-1191.38
gdb_1004	Cn1ccoc1=O	4.18683	3.45516	1.91599	4.5793	51.5	-0.2148	0.0208	0.2355	624.555	0.091043	-360.564	-360.558	-360.557	-360.594	21.876	-1231.65	-1238.45	-1244.96	-1152.42
gdb_1005	C#Cc1ccc[nH]1	9.01478	1.96543	1.61363	1.6894	67.41	-0.2014	0.0006	0.202	717.631	0.0915	-286.248	-286.242	-286.242	-286.278	22.9	-1306.85	-1313.75	-1320.27	-1227.72
gdb_1006	C#Cc1ccco1	9.28384	2.00762	1.65067	0.9458	63.52	-0.2176	-0.0207	0.1969	695.009	0.078838	-306.114	-306.108	-306.107	-306.143	21.464	-1234.45	-1240.63	-1246.56	-1161.97
gdb_1007	C#Cc1cnc[nH]1	9.56141	1.96898	1.63275	3.156	62.39	-0.2202	-0.0122	0.208	695.737	0.080209	-302.306	-302.3	-302.299	-302.336	21.461	-1194.48	-1200.64	-1206.56	-1121.66
gdb_1008	C#Cc1cnco1	9.85901	2.01037	1.66986	1.2645	58.6	-0.238	-0.035	0.203	673.579	0.067576	-322.173	-322.167	-322.166	-322.202	20.117	-1122.94	-1128.36	-1133.69	-1056.79
gdb_1009	C#Cc1[nH]ccn1	9.37045	2.03398	1.67122	3.6066	62.77	-0.2204	-0.0156	0.2049	686.548	0.080084	-302.304	-302.298	-302.297	-302.333	21.45	-1193.03	-1199.21	-1205.13	-1120.19
gdb_1010	C#Cc1ncco1	9.64623	2.07877	1.71022	1.4875	58.76	-0.2403	-0.039	0.2013	664.236	0.067428	-322.17	-322.164	-322.163	-322.199	20.134	-1121.09	-1126.52	-1131.85	-1054.92
gdb_1011	c1cc([nH]c1)C#N	8.97887	1.99206	1.63035	4.4099	60.82	-0.2336	-0.0234	0.2101	691.835	0.081553	-302.354	-302.348	-302.347	-302.383	20.457	-1224.44	-1230.74	-1236.67	-1151.56
gdb_1012	c1cc(oc1)C#N	9.26235	2.03346	1.6674	4.7027	56.92	-0.2523	-0.0466	0.2057	670.009	0.068754	-322.216	-322.211	-322.21	-322.245	19.154	-1150.29	-1155.85	-1161.18	-1084.07
gdb_1013	c1c([nH]cn1)C#N	9.51816	1.99547	1.64963	3.5836	56.07	-0.2551	-0.0376	0.2175	670.286	0.070143	-318.41	-318.404	-318.404	-318.439	19.114	-1110.88	-1116.41	-1121.75	-1044.32
gdb_1014	c1c(ocn1)C#N	9.83231	2.03584	1.68662	2.7733	52.24	-0.2763	-0.0623	0.214	648.972	0.057354	-338.273	-338.268	-338.267	-338.302	17.914	-1037.41	-1042.19	-1046.93	-977.52
gdb_1015	c1cnc([nH]1)C#N	9.3393	2.06141	1.68868	5.4748	56.52	-0.2529	-0.0417	0.2111	661.594	0.06991	-318.407	-318.401	-318.4	-318.436	19.197	-1108.83	-1114.37	-1119.71	-1042.24
gdb_1016	c1coc(n1)C#N	9.63697	2.10471	1.72744	4.7347	52.55	-0.2753	-0.0673	0.208	640.206	0.057098	-338.269	-338.264	-338.263	-338.298	18.031	-1034.79	-1039.56	-1044.3	-974.872
gdb_1017	C#Cc1cc[nH]c1	9.0876	1.91529	1.58189	2.834	65.16	-0.2054	0.0167	0.2222	727.203	0.091471	-286.247	-286.241	-286.24	-286.276	23.043	-1305.86	-1312.76	-1319.28	-1226.73
gdb_1018	C#Cc1c[nH]cn1	9.45643	1.98007	1.63725	4.1333	61.03	-0.2181	0.005	0.2231	696.296	0.080033	-302.304	-302.298	-302.297	-302.333	21.6	-1192.97	-1199.13	-1205.06	-1120.13
gdb_1019	C#Cc1ccoc1	9.38813	1.91752	1.5923	0.4381	60.39	-0.2252	-0.0079	0.2173	710.324	0.078918	-306.112	-306.106	-306.105	-306.142	21.562	-1233.59	-1239.76	-1245.69	-1161.13
gdb_1020	C#Cc1cocn1	9.771	1.98032	1.6466	1.6111	56.32	-0.2394	-0.021	0.2184	680.202	0.067486	-322.171	-322.165	-322.164	-322.2	20.24	-1121.64	-1127.06	-1132.39	-1055.49
gdb_1021	c1c[nH]cc1C#N	9.05071	1.94203	1.59894	6.359	58.94	-0.2362	-0.0066	0.2296	700.65	0.081599	-302.355	-302.349	-302.349	-302.384	20.53	-1225.11	-1231.41	-1237.33	-1152.22
gdb_1022	c1c(nc[nH]1)C#N	9.42679	2.00693	1.65466	7.3289	54.88	-0.2538	-0.0199	0.2339	670.629	0.070003	-318.41	-318.404	-318.403	-318.439	19.222	-1110.8	-1116.35	-1121.68	-1044.21
gdb_1023	c1cocc1C#N	9.34682	1.94393	1.60924	3.9819	54.46	-0.2568	-0.0328	0.224	684.221	0.068859	-322.218	-322.212	-322.211	-322.247	19.235	-1151.13	-1156.68	-1162.01	-1084.93
gdb_1024	c1c(nco1)C#N	9.73534	2.0068	1.66383	4.6457	50.44	-0.2774	-0.0473	0.2302	654.99	0.057283	-338.274	-338.268	-338.267	-338.303	18.024	-1037.66	-1042.43	-1047.17	-977.76
gdb_1025	c1cc([nH]c1)C=O	8.01267	2.00775	1.60547	4.3627	61.64	-0.2294	-0.0431	0.1863	709.72	0.092096	-323.429	-323.423	-323.422	-323.458	21.157	-1283.26	-1290.31	-1296.83	-1203.92
gdb_1026	c1cc(oc1)C=O	8.19008	2.09692	1.66948	4.0399	57.19	-0.249	-0.0596	0.1894	679.631	0.079467	-343.293	-343.287	-343.286	-343.322	19.823	-1210.26	-1216.56	-1222.49	-1137.61
gdb_1027	c1c([nH]cn1)C=O	8.37541	2.0182	1.62631	4.5223	56.2	-0.2497	-0.0566	0.193	687.652	0.080641	-339.484	-339.478	-339.477	-339.513	19.894	-1169.31	-1175.57	-1181.49	-1096.33
gdb_1028	c1c(ocn1)C=O	8.66141	2.09492	1.68691	1.8419	51.99	-0.2678	-0.0741	0.1937	658.729	0.0681	-359.35	-359.345	-359.344	-359.38	18.595	-1097.62	-1103.12	-1108.46	-1031.32
gdb_1029	c1cnc([nH]1)C=O	8.35462	2.06683	1.65693	5.8712	57.43	-0.2477	-0.0592	0.1885	681.564	0.080405	-339.48	-339.474	-339.473	-339.509	19.949	-1166.72	-1173	-1178.92	-1093.7
gdb_1030	c1coc(n1)C=O	8.58513	2.10593	1.6911	4.3222	52.75	-0.2688	-0.0791	0.1897	660.345	0.067721	-359.346	-359.34	-359.339	-359.375	18.814	-1094.92	-1100.41	-1105.74	-1028.61
gdb_1031	c1c[nH]cc1C=O	7.99151	1.98603	1.59071	4.6613	58.98	-0.2273	-0.0298	0.1975	713.492	0.092211	-323.428	-323.422	-323.421	-323.457	21.21	-1282.66	-1289.71	-1296.23	-1203.35
gdb_1032	c1c(nc[nH]1)C=O	8.39202	2.03273	1.63636	6.8913	55.26	-0.2422	-0.0372	0.205	686.549	0.080548	-339.482	-339.476	-339.475	-339.511	19.978	-1167.94	-1174.21	-1180.13	-1094.95
gdb_1033	c1cocc1C=O	8.20067	1.98937	1.60099	3.0141	54.04	-0.2469	-0.0513	0.1956	697.275	0.079382	-343.29	-343.285	-343.284	-343.32	20.026	-1208.67	-1214.91	-1220.84	-1136.09
gdb_1034	c1c(nco1)C=O	8.6338	2.03384	1.64608	4.2594	50.43	-0.2599	-0.0583	0.2016	670.208	0.067869	-359.347	-359.341	-359.34	-359.376	18.797	-1095.58	-1101.06	-1106.4	-1029.31
gdb_1035	c1ccn(c1)C=O	8.02784	2.14145	1.6905	2.3278	58.85	-0.2311	-0.0376	0.1934	681.542	0.092027	-323.432	-323.426	-323.425	-323.461	20.718	-1285.21	-1292.35	-1298.87	-1205.77
gdb_1036	c1cn(cn1)C=O	8.34961	2.15952	1.71576	2.9341	53.77	-0.2518	-0.0549	0.1969	659.437	0.080507	-339.486	-339.481	-339.48	-339.515	19.54	-1170.69	-1177.02	-1182.94	-1097.63
gdb_1037	CN=c1[nH]cco1	7.59148	2.1449	1.68999	3.1203	57.57	-0.1875	0.0308	0.2183	711.529	0.101895	-340.649	-340.642	-340.641	-340.681	23.906	-1272.33	-1279.5	-1286.61	-1187.54
gdb_1038	CN=c1occo1	7.79662	2.1608	1.70977	3.0669	53.52	-0.2156	0.0162	0.2318	695.47	0.090007	-360.519	-360.512	-360.511	-360.55	22.015	-1203.12	-1209.77	-1216.29	-1124.57
gdb_1039	CCc1ccc[nH]1	6.59188	1.86801	1.60406	1.8514	67.23	-0.1938	0.0483	0.2422	804.522	0.138636	-288.685	-288.678	-288.677	-288.716	25.594	-1580.17	-1590.07	-1598.96	-1475.36
gdb_1040	CCc1ccco1	6.74576	1.93938	1.6488	0.4655	63.28	-0.2123	0.0232	0.2355	775.287	0.126129	-308.556	-308.549	-308.548	-308.586	24.157	-1511.2	-1520.39	-1528.68	-1412.92
gdb_1041	CCc1cnco1	7.07354	1.93836	1.66451	2.097	58.91	-0.2358	0.0065	0.2423	754.022	0.11492	-324.616	-324.61	-324.609	-324.647	22.821	-1400.68	-1409.1	-1416.81	-1308.71
gdb_1042	CCc1[nH]ccn1	6.73652	1.9268	1.67619	3.4175	62.81	-0.2142	0.0354	0.2496	770.379	0.127282	-304.747	-304.74	-304.739	-304.778	24.253	-1470.35	-1479.48	-1487.78	-1372.07
gdb_1043	CCc1ncco1	6.93387	2.00405	1.70772	1.3811	58.79	-0.2364	0.0081	0.2445	743.444	0.114793	-324.618	-324.612	-324.611	-324.649	22.922	-1401.77	-1410.17	-1417.87	-1309.95
gdb_1044	CNc1ccc[nH]1	6.90242	1.93564	1.66111	1.4034	63.67	-0.1857	0.0529	0.2386	766.833	0.127397	-304.722	-304.715	-304.714	-304.753	25.007	-1454.66	-1463.73	-1472.02	-1356.15
gdb_1045	CNc1ccco1	7.31556	2.06921	1.66088	1.5031	60.74	-0.1783	0.0405	0.2189	737.951	0.114677	-324.595	-324.588	-324.587	-324.625	24.03	-1387	-1395.27	-1402.97	-1295.14
gdb_1046	CNc1cnco1	7.6972	2.05903	1.67953	3.0627	56.58	-0.1976	0.0213	0.2189	717.27	0.103519	-340.655	-340.648	-340.647	-340.685	22.613	-1276.07	-1283.6	-1290.71	-1190.48
gdb_1047	CNc1ncco1	7.77972	2.09934	1.67563	1.8321	56.04	-0.1999	0.0319	0.2318	716.901	0.103522	-340.664	-340.658	-340.657	-340.694	22.842	-1281.94	-1289.46	-1296.57	-1196.13
gdb_1048	COc1ccc[nH]1	7.38584	2.08673	1.64418	3.0463	59.96	-0.1782	0.063	0.2411	734.547	0.114342	-324.594	-324.587	-324.586	-324.626	24.416	-1386.58	-1394.76	-1402.47	-1295.78
gdb_1049	COc1ccco1	7.53035	2.17416	1.70529	1.0339	56.25	-0.1935	0.0365	0.23	704.2	0.102091	-344.469	-344.462	-344.461	-344.5	22.803	-1320.2	-1327.7	-1334.81	-1235.47
gdb_1050	COc1cnc[nH]1	7.76234	2.07104	1.65204	3.1775	55.42	-0.2003	0.0447	0.2449	716.672	0.103704	-340.657	-340.651	-340.65	-340.687	22.668	-1277.72	-1285.31	-1292.43	-1191.81
gdb_1051	COc1cnco1	7.84504	2.13557	1.73916	2.8014	52.12	-0.2212	0.0114	0.2326	684.965	0.090865	-360.527	-360.521	-360.52	-360.558	21.373	-1208.36	-1215.1	-1221.62	-1129.83
gdb_1052	COc1[nH]ccn1	7.73587	2.15357	1.70266	2.1716	55.34	-0.2009	0.0513	0.2522	703.917	0.103673	-340.667	-340.661	-340.66	-340.697	22.797	-1283.9	-1291.45	-1298.57	-1198.04
gdb_1053	COc1ncco1	7.9364	2.20291	1.74328	0.2234	51.5	-0.2226	0.0234	0.246	681.057	0.091378	-360.537	-360.531	-360.53	-360.567	21.224	-1214.51	-1221.38	-1227.9	-1135.24
gdb_1054	c1coc(n1)CN	7.52485	2.00997	1.6151	1.6418	54.6	-0.2412	0.0052	0.2464	730.655	0.104021	-340.66	-340.653	-340.652	-340.691	22.424	-1279.16	-1286.7	-1293.81	-1193.79
gdb_1055	c1cc([nH]c1)CO	7.08663	1.97225	1.59693	2.1981	60.33	-0.1958	0.0403	0.236	749.072	0.115349	-324.605	-324.599	-324.598	-324.636	24.059	-1393.82	-1402.17	-1409.88	-1301.77
gdb_1056	c1cc(oc1)CO	7.33028	1.94003	1.57714	1.3285	55.81	-0.22	0.014	0.234	740.757	0.102792	-344.474	-344.467	-344.466	-344.504	22.717	-1323.43	-1331.04	-1338.15	-1238.08
gdb_1057	c1c([nH]cn1)CO	7.49983	1.92913	1.56793	4.8687	55.77	-0.215	0.0302	0.2452	740.233	0.103681	-340.66	-340.654	-340.653	-340.691	22.932	-1279.51	-1286.97	-1294.08	-1194.21
gdb_1058	c1c(ocn1)CO	7.64752	1.95347	1.59203	1.7385	51.44	-0.243	-0.0015	0.2415	718.794	0.091537	-360.533	-360.527	-360.526	-360.564	21.414	-1212.29	-1219.13	-1225.65	-1133.24
gdb_1059	c1cnc([nH]1)CO	7.36199	2.06799	1.64156	3.2061	55.38	-0.2134	0.0357	0.2491	715.291	0.103891	-340.667	-340.661	-340.66	-340.698	22.855	-1284.07	-1291.6	-1298.71	-1198.44
gdb_1060	c1coc(n1)CO	7.6326	2.07474	1.648	2.6712	51.28	-0.2485	-0.0038	0.2447	698.676	0.09107	-360.537	-360.531	-360.53	-360.568	21.646	-1214.74	-1221.46	-1227.98	-1136.03
gdb_1061	CCc1cc[nH]c1	6.64589	1.81588	1.56812	1.7799	66.7	-0.1989	0.0515	0.2504	816.027	0.138594	-288.683	-288.676	-288.675	-288.714	25.695	-1578.95	-1588.84	-1597.73	-1474.14
gdb_1062	CCc1c[nH]cn1	6.87706	1.90268	1.62971	3.33	62.72	-0.2162	0.0365	0.2527	778.635	0.127344	-304.746	-304.739	-304.738	-304.776	24.269	-1469.54	-1478.71	-1487.01	-1370.91
gdb_1063	CCc1ccoc1	6.83457	1.8199	1.57283	0.8155	62.32	-0.2185	0.0238	0.2423	799.043	0.126187	-308.551	-308.545	-308.544	-308.582	24.173	-1508.43	-1517.61	-1525.91	-1410.19
gdb_1064	CCc1cocn1	7.33744	1.92844	1.55638	1.3152	57.91	-0.2387	0.0086	0.2473	771.922	0.114746	-324.614	-324.608	-324.607	-324.645	22.939	-1399.5	-1407.92	-1415.62	-1307.58
gdb_1065	CNc1cc[nH]c1	7.25818	1.95273	1.55954	1.3933	63.62	-0.1704	0.0575	0.2278	778.171	0.127208	-304.721	-304.714	-304.713	-304.751	25.578	-1453.9	-1462.97	-1471.27	-1355.03
gdb_1066	CNc1c[nH]cn1	7.54213	2.00977	1.61323	2.7506	59.78	-0.1787	0.0416	0.2203	747.029	0.115965	-320.787	-320.78	-320.779	-320.817	24.132	-1346.89	-1355.21	-1362.91	-1254.34
gdb_1067	CNc1ccoc1	7.43399	1.95952	1.57102	1.735	59.38	-0.1898	0.0312	0.221	760.656	0.114923	-324.59	-324.583	-324.582	-324.62	23.926	-1383.86	-1392.26	-1399.97	-1291.59
gdb_1068	CNc1cocn1	7.74692	2.01171	1.62084	1.601	55.52	-0.1986	0.0135	0.2122	731.015	0.103561	-340.657	-340.65	-340.649	-340.687	22.711	-1277.36	-1284.95	-1292.06	-1191.46
gdb_1069	COc1cc[nH]c1	7.41932	2.02645	1.60798	2.4475	59.51	-0.1888	0.0518	0.2406	745.126	0.114821	-324.596	-324.589	-324.588	-324.626	24.264	-1387.62	-1395.96	-1403.67	-1295.36
gdb_1070	COc1c[nH]cn1	7.76066	2.11389	1.67889	2.5599	55.93	-0.1948	0.0329	0.2277	709.355	0.103582	-340.662	-340.655	-340.654	-340.692	22.784	-1280.6	-1288.16	-1295.27	-1194.83
gdb_1071	COc1ccoc1	7.59039	2.03649	1.62227	0.9543	55.31	-0.2094	0.0248	0.2342	727.11	0.102566	-344.463	-344.457	-344.456	-344.493	22.554	-1316.91	-1324.6	-1331.71	-1231.24
gdb_1072	COc1cocn1	7.98132	2.11068	1.687	0.1961	51.81	-0.2164	0.0031	0.2194	693.558	0.091093	-360.529	-360.523	-360.522	-360.56	21.379	-1209.69	-1216.49	-1223.01	-1130.67
gdb_1073	c1c[nH]cc1CO	7.09786	1.87907	1.53531	2.786	59.22	-0.2053	0.0423	0.2476	767.566	0.115456	-324.604	-324.598	-324.597	-324.635	24.158	-1393.04	-1401.38	-1409.08	-1301.04
gdb_1074	c1c(nc[nH]1)CO	7.48287	1.97168	1.57582	2.0241	55.16	-0.2147	0.0385	0.2532	734.811	0.103636	-340.664	-340.658	-340.657	-340.695	23.088	-1282.24	-1289.69	-1296.81	-1196.84
gdb_1075	c1cocc1CO	7.30669	1.89202	1.53715	1.4662	54.83	-0.2247	0.0168	0.2415	750.991	0.102952	-344.471	-344.465	-344.464	-344.501	22.715	-1321.73	-1329.36	-1336.47	-1236.3
gdb_1076	c1c(nco1)CO	7.66386	1.97544	1.58613	1.1142	50.99	-0.2382	0.0079	0.2461	718.248	0.091162	-360.533	-360.527	-360.526	-360.564	21.719	-1212.04	-1218.77	-1225.29	-1133.14
gdb_1077	CCn1cccc1	6.54145	1.94185	1.69169	2.0863	66.65	-0.1997	0.0474	0.247	778.22	0.138541	-288.679	-288.672	-288.671	-288.71	25.042	-1576.16	-1586.14	-1595.03	-1471.3
gdb_1078	CCn1ccnc1	6.90896	1.94575	1.696	4.0161	62.11	-0.2201	0.0337	0.2538	758.303	0.12739	-304.738	-304.732	-304.731	-304.769	23.624	-1465	-1474.22	-1482.51	-1366.47
gdb_1079	c1cc2n(c1)CC2	6.48147	2.87979	2.04562	2.0543	64.43	-0.196	0.0558	0.2518	623.248	0.116366	-287.441	-287.436	-287.435	-287.471	21.109	-1427.43	-1436.38	-1444.09	-1334.98
gdb_1080	c1c2n(cn1)CC2	6.83236	2.87298	2.07586	4.057	59.93	-0.2157	0.0412	0.2569	601.861	0.105329	-303.498	-303.493	-303.492	-303.527	19.696	-1314.36	-1322.6	-1329.71	-1227.97
gdb_1081	c1cn2c(n1)CC2	6.65405	2.97219	2.10967	3.7353	59.69	-0.2158	0.0431	0.259	596.532	0.105012	-303.499	-303.494	-303.493	-303.529	19.872	-1315.32	-1323.5	-1330.61	-1229.17
gdb_1082	CC#CC(C)(C)C	4.39373	1.35983	1.35982	0.1784	76.21	-0.2404	0.0683	0.3086	1045.37	0.168385	-273.776	-273.766	-273.765	-273.811	33.532	-1785.38	-1796.29	-1806.96	-1663.05
gdb_1083	CC#CC(C)(C)O	4.63514	1.37628	1.36228	1.3077	69.1	-0.2426	0.0502	0.2928	1005.31	0.144474	-309.699	-309.69	-309.689	-309.734	32.465	-1600.99	-1610.24	-1619.73	-1491.97
gdb_1084	CC(C)(C)CC#C	4.29531	1.67601	1.65965	0.6059	72.66	-0.2593	0.0514	0.3107	881.473	0.1684	-273.766	-273.757	-273.756	-273.798	33.308	-1779.07	-1790.41	-1801.08	-1655.16
gdb_1085	CC(C)(C)CC#N	4.30148	1.69852	1.68386	3.9293	67.57	-0.3136	0.0317	0.3453	854.006	0.158246	-289.875	-289.867	-289.866	-289.907	31.164	-1699.02	-1709.71	-1719.79	-1581.4
gdb_1086	CC(C)(CC#C)O	4.55848	1.70964	1.67157	1.8257	65.74	-0.2559	0.0511	0.307	842.739	0.144458	-309.693	-309.684	-309.683	-309.725	32.365	-1596.81	-1606.44	-1615.93	-1486.04
gdb_1087	CC(C)(CC#N)O	4.55717	1.73356	1.69244	4.8099	60.82	-0.2844	0.026	0.3105	815.675	0.134293	-325.802	-325.793	-325.792	-325.834	30.162	-1516.54	-1525.55	-1534.44	-1412.02
gdb_1088	CC(C)(C)CC=O	4.13542	1.63335	1.60648	2.673	67.84	-0.2463	-0.0226	0.2237	893.16	0.168384	-310.941	-310.932	-310.931	-310.974	32.047	-1752.18	-1763.49	-1774.16	-1628.82
gdb_1089	CC(C)(C)NC=O	4.06818	1.91561	1.83111	3.6006	64.64	-0.2461	0.032	0.2781	808.365	0.158248	-327.017	-327.009	-327.008	-327.049	31.372	-1651.48	-1662.13	-1672.21	-1533.58
gdb_1090	CC(C)(C)OC=O	4.34643	1.65721	1.64286	4.3411	61.5	-0.267	0.0121	0.2791	858.726	0.145148	-346.891	-346.882	-346.881	-346.923	30.464	-1584.44	-1594.22	-1603.7	-1473.45
gdb_1091	CC(C)(CC=O)O	4.45348	1.59897	1.58665	3.4854	60.84	-0.2411	-0.0169	0.2242	867.499	0.144446	-346.871	-346.862	-346.861	-346.904	31.146	-1572.15	-1581.77	-1591.26	-1461.64
gdb_1092	CC(C)(C)CCO	4.10653	1.40201	1.38219	1.3499	70.67	-0.2609	0.0731	0.334	1017.75	0.192336	-312.126	-312.116	-312.115	-312.159	34.638	-1867.84	-1880.55	-1892.41	-1731.15
gdb_1093	CC(C)(CCO)O	4.34045	1.43807	1.39965	0.1324	63.64	-0.2573	0.0644	0.3217	969.783	0.168637	-348.056	-348.047	-348.046	-348.089	33.548	-1687.83	-1698.92	-1709.59	-1564.02
gdb_1094	CCCC(C)(C)C	4.0274	1.38811	1.37066	0.0484	77.88	-0.2997	0.0761	0.3758	1075.97	0.215798	-276.206	-276.196	-276.195	-276.239	35.867	-2054.5	-2068.87	-2081.91	-1904.74
gdb_1095	CCCC(C)(C)O	4.25341	1.42238	1.38683	1.2727	70.88	-0.2594	0.0658	0.3252	1028.32	0.192	-312.136	-312.127	-312.126	-312.169	34.823	-1874.38	-1887.11	-1898.97	-1737.56
gdb_1096	CCOC(C)(C)C	4.06598	1.55413	1.52831	0.9971	71.47	-0.244	0.0805	0.3245	977.993	0.191545	-312.129	-312.12	-312.119	-312.163	34.56	-1869.97	-1882.67	-1894.52	-1733.4
gdb_1097	CC(C)(C)COC	4.18284	1.52738	1.51528	0.9723	71.53	-0.2516	0.0782	0.3298	977.287	0.191792	-312.123	-312.113	-312.112	-312.156	34.198	-1866	-1878.72	-1890.58	-1729.16
gdb_1098	CC(C)(COC)O	4.31774	1.54329	1.53705	0.3832	64.38	-0.254	0.0761	0.3301	932.562	0.168052	-348.05	-348.041	-348.04	-348.084	33.192	-1684.34	-1695.37	-1706.04	-1560.62
gdb_1099	CC(=O)C(C)(C)C	3.17463	2.2915	1.90776	2.5974	67.15	-0.2367	-0.0077	0.229	809.049	0.168115	-310.953	-310.944	-310.943	-310.986	32.977	-1759.78	-1770.96	-1781.63	-1636.14
gdb_1100	CC(=O)C(C)(C)O	3.2778	2.35057	1.96982	2.5591	60.44	-0.2405	-0.0104	0.2301	764.356	0.144105	-346.883	-346.874	-346.873	-346.917	31.978	-1579.63	-1589.13	-1598.61	-1469.39
gdb_1101	CC(C)(C)C(=O)N	3.26136	2.33804	1.95343	3.3918	63.51	-0.2389	0.0359	0.2747	777.301	0.157531	-327.025	-327.016	-327.015	-327.059	32.795	-1656.44	-1666.69	-1676.76	-1539.65
gdb_1102	CC(C)([NH3+])C([O-])=O	3.31871	2.42975	2.02271	5.0399	56.21	-0.2472	0.0241	0.2713	729.633	0.13588	-362.957	-362.949	-362.948	-362.989	29.265	-1477.65	-1486.88	-1495.77	-1372.72
gdb_1103	CC(C)(C(=O)N)O	3.38775	2.35583	1.99745	4.672	56.9	-0.24	0.0336	0.2736	738.222	0.133636	-362.946	-362.937	-362.936	-362.979	31.741	-1470.4	-1479.08	-1487.97	-1366.34
gdb_1104	CC(C)C(C)(C)C	2.98694	2.14771	1.78753	0.0493	77.05	-0.2968	0.0736	0.3704	897.806	0.215354	-276.203	-276.193	-276.192	-276.236	36.54	-2052.47	-2066.84	-2079.88	-1902.57
gdb_1105	CC(C)C(C)(C)O	3.0668	2.21152	1.83806	1.3142	70.16	-0.26	0.0673	0.3273	851.04	0.192033	-312.134	-312.125	-312.124	-312.166	35.288	-1872.97	-1885.81	-1897.66	-1735.66
gdb_1106	CC(O)C(C)(C)C	3.05647	2.20295	1.84239	1.4315	69.98	-0.259	0.068	0.327	848.852	0.192044	-312.132	-312.123	-312.122	-312.164	35.279	-1871.74	-1884.55	-1896.41	-1734.44
gdb_1107	CC(O)C(C)(C)O	3.14334	2.26158	1.89442	1.6833	63.11	-0.2613	0.0648	0.3261	803.23	0.168225	-348.062	-348.053	-348.052	-348.094	34.301	-1691.58	-1702.7	-1713.37	-1567.33
gdb_1108	CC(=N)NC(=O)C	5.39663	1.7612	1.35024	5.0811	59.77	-0.2441	-0.011	0.2331	882.303	0.123971	-341.887	-341.878	-341.877	-341.921	27.919	-1421.28	-1429.43	-1437.73	-1324.38
gdb_1109	CC(=N)NC(=O)N	5.61461	1.79045	1.37102	5.6702	56.17	-0.2454	0.0094	0.2548	846.574	0.113783	-357.949	-357.941	-357.94	-357.981	27.526	-1311.89	-1319.47	-1327.17	-1220.08
gdb_1110	CC(=N)OC(C)=O	5.12958	1.82838	1.62036	2.203	55.55	-0.2761	-0.008	0.2681	802.909	0.110816	-361.759	-361.751	-361.75	-361.792	26.97	-1353.46	-1360.83	-1368.53	-1262.86
gdb_1111	CC(=N)OC(N)=O	5.54577	1.92748	1.4431	4.0603	52.65	-0.2671	-0.0025	0.2646	798.185	0.100727	-377.829	-377.822	-377.821	-377.862	26.077	-1248.93	-1255.76	-1262.87	-1164.18
gdb_1112	CC(=O)CC(=O)C	4.10896	1.96497	1.54732	1.4832	58.71	-0.2492	-0.0424	0.2068	819.253	0.121652	-345.7	-345.692	-345.691	-345.734	28.109	-1465.16	-1473.28	-1481.58	-1368.27
gdb_1113	CC(=O)CC(=O)N	5.19895	1.74247	1.38065	2.5427	55.21	-0.2461	-0.0319	0.2142	848.661	0.111856	-361.775	-361.767	-361.766	-361.808	27.115	-1363.55	-1371.12	-1378.83	-1272.56
gdb_1114	CC(=O)NC(=O)C	5.47524	1.74154	1.34345	5.8524	56.02	-0.2424	-0.0193	0.2232	875.003	0.110956	-361.779	-361.771	-361.77	-361.813	27.395	-1366.21	-1373.45	-1381.15	-1275.81
gdb_1115	CC(=O)NC(=N)N	5.5419	1.84966	1.40223	0.6907	57.44	-0.2297	-0.0025	0.2272	831.565	0.113594	-357.951	-357.943	-357.943	-357.984	27.304	-1313.31	-1320.87	-1328.57	-1222.08
gdb_1116	CC(=O)NC(=O)N	5.68971	1.76256	1.37597	6.0988	52.35	-0.2467	-0.004	0.2427	837.645	0.100878	-377.842	-377.834	-377.833	-377.875	26.787	-1257.14	-1263.78	-1270.89	-1172.55
gdb_1117	NC(=[NH2+])CC([O-])=O	4.45898	1.29871	1.11497	0.6587	52.49	-0.1945	0.0443	0.2387	1015.43	0.099507	-377.831	-377.822	-377.821	-377.867	28.935	-1250.01	-1255.99	-1263.11	-1167.3
gdb_1118	C(C(=O)N)C(=O)N	5.24232	1.81227	1.43005	3.3056	51.31	-0.2438	0.0098	0.2536	801.713	0.101907	-377.848	-377.841	-377.84	-377.88	26.616	-1260.82	-1267.64	-1274.75	-1175.91
gdb_1119	C(=O)(N)NC(=O)N	5.89401	1.77448	1.42578	5.8161	48.57	-0.2545	0.0149	0.2695	798.264	0.090779	-393.905	-393.898	-393.897	-393.937	26.151	-1148.2	-1154.23	-1160.75	-1069.43
gdb_1120	CC(C)CC(=O)C	4.73278	1.48466	1.31265	2.4533	67.94	-0.2422	-0.0085	0.2337	1002.43	0.168505	-310.955	-310.946	-310.945	-310.989	31.985	-1761.3	-1772.47	-1783.14	-1638.21
gdb_1121	CC(C)CC(=O)N	4.79558	1.49909	1.38222	3.3356	64.34	-0.2438	0.0346	0.2784	953.641	0.158321	-327.027	-327.018	-327.017	-327.061	31.641	-1657.49	-1667.83	-1677.91	-1540.86
gdb_1122	CC(C)NC(=O)C	4.6446	1.45012	1.43132	3.4322	65.8	-0.2393	0.0393	0.2786	972.525	0.157934	-327.026	-327.017	-327.016	-327.062	31.389	-1657.37	-1667.6	-1677.68	-1541.89
gdb_1123	CC(C)NC(=O)N	4.85105	1.59183	1.41258	3.3841	61.44	-0.2412	0.0598	0.301	918.228	0.147968	-343.088	-343.079	-343.079	-343.121	30.706	-1547.34	-1557.12	-1566.6	-1436.33
gdb_1124	CC(C)OC(=O)C	4.72316	1.68356	1.45841	1.851	61.37	-0.2644	0.0201	0.2846	906.224	0.145537	-346.908	-346.9	-346.899	-346.942	30.038	-1595.59	-1605.21	-1614.69	-1485.53
gdb_1125	CC(C)OC(=O)N	4.87307	1.71279	1.48636	2.2997	57.6	-0.2643	0.0599	0.3242	869.245	0.135443	-362.973	-362.964	-362.964	-363.005	29.57	-1487.34	-1496.35	-1505.24	-1382.9
gdb_1126	CC([NH3+])CC([O-])=O	5.02567	1.67693	1.32561	6.4355	57.38	-0.246	0.0311	0.2771	893.649	0.137025	-362.957	-362.95	-362.949	-362.989	27.757	-1477.61	-1487.06	-1495.95	-1372.65
gdb_1127	CC(O)CC(C)=O	4.5272	1.62205	1.39604	3.5646	61.19	-0.2379	-0.0081	0.2299	917.672	0.145363	-346.879	-346.871	-346.87	-346.913	30.598	-1577.25	-1586.89	-1596.38	-1467.05
gdb_1128	CC(O)CC(N)=O	5.33936	1.64693	1.31797	4.7725	57.81	-0.2486	0.0191	0.2677	901.905	0.135762	-362.958	-362.95	-362.949	-362.991	29.418	-1478.19	-1487.24	-1496.14	-1373.83
gdb_1129	C[NH+](C)CC([O-])=O	5.07689	1.59409	1.52644	5.0268	57.61	-0.2454	0.0192	0.2646	863.053	0.136073	-362.938	-362.93	-362.929	-362.97	27.655	-1465.2	-1474.53	-1483.42	-1360.45
gdb_1130	CC(C)CC(C)C	4.07049	1.34846	1.28363	0.0889	77.99	-0.2993	0.0791	0.3784	1110.95	0.216054	-276.206	-276.196	-276.195	-276.24	35.464	-2054.56	-2068.93	-2081.97	-1905.18
gdb_1131	CC(C)CC(C)O	4.32241	1.38154	1.30878	1.3628	71.24	-0.2617	0.0712	0.3329	1057.4	0.192564	-312.133	-312.123	-312.122	-312.167	34.288	-1872.38	-1885.12	-1896.98	-1735.86
gdb_1132	CC(C)OC(C)C	4.06437	1.54353	1.36761	1.0249	71.72	-0.2419	0.0805	0.3224	1021.13	0.191749	-312.131	-312.122	-312.121	-312.165	34.217	-1871.46	-1884.18	-1896.04	-1734.91
gdb_1133	CC(O)CC(C)O	4.54798	1.37242	1.35519	0.5234	64.36	-0.2526	0.0745	0.3271	1009.77	0.169012	-348.06	-348.051	-348.05	-348.093	33.159	-1690.36	-1701.48	-1712.15	-1566.68
gdb_1134	CC1(C)CC(=N)O1	5.12285	1.99541	1.88873	3.0346	62.19	-0.257	0.0325	0.2895	753.875	0.13577	-325.794	-325.787	-325.786	-325.825	27.264	-1511.79	-1521.46	-1530.36	-1406.54
gdb_1135	CC1(CC(=O)C1)C	4.92901	1.86219	1.77689	2.9233	64.37	-0.2386	-0.0171	0.2215	792.776	0.146177	-309.738	-309.731	-309.73	-309.77	28.491	-1625.41	-1635.77	-1645.26	-1514.27
gdb_1136	CC1(CC(=O)N1)C	5.16316	1.91285	1.81172	3.9727	61.35	-0.2442	0.04	0.2842	767.484	0.135678	-325.813	-325.805	-325.804	-325.844	27.847	-1523.67	-1533.22	-1542.11	-1418.69
gdb_1137	CC1(CC(=O)O1)C	5.1632	2.0099	1.89504	4.3041	57.07	-0.2696	0.015	0.2846	734.218	0.123755	-345.699	-345.692	-345.691	-345.729	26.255	-1464.33	-1473.23	-1481.52	-1365.72
gdb_1138	CC1(CC(=O)C1)O	5.15746	1.88265	1.80689	3.2015	57.32	-0.2398	-0.0195	0.2203	748.794	0.122494	-345.665	-345.658	-345.657	-345.696	27.38	-1443.07	-1451.84	-1460.14	-1344.7
gdb_1139	CC1(CC(C1)O)C	4.77422	1.7673	1.65623	1.5303	67.01	-0.2539	0.0746	0.3286	850.733	0.170464	-310.916	-310.908	-310.907	-310.947	30.604	-1736.42	-1748.32	-1758.99	-1611.73
gdb_1140	CC1(O)CC(O)C1	4.55793	2.06467	1.86807	0.459	60.22	-0.2499	0.0765	0.3264	750.102	0.146823	-346.843	-346.836	-346.835	-346.874	29.349	-1554.68	-1565.01	-1574.49	-1442.86
gdb_1141	CC1CC(C1)(C)C	4.65341	1.75304	1.64537	0.0846	74.65	-0.2778	0.0823	0.36	900.496	0.19399	-274.991	-274.983	-274.982	-275.023	31.76	-1920.06	-1933.57	-1945.42	-1782.42
gdb_1142	CC1CC(C)(C)O1	4.6764	1.94559	1.79366	1.5121	67.47	-0.2383	0.0836	0.3219	825.052	0.169811	-310.923	-310.915	-310.914	-310.955	30.357	-1741.29	-1753.09	-1763.76	-1616.93
gdb_1143	CC1CC(C)(O)C1	4.892	1.76411	1.66978	1.3766	67.58	-0.2514	0.0746	0.3259	856.626	0.170224	-310.92	-310.912	-310.911	-310.951	30.706	-1739.04	-1750.91	-1761.58	-1614.42
gdb_1144	CC1(CN(C1)C)O	5.10299	1.83499	1.73871	1.9153	64.99	-0.2066	0.0692	0.2757	820.28	0.158373	-326.951	-326.943	-326.942	-326.982	29.667	-1609.71	-1620.73	-1630.8	-1491.47
gdb_1145	CC1(CC1(C)C)C	3.28838	2.39996	1.82774	0.0814	74.94	-0.2509	0.0809	0.3318	835.547	0.192548	-274.987	-274.978	-274.977	-275.019	33.779	-1917.68	-1930.74	-1942.6	-1780.36
gdb_1146	CC1(C)CC1(C)O	3.37392	2.47593	1.88821	1.2791	67.97	-0.245	0.0744	0.3194	787.498	0.168889	-310.915	-310.906	-310.905	-310.947	32.639	-1735.96	-1747.44	-1758.11	-1611.52
gdb_1147	CC1(C(O1)(C)C)C	3.51238	2.46136	1.81731	1.7675	67.71	-0.2522	0.0838	0.3359	802.563	0.167838	-310.922	-310.913	-310.912	-310.955	32.657	-1740.52	-1751.69	-1762.36	-1616.99
gdb_1148	CC1(O)CC1(C)O	3.47856	2.53836	1.94725	2.4283	60.54	-0.2293	0.0617	0.2909	740.732	0.14533	-346.843	-346.834	-346.833	-346.874	31.223	-1554.2	-1564.17	-1573.65	-1442.6
gdb_1149	CC12CC(C)(C1)C2	5.79088	1.95367	1.95357	0.0002	72.52	-0.2901	0.0963	0.3864	782.463	0.171694	-273.752	-273.745	-273.744	-273.782	28.159	-1770.34	-1782.77	-1793.44	-1645.25
gdb_1150	CC12CC(C)(C1)O2	5.90647	2.07072	2.06618	1.6818	65.18	-0.2268	0.1023	0.329	731.121	0.146912	-309.671	-309.664	-309.663	-309.701	27.348	-1583	-1593.68	-1603.16	-1471.03
gdb_1151	CC12CC(O)(C1)C2	5.90199	2.00364	1.99953	1.4144	64.77	-0.2546	0.0833	0.3379	730.599	0.148237	-309.679	-309.672	-309.671	-309.709	26.957	-1588.01	-1598.85	-1608.34	-1475.85
gdb_1152	OC12CC(O)(C1)C2	6.02667	2.05106	2.04718	1.2552	57.1	-0.251	0.0715	0.3224	680.146	0.124842	-345.602	-345.596	-345.595	-345.632	25.692	-1403.67	-1412.97	-1421.26	-1304.41
gdb_1153	CC(C)(C#C)C#C	3.30736	2.21172	1.85995	0.6206	68.3	-0.2614	0.033	0.2944	776.099	0.121207	-271.316	-271.308	-271.307	-271.348	30.83	-1497.54	-1505.66	-1513.96	-1400
gdb_1154	CC(C)(C#C)C#N	3.32117	2.23872	1.88754	3.8233	63.13	-0.2851	0.0117	0.2967	752.571	0.110973	-287.423	-287.415	-287.414	-287.455	28.717	-1416.27	-1423.72	-1431.43	-1325.01
gdb_1155	CC(C)(C#N)C#N	3.35412	2.25246	1.91282	4.3801	58.13	-0.3385	-0.0115	0.327	730.233	0.10053	-303.527	-303.52	-303.519	-303.559	26.766	-1332.86	-1339.62	-1346.73	-1247.9
gdb_1156	CC(N)(C#C)C#N	3.37268	2.28179	1.89625	2.6809	59.91	-0.2758	0.0038	0.2797	730.736	0.099999	-303.465	-303.458	-303.457	-303.497	28.245	-1293.98	-1300.64	-1307.75	-1209.02
gdb_1157	CC(C#N)(C#N)N	3.40903	2.29626	1.91973	3.8645	54.94	-0.298	-0.0195	0.2785	708.824	0.089471	-319.568	-319.561	-319.56	-319.599	26.349	-1209.83	-1215.78	-1222.3	-1131.16
gdb_1158	CC(C#C)(C#C)O	3.3874	2.29011	1.87065	1.0521	61.3	-0.2672	0.0117	0.2789	737.393	0.097446	-307.239	-307.231	-307.23	-307.27	29.569	-1312.84	-1319.35	-1326.46	-1228.32
gdb_1159	CC(O)(C#C)C#N	3.4075	2.31772	1.89688	3.2896	56.29	-0.2965	-0.0101	0.2864	714.329	0.087111	-323.344	-323.337	-323.336	-323.376	27.481	-1230.38	-1236.22	-1242.74	-1152.12
gdb_1160	CC(C#N)(C#N)O	3.45021	2.32903	1.91981	2.7538	51.46	-0.3385	-0.0345	0.304	692.713	0.076558	-339.446	-339.438	-339.438	-339.477	25.572	-1145.44	-1150.59	-1156.52	-1073.46
gdb_1161	CC(C)(C=O)C#C	3.51331	2.10401	1.86928	2.2331	63.47	-0.2515	-0.0302	0.2213	766.871	0.121148	-308.499	-308.491	-308.49	-308.531	29.677	-1475.72	-1483.82	-1492.11	-1378.32
gdb_1162	CC(C)(C=O)C#N	3.62044	2.08234	1.88533	2.9908	58.2	-0.2771	-0.0513	0.2257	745.685	0.110848	-324.605	-324.597	-324.596	-324.637	27.643	-1393.68	-1401.09	-1408.8	-1302.55
gdb_1163	CC(O)(C=O)C#C	3.39236	2.26298	1.92411	2.8796	56.49	-0.2561	-0.0403	0.2158	722.659	0.097041	-344.421	-344.413	-344.412	-344.454	28.719	-1290.61	-1296.99	-1304.1	-1206.33
gdb_1164	CC(O)(C=O)C#N	2.95291	2.68369	1.95679	3.7367	51.27	-0.2775	-0.0577	0.2198	693.407	0.086816	-360.524	-360.517	-360.516	-360.556	26.498	-1206.67	-1212.46	-1218.98	-1128.64
gdb_1165	CC(C)(C=O)C=O	3.06241	2.40041	1.92733	3.471	57.71	-0.2517	-0.0369	0.2149	745.234	0.120988	-345.677	-345.668	-345.667	-345.71	28.519	-1450.51	-1458.58	-1466.88	-1353.26
gdb_1166	CC(C=O)(C=O)O	3.73099	2.16435	1.92815	0.8963	51.49	-0.2616	-0.0689	0.1927	709.914	0.097882	-381.608	-381.6	-381.599	-381.64	26.757	-1270.9	-1277.61	-1284.72	-1186.09
gdb_1167	CC(C)(CO)C#C	3.943	1.84396	1.74441	1.2828	65.86	-0.2602	0.0525	0.3127	820.219	0.145036	-309.686	-309.677	-309.676	-309.718	32.249	-1592.52	-1602.07	-1611.55	-1481.83
gdb_1168	CC(C)(CO)C#N	3.9473	1.8662	1.76828	3.7159	60.69	-0.288	0.0337	0.3217	795.212	0.134838	-325.795	-325.786	-325.785	-325.827	30.144	-1512.21	-1521.09	-1529.98	-1407.79
gdb_1169	CC(N)(CN)C#N	4.00867	1.86804	1.75871	4.8411	60.78	-0.25	0.0323	0.2824	796.807	0.136974	-321.959	-321.95	-321.949	-321.99	30.27	-1454.24	-1463.22	-1472.12	-1349.27
gdb_1170	CC(N)(CO)C#N	4.10478	1.87853	1.77854	2.6311	57.56	-0.2773	0.0215	0.2988	771.863	0.124743	-341.843	-341.835	-341.834	-341.875	28.898	-1393.98	-1402.33	-1410.63	-1295.53
gdb_1171	CC(O)(CN)C#N	4.15926	1.89126	1.76673	5.7183	57.27	-0.271	0.0247	0.2957	777.516	0.124491	-341.841	-341.833	-341.833	-341.873	28.987	-1392.99	-1401.31	-1409.61	-1294.6
gdb_1172	CC(O)(CO)C#C	4.2202	1.86552	1.76295	2.0516	58.82	-0.2598	0.0281	0.2879	780.182	0.121833	-345.615	-345.606	-345.605	-345.647	30.608	-1411.62	-1419.71	-1428.01	-1313.71
gdb_1173	CC(O)(CO)C#N	4.17631	1.89972	1.77896	4.8329	53.77	-0.2852	0.0128	0.298	757.21	0.111582	-361.718	-361.71	-361.709	-361.75	28.405	-1327.93	-1335.42	-1343.12	-1236.25
gdb_1174	CCC(C)(C)C#C	3.78827	1.79974	1.69061	0.6494	72.99	-0.2571	0.0621	0.3192	877.146	0.168729	-273.762	-273.753	-273.752	-273.794	33.384	-1776.66	-1787.92	-1798.59	-1652.92
gdb_1175	CCC(C)(C)C#N	3.79027	1.82065	1.7122	4.0456	67.68	-0.3113	0.0438	0.3551	852.112	0.158537	-289.872	-289.863	-289.862	-289.904	31.282	-1696.8	-1707.38	-1717.45	-1579.39
gdb_1176	CCC(C)(N)C#N	3.87909	1.85138	1.72368	4.6215	64.23	-0.2604	0.0314	0.2918	828.765	0.147352	-305.914	-305.905	-305.904	-305.946	30.976	-1574.7	-1584.45	-1593.94	-1463.54
gdb_1177	CCC(C)(O)C#C	4.01944	1.84116	1.71261	1.1577	65.99	-0.2629	0.0382	0.3012	834.219	0.144853	-309.689	-309.681	-309.68	-309.722	32.264	-1594.84	-1604.45	-1613.94	-1484.1
gdb_1178	CCC(C)(O)C#N	4.02273	1.86096	1.73085	3.3517	60.86	-0.2984	0.0188	0.3172	810.387	0.134607	-325.797	-325.788	-325.788	-325.829	30.161	-1513.6	-1522.56	-1531.45	-1409.12
gdb_1179	CC(C)(C#N)NC	3.86656	1.89126	1.77921	4.2439	64.49	-0.2392	0.0352	0.2745	817.581	0.14703	-305.905	-305.896	-305.895	-305.937	30.736	-1569.05	-1578.8	-1588.28	-1457.99
gdb_1180	CC(C)(C#C)OC	3.92442	1.92056	1.8126	1.4882	66.27	-0.2509	0.0464	0.2972	814.529	0.14436	-309.674	-309.665	-309.664	-309.707	31.893	-1585	-1594.59	-1604.07	-1474.52
gdb_1181	CC(C)(C#N)OC	3.92107	1.945	1.83615	4.7434	61.07	-0.2748	0.0267	0.3015	790.407	0.134047	-325.781	-325.773	-325.772	-325.814	29.887	-1503.91	-1512.8	-1521.69	-1399.8
gdb_1182	CC(C)(CO)C=O	3.37325	2.03221	1.77186	2.6858	60.3	-0.2481	-0.0231	0.2251	803.612	0.145152	-346.865	-346.856	-346.855	-346.897	30.941	-1568.01	-1577.62	-1587.11	-1457.33
gdb_1183	CC(O)(CO)C=O	3.92303	1.94016	1.81986	3.0185	53.44	-0.2529	-0.0296	0.2233	761.081	0.121563	-382.793	-382.785	-382.784	-382.826	29.559	-1386.94	-1394.96	-1403.26	-1289.36
gdb_1184	CCC(C)(C)C=O	3.88855	1.74816	1.69232	2.64	67.66	-0.2455	-0.0172	0.2283	871.556	0.16854	-310.942	-310.933	-310.932	-310.975	32.199	-1752.87	-1764.08	-1774.75	-1629.37
gdb_1185	CCC(C)(O)C=O	3.74016	1.89062	1.75707	2.8744	60.49	-0.2497	-0.0237	0.226	819.171	0.144499	-346.869	-346.86	-346.859	-346.902	31.318	-1570.84	-1580.35	-1589.83	-1460.44
gdb_1186	CC(C)(C=O)OC	4.31227	1.81143	1.78469	2.7111	60.58	-0.2517	-0.0256	0.2262	811.414	0.144209	-346.858	-346.849	-346.848	-346.892	30.81	-1563.67	-1573.16	-1582.65	-1454.12
gdb_1187	CC(C)(CO)CO	4.34167	1.6366	1.63065	2.6199	63.41	-0.2604	0.0669	0.3272	871.394	0.168887	-348.049	-348.04	-348.039	-348.082	33.492	-1683.32	-1694.35	-1705.02	-1559.43
gdb_1188	CC(CO)(CO)O	4.62576	1.69979	1.66693	3.2052	56.14	-0.2573	0.0541	0.3115	822.43	0.146175	-383.984	-383.975	-383.974	-384.016	31.604	-1506.2	-1515.88	-1525.36	-1394.94
gdb_1189	CCC(C)(C)CC	4.08658	1.55195	1.53869	0.0668	77.42	-0.2984	0.0746	0.373	992.153	0.216091	-276.202	-276.193	-276.192	-276.236	35.857	-2052.34	-2066.73	-2079.77	-1902.52
gdb_1190	CCC(C)(C)CO	4.21306	1.59526	1.58608	1.3701	70.35	-0.2634	0.071	0.3344	930.281	0.19263	-312.126	-312.117	-312.116	-312.159	34.624	-1868.33	-1881.08	-1892.93	-1731.33
gdb_1191	CCC(C)(C)OC	3.19752	2.02748	1.75763	1.0638	70.74	-0.2456	0.0788	0.3244	886.066	0.191831	-312.123	-312.113	-312.112	-312.156	34.466	-1865.92	-1878.63	-1890.48	-1729.19
gdb_1192	CCC(C)(CC)O	4.35126	1.60871	1.57457	1.3308	70.47	-0.26	0.064	0.324	941.358	0.192392	-312.135	-312.125	-312.124	-312.168	34.75	-1873.43	-1886.2	-1898.06	-1736.4
gdb_1193	CCC(C)(O)CO	4.51654	1.65703	1.62312	2.265	63.37	-0.2538	0.0618	0.3155	880.367	0.169345	-348.059	-348.05	-348.049	-348.092	33.189	-1689.85	-1701.08	-1711.75	-1565.68
gdb_1194	CC(C)(CO)OC	4.28212	1.71415	1.70186	0.3321	63.67	-0.2468	0.071	0.3178	861.967	0.168315	-348.045	-348.035	-348.034	-348.078	33.275	-1680.73	-1691.76	-1702.43	-1556.95
gdb_1195	CC#CCC(=O)C	8.48546	1.13674	1.02138	2.3414	66.31	-0.2392	-0.011	0.2282	1140.8	0.121157	-308.518	-308.509	-308.508	-308.555	29.102	-1487.8	-1495.44	-1503.74	-1393.35
gdb_1196	CC#CCC(=O)N	8.34619	1.1606	1.04324	3.2208	62.34	-0.2392	0.0298	0.269	1094.28	0.111076	-324.588	-324.579	-324.578	-324.624	28.741	-1383.05	-1389.94	-1397.65	-1294.29
gdb_1197	CC#CCC(C)C	6.61698	1.09791	0.99391	0.1818	76.36	-0.2402	0.0614	0.3016	1231.68	0.169126	-273.776	-273.766	-273.765	-273.81	32.46	-1785.16	-1796.14	-1806.81	-1662.88
gdb_1198	CC#CCC(C)O	6.86594	1.10196	0.99777	1.5386	68.81	-0.2431	0.0613	0.3044	1179.21	0.145607	-309.701	-309.691	-309.691	-309.736	31.243	-1601.86	-1611.21	-1620.69	-1492.82
gdb_1199	CC(=O)C#CC#C	10.1734	1.10755	1.00502	3.0502	71.03	-0.2627	-0.079	0.1837	1072.19	0.075267	-306.08	-306.072	-306.071	-306.112	25.723	-1213.42	-1218.44	-1224.36	-1142.63
gdb_1200	CC(=O)C#CC#N	10.1578	1.10653	1.00403	3.6118	62.85	-0.2917	-0.1061	0.1856	1047.22	0.064928	-322.176	-322.169	-322.168	-322.208	23.6	-1124.93	-1129.28	-1134.62	-1060.43
gdb_1201	C#CC#CC(=O)N	11.4075	1.11134	1.01268	3.7399	66.57	-0.2572	-0.0595	0.1977	1040.54	0.064847	-322.15	-322.143	-322.142	-322.182	25.542	-1108.88	-1113.04	-1118.37	-1044.4
gdb_1202	C(#CC(=O)N)C#N	11.3718	1.11152	1.01255	4.9028	58.96	-0.2881	-0.0871	0.2009	1014.65	0.054698	-338.247	-338.24	-338.239	-338.278	23.314	-1020.77	-1024.36	-1029.1	-962.36
gdb_1203	CC(=O)C#CC=O	8.52608	1.08388	1.00273	2.9665	59.6	-0.2792	-0.0833	0.1958	1080.13	0.075004	-343.244	-343.236	-343.235	-343.277	24.682	-1179.57	-1184.44	-1190.37	-1109.27
gdb_1204	C(=O)C#CC(=O)N	9.39209	1.08877	1.00782	3.6824	55.99	-0.2777	-0.0821	0.1956	1048.11	0.064778	-359.314	-359.307	-359.306	-359.347	24.38	-1075.11	-1079.2	-1084.54	-1011.02
gdb_1205	CC(=N)OCC#C	7.81929	1.34207	1.16189	1.3863	61.55	-0.2642	0.028	0.2923	979.664	0.111062	-324.549	-324.541	-324.54	-324.581	27.537	-1358.28	-1365.7	-1373.41	-1267.55
gdb_1206	CC(=N)OCC#N	7.79286	1.33457	1.15589	1.9312	56.66	-0.2876	-0.0022	0.2855	957.2	0.100521	-340.648	-340.641	-340.64	-340.68	25.531	-1272.05	-1278.84	-1285.95	-1187.46
gdb_1207	CC(=O)CCC#C	8.14069	1.1784	1.04914	2.4369	63.54	-0.2473	-0.0161	0.2312	1073.31	0.121438	-308.511	-308.503	-308.502	-308.546	28.854	-1483.37	-1491.36	-1499.66	-1387.22
gdb_1208	CC(=O)CCC#N	8.24003	1.18295	1.05444	3.8066	58.65	-0.2662	-0.0306	0.2356	1043.37	0.111245	-324.62	-324.612	-324.611	-324.654	26.728	-1402.84	-1410.19	-1417.9	-1312.83
gdb_1209	CC(=O)NCC#C	6.76311	1.32975	1.21223	3.261	60.97	-0.2478	0.0243	0.272	969.349	0.111145	-324.576	-324.567	-324.567	-324.61	28.05	-1375.24	-1382.46	-1390.16	-1285.52
gdb_1210	CC(=O)NCC#N	6.54396	1.36072	1.26328	3.9932	55.9	-0.2684	0.0049	0.2732	925.574	0.100838	-340.682	-340.674	-340.673	-340.716	25.984	-1293.33	-1299.92	-1307.03	-1209.53
gdb_1211	CC(=O)OCC#C	8.12805	1.33752	1.16507	1.5599	57.1	-0.2708	0.01	0.2808	962.124	0.098562	-344.453	-344.445	-344.444	-344.487	26.681	-1310.44	-1316.95	-1324.06	-1227
gdb_1212	CC(=O)OCC#N	8.18194	1.34626	1.17285	2.8236	52.25	-0.2944	-0.0087	0.2857	933.181	0.088176	-360.557	-360.55	-360.549	-360.591	24.653	-1227.37	-1233.23	-1239.75	-1150.16
gdb_1213	C#CCCC(=O)N	8.63684	1.19501	1.06428	3.5015	59.71	-0.2492	0.0266	0.2758	1032.3	0.11116	-324.582	-324.574	-324.573	-324.617	28.596	-1379.41	-1386.55	-1394.25	-1289.87
gdb_1214	C(CC(=O)N)C#N	8.73264	1.2013	1.06984	4.8662	54.79	-0.2672	0.0122	0.2794	1001.94	0.10097	-340.691	-340.683	-340.682	-340.725	26.468	-1299.06	-1305.57	-1312.68	-1215.63
gdb_1215	C#CCNC(=O)N	6.40513	1.40078	1.31774	3.4698	56.57	-0.2542	0.0348	0.289	901.012	0.101219	-340.637	-340.629	-340.628	-340.669	27.326	-1265.08	-1271.8	-1278.92	-1180.55
gdb_1216	C(C#N)NC(=O)N	7.59637	1.3251	1.21334	4.1819	52.05	-0.2712	0.0164	0.2877	916.442	0.090585	-356.744	-356.736	-356.735	-356.776	25.53	-1183.47	-1189.45	-1195.97	-1105.29
gdb_1217	C#CCOC(=O)N	8.77188	1.34906	1.17834	2.2526	53.03	-0.2699	0.0258	0.2957	927.336	0.08835	-360.517	-360.509	-360.508	-360.55	26.319	-1202.08	-1207.93	-1214.45	-1124.48
gdb_1218	C(C#N)OC(=O)N	6.60328	1.4864	1.41258	4.0484	47.92	-0.2932	0.0042	0.2974	825.447	0.078117	-376.622	-376.615	-376.614	-376.655	24.187	-1119.52	-1124.75	-1130.67	-1048.28
gdb_1219	CC(=N)OCC=O	8.27247	1.23425	1.08846	3.7148	55.9	-0.26	-0.0304	0.2296	1021.42	0.110553	-361.729	-361.72	-361.719	-361.763	26.574	-1334.42	-1341.73	-1349.44	-1244.32
gdb_1220	CC(=O)CCC=O	8.07012	1.10244	1.00954	3.4013	59.61	-0.2524	-0.0239	0.2285	1105.03	0.121452	-345.688	-345.68	-345.679	-345.722	27.576	-1457.82	-1465.89	-1474.19	-1361.31
gdb_1221	CC(=O)CNC=O	7.3163	1.32736	1.13923	2.8014	55.73	-0.2515	-0.0323	0.2192	979.772	0.111338	-361.763	-361.755	-361.754	-361.797	26.522	-1355.88	-1363.23	-1370.93	-1266.02
gdb_1222	CC(=O)COC=N	7.28478	1.46278	1.28107	4.8085	56.94	-0.2503	-0.0292	0.221	914.096	0.110889	-361.724	-361.716	-361.715	-361.757	26.582	-1331.3	-1338.75	-1346.45	-1240.46
gdb_1223	CC(=O)COC=O	7.36362	1.47822	1.29161	5.8203	52.25	-0.2678	-0.0366	0.2312	886.673	0.098738	-381.627	-381.619	-381.618	-381.66	25.539	-1282.99	-1289.69	-1296.8	-1198.68
gdb_1224	CC(=O)NCC=O	7.79194	1.20904	1.12286	3.6554	56.48	-0.2523	-0.0325	0.2198	1013.92	0.110928	-361.756	-361.747	-361.746	-361.79	26.965	-1351.47	-1358.7	-1366.41	-1261.58
gdb_1225	CC(=O)OCC=O	7.79293	1.27363	1.17628	2.8437	52.07	-0.2651	-0.0361	0.229	965.252	0.098284	-381.632	-381.624	-381.623	-381.667	25.619	-1286.4	-1292.91	-1300.03	-1203.26
gdb_1226	C(CC(=O)N)C=O	8.43457	1.11787	1.02811	4.4272	55.88	-0.2512	-0.0207	0.2305	1060.79	0.111326	-361.76	-361.752	-361.751	-361.794	27.211	-1354.01	-1361.28	-1368.98	-1263.72
gdb_1227	C(C(=O)N)NC=O	7.72005	1.35061	1.15771	3.8149	51.93	-0.2479	0.0113	0.2592	938.403	0.101186	-377.834	-377.826	-377.825	-377.868	26.196	-1252.08	-1258.66	-1265.78	-1168.16
gdb_1228	NC(=O)COC=N	7.3709	1.50977	1.30333	5.4071	53.37	-0.2487	0.0065	0.2552	870.866	0.100973	-377.794	-377.787	-377.786	-377.827	26.112	-1227.02	-1233.74	-1240.85	-1142.41
gdb_1229	C(C(=O)N)OC=O	7.47355	1.52448	1.31547	6.769	48.68	-0.2663	-0.0015	0.2649	843.479	0.088725	-397.698	-397.69	-397.689	-397.73	25.122	-1178.85	-1184.8	-1191.32	-1100.75
gdb_1230	C(C=O)NC(=O)N	8.48513	1.20323	1.10987	4.2342	52.44	-0.2504	-0.0282	0.2221	990.032	0.100843	-377.817	-377.81	-377.809	-377.85	26.379	-1241.55	-1248.25	-1255.37	-1156.93
gdb_1231	C(C=O)OC(=O)N	8.10414	1.29811	1.20018	3.9862	48.14	-0.2604	-0.0321	0.2283	923.552	0.088066	-397.697	-397.69	-397.689	-397.731	25.275	-1178.55	-1184.4	-1190.92	-1101.07
gdb_1232	[O-]C(=O)CNC=[NH2+]	8.30412	1.26515	1.13494	6.8847	55.03	-0.2424	0.0031	0.2454	970.539	0.101616	-377.814	-377.806	-377.805	-377.846	25.706	-1239.32	-1246.23	-1253.34	-1154.29
gdb_1233	CC(C)C#CC#C	7.7386	1.09758	0.99907	1.2253	78.98	-0.24	-0.0083	0.2318	1154.04	0.122618	-271.34	-271.332	-271.331	-271.372	29.594	-1512.44	-1520.6	-1528.9	-1415.31
gdb_1234	CC(C)C#CC#N	7.71597	1.10036	1.00102	5.3498	71.68	-0.2826	-0.0356	0.247	1125.16	0.112534	-287.441	-287.433	-287.432	-287.473	27.251	-1427.29	-1434.8	-1442.51	-1336.46
gdb_1235	CC(O)C#CC#C	8.33321	1.09348	1.00226	1.3096	71.29	-0.2485	-0.0237	0.2248	1110	0.098957	-307.261	-307.253	-307.252	-307.293	28.381	-1326.63	-1333.16	-1340.27	-1242.5
gdb_1236	CC(O)C#CC#N	8.33036	1.09416	1.00262	4.2762	64.11	-0.2903	-0.0509	0.2394	1082.96	0.088846	-323.36	-323.353	-323.352	-323.392	26.035	-1240.46	-1246.36	-1252.88	-1162.61
gdb_1237	CC(C)C#CC=O	6.82142	1.0937	0.97883	3.8667	69	-0.2626	-0.0578	0.2048	1162.97	0.122415	-308.506	-308.497	-308.496	-308.542	28.339	-1480.02	-1487.97	-1496.27	-1385.26
gdb_1238	CC(O)C#CC=O	6.97497	1.09311	1.00852	3.0147	61.63	-0.2706	-0.0659	0.2047	1107.63	0.098897	-344.427	-344.419	-344.418	-344.46	27.125	-1294.01	-1300.41	-1307.52	-1210.46
gdb_1239	CC(C)CCC#C	6.41788	1.13024	1.01712	0.864	73.77	-0.257	0.0584	0.3154	1173.98	0.169238	-273.763	-273.754	-273.753	-273.796	32.317	-1777.24	-1788.52	-1799.19	-1654.02
gdb_1240	CC(C)CCC#N	6.4626	1.13351	1.02	4.2459	68.71	-0.3136	0.0381	0.3517	1144.6	0.15912	-289.872	-289.863	-289.863	-289.905	30.158	-1697.09	-1707.74	-1717.81	-1580.12
gdb_1241	CC(C)NCC#N	6.56457	1.20513	1.07687	4.2551	65.88	-0.2467	0.0239	0.2706	1084.61	0.147574	-305.907	-305.898	-305.897	-305.94	29.501	-1570.34	-1580.16	-1589.64	-1459.74
gdb_1242	CC(C)OCC#C	6.57424	1.25235	1.11495	1.3646	67.44	-0.252	0.0361	0.2881	1071.28	0.144776	-309.678	-309.669	-309.668	-309.712	30.851	-1587.61	-1597.22	-1606.7	-1477.67
gdb_1243	CC(C)OCC#N	6.60603	1.25987	1.1183	4.7243	62.39	-0.2789	0.0134	0.2923	1042.79	0.134527	-325.784	-325.776	-325.775	-325.818	28.771	-1505.79	-1514.74	-1523.63	-1402.1
gdb_1244	CC(O)CCC#C	6.94554	1.14114	1.03888	1.487	66.62	-0.2539	0.0595	0.3134	1119.78	0.145642	-309.69	-309.682	-309.681	-309.723	31.127	-1595.28	-1604.96	-1614.44	-1484.98
gdb_1245	CC(O)CCC#N	7.00683	1.14697	1.04479	4.0705	61.71	-0.284	0.0397	0.3237	1088.64	0.135535	-325.799	-325.791	-325.79	-325.832	28.936	-1515.21	-1524.26	-1533.16	-1411.13
gdb_1246	CN(C)CCC#N	7.08814	1.17517	1.06631	4.1615	66.01	-0.2293	0.0361	0.2654	1089.56	0.147662	-305.901	-305.892	-305.891	-305.934	28.992	-1566.47	-1576.32	-1585.81	-1455.84
gdb_1247	CC(C)CCC=O	6.35602	1.06785	0.97244	2.8513	69.1	-0.2475	-0.0181	0.2294	1207.88	0.169116	-310.941	-310.932	-310.931	-310.975	31.088	-1752.08	-1763.35	-1774.02	-1629.12
gdb_1248	CC(C)CNC=O	5.07605	1.40889	1.31261	3.6758	65.32	-0.2497	0.0333	0.283	981.46	0.159125	-327.014	-327.006	-327.005	-327.048	30.198	-1649.67	-1660.24	-1670.32	-1532.87
gdb_1249	CC(C)COC=O	6.6296	1.2486	1.12472	4.0394	62.11	-0.2771	0.0095	0.2866	1052.15	0.146269	-346.886	-346.878	-346.877	-346.92	29.086	-1581.74	-1591.51	-1601	-1471.59
gdb_1250	CC(C)OCC=O	6.84496	1.16046	1.03874	3.0075	62	-0.2546	-0.0261	0.2285	1116.44	0.144496	-346.859	-346.851	-346.85	-346.894	29.819	-1564.78	-1574.34	-1583.83	-1454.95
gdb_1251	CC(O)CCC=O	7.00894	1.07185	0.98682	3.3221	62.23	-0.2472	-0.0172	0.23	1156.04	0.145583	-346.868	-346.859	-346.858	-346.901	29.855	-1570.05	-1579.74	-1589.23	-1459.91
gdb_1252	CC(O)CNC=O	6.1091	1.31142	1.13225	3.6492	58.93	-0.2474	0.0347	0.2821	1017.25	0.135777	-362.942	-362.934	-362.933	-362.975	28.745	-1468.04	-1477.08	-1485.98	-1364
gdb_1253	CC(O)COC=N	6.05897	1.28038	1.17601	2.254	59.53	-0.2565	0.0222	0.2787	1011.44	0.134919	-362.907	-362.898	-362.897	-362.94	28.918	-1445.84	-1454.78	-1463.67	-1341.96
gdb_1254	CC(O)COC=O	6.60578	1.40165	1.2301	5.3405	55.11	-0.2709	0.0142	0.2851	945.328	0.122847	-382.811	-382.803	-382.802	-382.843	27.823	-1397.9	-1406.17	-1414.47	-1300.19
gdb_1255	CC(=O)NC=NC	8.68692	1.1934	1.06309	2.0056	64.97	-0.247	-0.0115	0.2355	1089.45	0.123635	-341.879	-341.87	-341.869	-341.912	27.814	-1416.4	-1424.51	-1432.81	-1319.13
gdb_1256	CN=CNC(=O)N	9.18145	1.20891	1.07625	2.7619	61	-0.2419	0.008	0.2498	1050	0.113425	-357.942	-357.934	-357.933	-357.974	27.42	-1307.19	-1314.7	-1322.41	-1215.46
gdb_1257	CC(=O)OC=NC	8.80026	1.2574	1.11536	0.455	59.47	-0.2618	-0.0183	0.2435	1036.56	0.110723	-361.75	-361.742	-361.741	-361.783	26.801	-1348.05	-1355.39	-1363.1	-1257.27
gdb_1258	CN=COC(=O)N	9.24692	1.27872	1.13133	1.7184	55.46	-0.2585	0.0074	0.2659	996.004	0.100338	-377.817	-377.809	-377.808	-377.849	26.581	-1241.06	-1247.62	-1254.73	-1156.31
gdb_1259	NC=[NH+]CC([O-])=O	8.20044	1.2732	1.14203	7.2557	54.97	-0.2409	0.0036	0.2444	966.625	0.101581	-377.814	-377.806	-377.805	-377.846	25.786	-1239.27	-1246.15	-1253.26	-1154.28
gdb_1260	CC(C)OC=NC	6.86865	1.18236	1.075	2.9358	69.51	-0.2434	0.0303	0.2738	1145.77	0.157325	-326.983	-326.974	-326.973	-327.017	30.805	-1630.13	-1640.56	-1650.63	-1513.18
gdb_1261	CC(=O)C#CCO	7.79011	1.06645	0.9491	4.7432	61.49	-0.2573	-0.0481	0.2092	1157.3	0.098529	-344.431	-344.423	-344.422	-344.465	27.325	-1296.84	-1303.09	-1310.2	-1213.63
gdb_1262	CCC#CC(=O)C	7.25727	1.08525	0.96087	3.5208	68.51	-0.2523	-0.0439	0.2084	1200.27	0.12236	-308.518	-308.51	-308.509	-308.553	28.531	-1487.75	-1495.67	-1503.97	-1391.66
gdb_1263	CCC#CC(=O)N	7.67229	1.09743	0.97167	3.9461	64.39	-0.2494	-0.015	0.2344	1161.11	0.111834	-324.588	-324.58	-324.579	-324.624	28.356	-1383.16	-1390.17	-1397.87	-1294.13
gdb_1264	C(C#CC(=O)N)O	8.30661	1.07623	0.95855	5.3033	57.35	-0.2558	-0.0193	0.2366	1120.11	0.088062	-360.501	-360.493	-360.492	-360.535	27.15	-1192.02	-1197.39	-1203.91	-1115.39
gdb_1265	[NH3+]CC#CC([O-])=O	8.07402	1.09087	0.97319	5.3628	56.69	-0.263	-0.0392	0.2238	1111.09	0.089488	-360.501	-360.494	-360.493	-360.535	25.671	-1192.27	-1198.07	-1204.59	-1115
gdb_1266	CC(C)C#CCO	6.34523	1.04933	0.94243	1.2842	70.02	-0.2409	0.0361	0.277	1243.85	0.145957	-309.689	-309.679	-309.679	-309.724	31.032	-1594.29	-1603.66	-1613.14	-1485.52
gdb_1267	CC(O)C#CCO	6.77332	1.0256	0.94819	1.5467	62.29	-0.2595	0.0272	0.2867	1202.05	0.122717	-345.614	-345.605	-345.604	-345.648	29.684	-1411.08	-1418.91	-1427.21	-1314.68
gdb_1268	CCC#CC(C)C	6.00945	1.06449	0.95212	0.088	77.09	-0.2393	0.0609	0.3002	1289.17	0.169677	-273.774	-273.765	-273.764	-273.809	32.262	-1784.18	-1795.23	-1805.89	-1662.27
gdb_1269	CCC#CC(C)O	6.50128	1.03506	0.95869	1.8282	69.76	-0.2487	0.0417	0.2904	1252.87	0.14603	-309.697	-309.688	-309.687	-309.733	31.088	-1599.33	-1608.73	-1618.21	-1491.16
gdb_1270	CC(C)N=COC	6.76899	1.13746	1.04786	2.7971	69.8	-0.2473	0.0246	0.2719	1172.75	0.15739	-326.979	-326.97	-326.969	-327.013	30.839	-1627.4	-1637.71	-1647.78	-1510.79
gdb_1271	CC(=N)OCCO	5.66482	1.4013	1.20323	1.2514	58.74	-0.2714	0.0271	0.2984	986.616	0.135552	-362.917	-362.909	-362.908	-362.95	28.474	-1452.49	-1461.55	-1470.45	-1348.34
gdb_1272	CC(=O)CCCO	7.85219	1.03564	0.93603	3.8961	61.44	-0.2439	-0.0087	0.2352	1207.67	0.145338	-346.874	-346.865	-346.864	-346.909	30.163	-1573.95	-1583.37	-1592.86	-1464.59
gdb_1273	CC(=O)NCCO	5.72993	1.35817	1.16425	3.6552	58.98	-0.2385	0.0398	0.2783	1008.37	0.13552	-362.946	-362.937	-362.936	-362.98	29.109	-1470.41	-1479.18	-1488.07	-1367.21
gdb_1274	CC(=O)OCCO	5.88314	1.40183	1.20609	1.8227	54.39	-0.273	0.0099	0.2829	969.396	0.123101	-382.824	-382.816	-382.815	-382.858	27.705	-1406.54	-1414.66	-1422.95	-1309.61
gdb_1275	CCCCC(=O)C	7.52764	1.03267	0.93409	2.5767	68.54	-0.2413	-0.0069	0.2344	1271.36	0.168818	-310.955	-310.945	-310.944	-310.99	31.44	-1760.81	-1771.88	-1782.55	-1638.41
gdb_1276	CCCCC(=O)N	7.61584	1.04954	0.95462	3.43	64.98	-0.2427	0.0361	0.2788	1222.14	0.158721	-327.025	-327.016	-327.015	-327.06	31.054	-1656.64	-1666.93	-1677.01	-1540.46
gdb_1277	CCCNC(=O)C	6.85074	1.16697	1.08656	3.4726	65.86	-0.2396	0.0386	0.2781	1137.23	0.158619	-327.023	-327.014	-327.013	-327.059	30.683	-1655.4	-1665.66	-1675.74	-1539.82
gdb_1278	CCCNC(=O)N	7.59727	1.13243	1.03762	3.6036	62.09	-0.2422	0.0606	0.3028	1138.79	0.148453	-343.084	-343.076	-343.075	-343.118	30.128	-1545.06	-1554.76	-1564.24	-1434.76
gdb_1279	CCCOC(=O)C	7.77081	1.15858	1.03409	2.0071	61.83	-0.265	0.02	0.285	1145.57	0.146096	-346.903	-346.894	-346.893	-346.938	29.339	-1592.31	-1601.87	-1611.35	-1482.77
gdb_1280	CCCOC(=O)N	8.17317	1.17164	1.04506	2.462	57.94	-0.264	0.0595	0.3235	1106.84	0.135959	-362.967	-362.959	-362.958	-363.001	28.9	-1483.81	-1492.74	-1501.63	-1380.01
gdb_1281	CC[NH2+]CC([O-])=O	6.15033	1.33409	1.23569	5.3151	57.48	-0.248	0.0213	0.2693	983.93	0.136774	-362.946	-362.938	-362.937	-362.979	27.354	-1470.47	-1479.77	-1488.66	-1366.14
gdb_1282	CCOCC(=O)C	7.6951	1.16141	1.0356	3.4626	62.56	-0.2438	-0.0092	0.2346	1145.15	0.144657	-346.866	-346.857	-346.856	-346.901	29.766	-1568.9	-1578.37	-1587.85	-1459.38
gdb_1283	CCOCC(=O)N	7.81861	1.18276	1.05662	4.1238	58.9	-0.2453	0.0284	0.2737	1099.27	0.134589	-362.935	-362.927	-362.926	-362.97	29.358	-1463.88	-1472.61	-1481.5	-1360.56
gdb_1284	C[NH2+]CCC([O-])=O	6.16631	1.45706	1.25058	6.1962	57.97	-0.2479	0.0284	0.2763	945.553	0.137311	-362.947	-362.939	-362.938	-362.979	26.832	-1470.97	-1480.42	-1489.31	-1366.22
gdb_1285	CC(=O)CCOC	8.05978	1.09653	0.98888	1.5782	61.93	-0.2465	-0.0117	0.2348	1175.31	0.145053	-346.867	-346.858	-346.857	-346.902	29.661	-1569.69	-1579.14	-1588.63	-1460.2
gdb_1286	COCCC(=O)N	8.35565	1.1159	1.00354	2.5104	58.21	-0.2476	0.0319	0.2795	1129.74	0.134737	-362.938	-362.929	-362.929	-362.974	29.405	-1465.79	-1474.37	-1483.26	-1363.11
gdb_1287	C(CC(=O)N)CO	7.94292	1.05193	0.95777	4.6	57.85	-0.2448	0.0347	0.2796	1158.87	0.135165	-362.945	-362.936	-362.935	-362.98	29.83	-1469.75	-1478.34	-1487.24	-1366.72
gdb_1288	C(CO)NC(=O)N	6.33957	1.33199	1.1392	4.0322	54.97	-0.2398	0.0615	0.3013	993.341	0.125275	-379.007	-378.999	-378.998	-379.04	28.576	-1360.14	-1368.33	-1376.63	-1262.49
gdb_1289	C(COC(=O)N)O	6.16306	1.41514	1.23322	2.9228	50.55	-0.271	0.0498	0.3209	931.339	0.11291	-398.888	-398.881	-398.88	-398.922	27.28	-1298.1	-1305.57	-1313.27	-1207.08
gdb_1290	[NH3+]CCCC([O-])=O	4.78268	1.74591	1.36145	6.8096	57.27	-0.2369	0.0368	0.2737	872.21	0.137916	-362.952	-362.945	-362.944	-362.984	26.844	-1474.42	-1483.94	-1492.83	-1369.61
gdb_1291	CC(C)CCCO	6.28879	0.99301	0.90285	1.299	71.46	-0.2615	0.0807	0.3422	1317.58	0.193012	-312.126	-312.117	-312.116	-312.161	33.643	-1868.3	-1880.97	-1892.82	-1732.16
gdb_1292	CC(C)OCCO	5.06464	1.37057	1.14452	2.3094	64.84	-0.2571	0.0766	0.3337	1066.91	0.169552	-348.051	-348.042	-348.042	-348.085	31.621	-1684.93	-1696.2	-1706.87	-1561.56
gdb_1293	CC(O)CCCO	6.89189	1.00495	0.92217	1.7364	64.63	-0.2581	0.0724	0.3304	1259.8	0.169494	-348.053	-348.043	-348.043	-348.087	32.445	-1685.78	-1696.85	-1707.52	-1562.51
gdb_1294	CCCCC(C)C	6.08497	0.99017	0.90107	0.0577	78.7	-0.2997	0.0862	0.3858	1383.46	0.216412	-276.206	-276.196	-276.196	-276.241	34.915	-2054.77	-2069.09	-2082.13	-1905.61
gdb_1295	CCCCC(C)O	6.54138	1.00069	0.91782	1.4237	71.61	-0.261	0.0739	0.3349	1326.56	0.192944	-312.133	-312.124	-312.123	-312.167	33.692	-1872.51	-1885.24	-1897.1	-1736.18
gdb_1296	CCCOC(C)C	6.28174	1.09275	0.98845	0.9066	72.3	-0.2456	0.088	0.3336	1264.11	0.192289	-312.128	-312.118	-312.117	-312.163	33.453	-1869.33	-1881.98	-1893.84	-1733.37
gdb_1297	CCOCC(C)C	6.23606	1.12984	1.01529	0.8536	72.37	-0.2489	0.088	0.337	1232.75	0.192456	-312.127	-312.117	-312.116	-312.161	33.273	-1868.41	-1881.11	-1892.96	-1732.2
gdb_1298	CCOCC(C)O	5.02395	1.27143	1.24031	2.2405	64.82	-0.2572	0.0792	0.3364	1070.85	0.169559	-348.053	-348.044	-348.043	-348.087	31.636	-1685.97	-1697.2	-1707.87	-1562.54
gdb_1299	CC(C)CCOC	6.41007	1.04951	0.95047	1.0262	72.19	-0.2495	0.0835	0.333	1286.48	0.19265	-312.119	-312.109	-312.109	-312.153	33.135	-1863.69	-1876.38	-1888.24	-1727.55
gdb_1300	COCCC(C)O	6.92163	1.06106	0.96842	0.4474	65.05	-0.2482	0.0717	0.3199	1230.41	0.169192	-348.046	-348.037	-348.036	-348.08	31.914	-1681.51	-1692.61	-1703.28	-1558.23
gdb_1301	CC1(CCC1=O)C	3.24496	2.59114	2.1458	2.6086	64.27	-0.2338	-0.0164	0.2174	729.134	0.146469	-309.739	-309.731	-309.73	-309.771	28.48	-1625.61	-1635.81	-1645.29	-1514.78
gdb_1302	CC1(CNC1=O)C	3.41126	2.58978	2.19606	3.4842	61.14	-0.2417	0.0406	0.2823	703.53	0.136142	-325.809	-325.802	-325.801	-325.841	27.589	-1521.35	-1530.79	-1539.68	-1416.38
gdb_1303	CC1(C)COC1=N	3.46915	2.57533	2.20806	2.4567	61.5	-0.2609	0.0323	0.2932	703.523	0.136267	-325.785	-325.778	-325.777	-325.816	27.018	-1506.34	-1515.94	-1524.83	-1401.17
gdb_1304	CC1(COC1=O)C	3.50696	2.57633	2.22623	3.9969	56.57	-0.2679	0.0137	0.2816	686.765	0.124338	-345.69	-345.683	-345.682	-345.721	25.972	-1458.68	-1467.49	-1475.79	-1360.21
gdb_1305	CC1(C(=O)CN1)C	3.34258	2.61605	2.18632	2.4752	60.92	-0.2387	-0.0216	0.2172	706.082	0.135221	-325.778	-325.771	-325.77	-325.81	27.754	-1501.93	-1511.38	-1520.27	-1396.96
gdb_1306	CC1(C(=O)CO1)C	3.41936	2.61726	2.22186	1.0703	57.48	-0.2523	-0.0288	0.2235	688.476	0.122413	-345.661	-345.654	-345.653	-345.692	26.937	-1440.67	-1449.27	-1457.57	-1342.47
gdb_1307	CC1(N)COC1=O	3.56803	2.63832	2.25229	4.1989	53.12	-0.2585	0.0086	0.2671	662.607	0.113257	-361.732	-361.725	-361.724	-361.763	25.64	-1336.53	-1344.47	-1352.18	-1244.47
gdb_1308	CC1(O)CCC1=O	3.39434	2.71916	2.16812	2.0822	57.22	-0.2472	-0.0286	0.2186	682.464	0.122791	-345.663	-345.656	-345.655	-345.695	27.353	-1442.13	-1450.68	-1458.98	-1344.14
gdb_1309	CC1(O)CNC1=O	3.5428	2.65711	2.21803	2.5062	54.09	-0.2424	0.026	0.2684	663.427	0.112415	-361.733	-361.726	-361.725	-361.764	26.451	-1337.44	-1345.25	-1352.96	-1245.45
gdb_1310	CC1(O)COC1=N	3.59559	2.64855	2.23228	1.4261	54.49	-0.2678	0.0185	0.2864	663.043	0.112382	-361.71	-361.702	-361.702	-361.741	25.984	-1322.58	-1330.5	-1338.21	-1230.49
gdb_1311	CC1(O)COC1=O	3.65301	2.62796	2.2389	3.314	49.68	-0.2625	0.0008	0.2634	648.386	0.100436	-381.613	-381.605	-381.605	-381.643	24.923	-1273.87	-1281.02	-1288.13	-1188.44
gdb_1312	CC1(C)CCC1O	3.16662	2.52504	2.07045	1.2635	67.09	-0.2523	0.0773	0.3296	763.215	0.170361	-310.915	-310.907	-310.906	-310.947	30.74	-1736.27	-1748.08	-1758.75	-1611.62
gdb_1313	CC1(C)OCC1O	3.37636	2.56399	2.12543	2.2041	60.07	-0.2415	0.065	0.3065	721.569	0.146152	-346.841	-346.833	-346.832	-346.872	29.266	-1553.01	-1563.08	-1572.56	-1441.74
gdb_1314	CC1(O)CCC1O	3.23345	2.60446	2.10715	1.0048	60.09	-0.2515	0.0751	0.3266	720.24	0.146617	-346.844	-346.836	-346.835	-346.875	29.716	-1555.14	-1565.28	-1574.76	-1443.52
gdb_1315	CC1CCC1(C)C	3.09416	2.42914	2.00669	0.0751	74.1	-0.2775	0.0802	0.3577	813.69	0.194083	-274.989	-274.981	-274.98	-275.021	31.786	-1919.05	-1932.56	-1944.42	-1781.29
gdb_1316	CC1CCC1(C)O	3.15426	2.51068	2.04398	1.2493	67.11	-0.2513	0.076	0.3273	769.689	0.170399	-310.919	-310.911	-310.91	-310.95	30.701	-1738.42	-1750.3	-1760.97	-1613.65
gdb_1317	CC1COC1(C)C	3.31117	2.4551	2.0606	1.7334	66.82	-0.2382	0.0794	0.3176	771.93	0.169999	-310.916	-310.908	-310.907	-310.948	30.284	-1736.94	-1748.71	-1759.38	-1612.59
gdb_1318	CC1OCC1(C)C	3.31609	2.42682	2.04733	1.7442	67.01	-0.24	0.0777	0.3176	773.902	0.170167	-310.913	-310.905	-310.904	-310.945	30.107	-1734.85	-1746.66	-1757.33	-1610.46
gdb_1319	CC1OCC1(C)O	3.38529	2.49965	2.08605	2.3266	60.13	-0.2427	0.0662	0.309	730.465	0.146404	-346.841	-346.833	-346.832	-346.872	29.06	-1552.94	-1563.13	-1572.61	-1441.44
gdb_1320	CC1(C)CC1C#C	4.81793	1.84886	1.65677	0.9315	71.46	-0.2376	0.0512	0.2888	825.886	0.146088	-272.548	-272.54	-272.539	-272.58	30.183	-1642.94	-1653.03	-1662.52	-1531.88
gdb_1321	CC1(C)CC1C#N	4.82908	1.87884	1.68118	4.3317	65.9	-0.2812	0.0318	0.313	798.137	0.135985	-288.657	-288.649	-288.649	-288.688	27.959	-1562.56	-1572.02	-1580.91	-1457.76
gdb_1322	CC1(C)NC1C#C	5.05633	1.84877	1.64868	1.8398	67.94	-0.2408	0.0386	0.2793	811.479	0.134725	-288.589	-288.581	-288.58	-288.62	29.281	-1519.87	-1529.16	-1538.06	-1415.16
gdb_1323	CC1(C)NC1C#N	5.07043	1.87702	1.67008	4.9807	62.44	-0.2708	0.0174	0.2882	784.547	0.124443	-304.696	-304.689	-304.688	-304.727	27.186	-1438.41	-1447.04	-1455.34	-1339.97
gdb_1324	CC1(C)OC1C#C	5.30937	1.86225	1.64939	1.8213	64.03	-0.2568	0.0225	0.2794	795.272	0.121773	-308.473	-308.466	-308.465	-308.505	28.649	-1459.61	-1468.03	-1476.33	-1361.66
gdb_1325	CC1(C)OC1C#N	5.31189	1.89492	1.67309	4.0657	58.67	-0.2939	-0.0007	0.2932	767.83	0.111446	-324.578	-324.571	-324.57	-324.61	26.587	-1376.86	-1384.62	-1392.33	-1285.18
gdb_1326	CC1(O)CC1C#C	4.95609	1.88237	1.67932	1.8006	64.02	-0.2424	0.0474	0.2898	781.179	0.122283	-308.472	-308.464	-308.464	-308.503	29.073	-1458.85	-1467.34	-1475.63	-1360.76
gdb_1327	CC1(O)CC1C#N	4.96076	1.91479	1.70558	4.5946	58.65	-0.2794	0.0275	0.3069	753.532	0.112066	-324.58	-324.573	-324.572	-324.611	26.907	-1378.05	-1385.87	-1393.58	-1286.23
gdb_1328	CC1(C)CC1C=O	4.56847	1.69259	1.58646	3.3742	66.52	-0.243	-0.0155	0.2275	857.58	0.146416	-309.727	-309.719	-309.718	-309.759	28.845	-1618.49	-1628.66	-1638.14	-1507.36
gdb_1329	CC1(CN1C=O)C	5.13228	1.84121	1.68199	3.7136	62.74	-0.2489	0.0044	0.2533	798.829	0.135047	-325.782	-325.774	-325.773	-325.813	27.758	-1504.02	-1513.4	-1522.29	-1399.17
gdb_1330	CC1(C)NC1C=O	4.71336	1.71849	1.60428	3.3484	62.67	-0.2452	-0.0254	0.2198	835.293	0.134951	-325.769	-325.761	-325.76	-325.801	28.058	-1496.11	-1505.46	-1514.35	-1391.34
gdb_1331	CC1(C)OC1C=O	5.05514	2.00627	1.73641	3.3635	58.98	-0.2568	-0.0411	0.2157	759.808	0.121962	-345.65	-345.643	-345.642	-345.682	27.299	-1433.93	-1442.45	-1450.74	-1335.78
gdb_1332	CC1(O)CC1C=O	4.74434	1.71729	1.60716	4.244	59.3	-0.2462	-0.0197	0.2265	812.544	0.122453	-345.65	-345.643	-345.642	-345.682	27.803	-1433.94	-1442.48	-1450.78	-1335.81
gdb_1333	CC1(C)CC1CO	4.83479	1.56896	1.4317	1.3945	68.29	-0.2565	0.0789	0.3355	934.247	0.169894	-310.907	-310.898	-310.897	-310.939	31.481	-1730.72	-1742.21	-1752.88	-1606.75
gdb_1334	CC1(C)NC1CO	5.0985	1.62125	1.47044	2.4163	64.35	-0.2428	0.0719	0.3147	897.789	0.159218	-326.955	-326.947	-326.946	-326.987	30.22	-1612.38	-1623.2	-1633.28	-1494.67
gdb_1335	CC1(C)OC1CO	5.28106	1.6309	1.47048	2.1917	60.72	-0.2586	0.0813	0.3399	883.878	0.146082	-346.839	-346.831	-346.83	-346.872	29.775	-1552.14	-1562.05	-1571.53	-1441.22
gdb_1336	CC1(O)CC1CO	5.01227	1.58609	1.45072	1.9707	61.14	-0.249	0.0726	0.3217	887.373	0.146199	-346.831	-346.823	-346.822	-346.863	30.342	-1547.06	-1556.96	-1566.45	-1435.98
gdb_1337	CCC1CC1(C)C	4.70841	1.54995	1.41719	0.1119	75.32	-0.2555	0.0888	0.3443	989.74	0.193333	-274.987	-274.978	-274.978	-275.02	32.759	-1917.71	-1930.85	-1942.7	-1780.71
gdb_1338	CCC1CC1(C)O	4.87395	1.56612	1.4352	1.2841	68.11	-0.2454	0.079	0.3244	942.993	0.169716	-310.912	-310.904	-310.903	-310.944	31.592	-1734.21	-1745.77	-1756.44	-1610.09
gdb_1339	CCC1OC1(C)C	5.14634	1.60687	1.44815	1.7349	68.2	-0.254	0.0918	0.3458	941.737	0.169115	-310.919	-310.91	-310.909	-310.952	31.338	-1738.41	-1749.85	-1760.52	-1614.6
gdb_1340	CCN1CC1(C)C	4.77351	1.65895	1.51298	1.0894	72.35	-0.219	0.0873	0.3063	934.089	0.181313	-291.024	-291.016	-291.015	-291.057	31.966	-1792.28	-1804.62	-1815.88	-1661.55
gdb_1341	COC1CC1(C)C	4.9025	1.71312	1.55301	0.965	68.75	-0.2406	0.0932	0.3339	897.624	0.169391	-310.902	-310.893	-310.892	-310.934	31.118	-1727.64	-1739.17	-1749.84	-1603.51
gdb_1342	COC1CC1(C)O	4.12925	1.91362	1.77573	0.8854	61.08	-0.2352	0.08	0.3153	806.176	0.145684	-346.826	-346.817	-346.816	-346.858	29.989	-1543.56	-1553.5	-1562.98	-1432.34
gdb_1343	CC1(CC=CC1)C	4.06782	2.27195	2.16866	0.1035	71.52	-0.2344	0.0313	0.2657	746.452	0.171964	-273.806	-273.799	-273.798	-273.837	28.498	-1804.51	-1816.85	-1827.52	-1679.64
gdb_1344	CC1(CN=CO1)C	4.3186	2.40191	2.35399	1.9532	60.01	-0.2445	0.0284	0.2729	675.505	0.136875	-325.805	-325.798	-325.797	-325.836	25.922	-1518.73	-1528.57	-1537.46	-1413.48
gdb_1345	CC1(O)CC=CC1	4.20885	2.3212	2.19512	1.2871	64.48	-0.2376	0.0282	0.2658	704.987	0.148286	-309.734	-309.727	-309.726	-309.765	27.395	-1622.77	-1633.47	-1642.95	-1510.96
gdb_1346	CC1(CCC=C1)C	4.07202	2.23422	2.14319	0.1198	72.21	-0.2351	0.03	0.2651	756.159	0.171962	-273.806	-273.799	-273.798	-273.837	28.681	-1804.52	-1816.77	-1827.44	-1679.78
gdb_1347	CC1(COC=N1)C	4.32251	2.36837	2.31433	1.4328	60.43	-0.2471	0.0256	0.2727	681.116	0.137006	-325.801	-325.794	-325.793	-325.832	25.909	-1516.18	-1525.99	-1534.89	-1411.01
gdb_1348	CC1(C=CCO1)C	4.2207	2.36765	2.28654	1.3834	65.66	-0.2297	0.0195	0.2492	704.227	0.147403	-309.731	-309.724	-309.723	-309.762	27.428	-1621.12	-1631.66	-1641.14	-1509.55
gdb_1349	CC1(O)CCC=C1	4.22727	2.27906	2.16141	1.3288	65.1	-0.2429	0.0236	0.2665	715.779	0.148216	-309.734	-309.727	-309.726	-309.765	27.597	-1622.71	-1633.29	-1642.78	-1511.07
gdb_1350	CC1(CCCC1)C	3.85944	2.16237	2.07352	0.0504	73.18	-0.2969	0.0719	0.3689	796.157	0.195833	-275.013	-275.005	-275.004	-275.044	30.228	-1933.55	-1947.28	-1959.14	-1795.89
gdb_1351	CC1(CCCO1)C	3.95366	2.28628	2.17199	1.4135	66.79	-0.2381	0.0787	0.3168	749.061	0.171716	-310.94	-310.933	-310.932	-310.972	28.7	-1751.82	-1763.96	-1774.63	-1627.23
gdb_1352	CC1(CCOC1)C	4.03703	2.21795	2.1344	1.4972	66.33	-0.2434	0.075	0.3184	751.598	0.17205	-310.933	-310.925	-310.924	-310.965	28.45	-1747.13	-1759.23	-1769.9	-1622.78
gdb_1353	CC1(COCO1)C	4.16709	2.34578	2.25403	1.2671	59.62	-0.2499	0.0829	0.3328	702.565	0.147852	-346.863	-346.856	-346.855	-346.895	27.023	-1567.3	-1577.79	-1587.28	-1455.7
gdb_1354	CC1(OCCO1)C	4.10869	2.42389	2.32418	0.7558	59.97	-0.2478	0.0851	0.3329	696.107	0.147486	-346.869	-346.861	-346.86	-346.9	27.271	-1570.6	-1581.06	-1590.55	-1459.1
gdb_1355	CC1(CCCC1)O	4.04236	2.23226	2.08954	1.2861	66.51	-0.2594	0.068	0.3274	754.861	0.172177	-310.943	-310.935	-310.934	-310.974	29.035	-1753.37	-1765.51	-1776.18	-1628.82
gdb_1356	CC1(O)CCOC1	4.14556	2.26051	2.13614	1.1467	59.29	-0.2458	0.0683	0.3141	713.308	0.14846	-346.859	-346.852	-346.851	-346.891	27.268	-1564.67	-1575.2	-1584.68	-1453.27
gdb_1357	CC1(C)C(O)C1O	3.39543	2.24911	2.0787	1.9606	60.43	-0.2271	0.0562	0.2832	750.222	0.146016	-346.834	-346.825	-346.824	-346.866	30.591	-1548.67	-1558.57	-1568.05	-1437.39
gdb_1358	CC1(O)C(O)C1O	3.43041	2.30436	2.1097	0.9839	53.19	-0.2236	0.0508	0.2745	707.4	0.122297	-382.758	-382.75	-382.749	-382.789	29.487	-1364.53	-1372.84	-1381.14	-1266.12
gdb_1359	CC1C(C)C1(C)C	2.97117	2.21615	1.91778	0.0569	74.93	-0.2497	0.0827	0.3324	856.532	0.192745	-274.987	-274.978	-274.977	-275.019	33.607	-1917.44	-1930.37	-1942.23	-1780.42
gdb_1360	CC1C(C)C1(C)O	3.01164	2.26872	1.94217	1.3601	67.7	-0.2379	0.0772	0.3152	813.249	0.169222	-310.912	-310.904	-310.903	-310.944	32.405	-1734.3	-1745.69	-1756.36	-1610.11
gdb_1361	CC1C(O)C1(C)C	3.16552	2.2371	1.99418	1.2775	67.65	-0.2382	0.0724	0.3106	802.745	0.16932	-310.911	-310.903	-310.902	-310.944	32.236	-1733.73	-1745.12	-1755.79	-1609.56
gdb_1362	CC1C(O)C1(C)O	3.18001	2.31112	2.02665	1.0529	60.53	-0.2404	0.0705	0.3109	758.594	0.145588	-346.836	-346.828	-346.827	-346.868	31.098	-1550.37	-1560.17	-1569.66	-1439.12
gdb_1363	CC1N(C)C1(C)C	3.15608	2.26253	2.0059	1.2476	71.72	-0.2097	0.082	0.2917	819.609	0.180715	-291.022	-291.013	-291.012	-291.054	32.877	-1790.62	-1802.71	-1813.97	-1660
gdb_1364	C#CCC(=O)C#C	8.90113	1.44646	1.25373	2.9432	59.98	-0.267	-0.0641	0.2029	873.489	0.074543	-306.056	-306.049	-306.048	-306.088	25.907	-1198.62	-1203.69	-1209.61	-1127.76
gdb_1365	C#CCC(=O)C#N	8.92939	1.44957	1.25662	3.0728	54.62	-0.2896	-0.0944	0.1953	851.545	0.063906	-322.155	-322.148	-322.147	-322.187	24.092	-1112.06	-1116.44	-1121.77	-1047.44
gdb_1366	C#CC(=O)CC#N	8.95139	1.45747	1.26307	5.8999	54.85	-0.2937	-0.0832	0.2104	846.951	0.064294	-322.162	-322.155	-322.154	-322.194	23.798	-1116.23	-1120.65	-1125.98	-1051.65
gdb_1367	C(C#N)C(=O)C#N	8.97408	1.46004	1.26545	2.5898	49.53	-0.3277	-0.1151	0.2126	825.638	0.053602	-338.258	-338.251	-338.25	-338.29	22.051	-1027.9	-1031.61	-1036.35	-969.542
gdb_1368	C#CCC(=O)C=O	6.73046	1.56457	1.27919	0.572	53.76	-0.2571	-0.1038	0.1533	848.818	0.074512	-343.233	-343.225	-343.224	-343.265	24.902	-1172.5	-1177.6	-1183.53	-1101.61
gdb_1369	C(C#N)C(=O)C=O	9.8734	1.36893	1.21113	4.818	49.13	-0.2777	-0.1201	0.1575	868.757	0.063841	-359.329	-359.322	-359.321	-359.361	22.981	-1084.22	-1088.61	-1093.94	-1019.66
gdb_1370	C#CC(=N)NC=O	7.97173	1.58911	1.32499	5.2935	57.62	-0.2552	-0.0515	0.2037	824.01	0.07735	-339.42	-339.413	-339.412	-339.451	24.356	-1129.02	-1134.33	-1140.26	-1057.39
gdb_1371	N=C(OC=O)C#C	7.21285	1.56037	1.29131	4.1393	53.35	-0.2861	-0.0638	0.2223	833.237	0.064516	-359.298	-359.291	-359.29	-359.329	23.293	-1064.71	-1069.23	-1074.56	-999.734
gdb_1372	N=C(OC=O)C#N	7.35474	1.55737	1.29328	2.7129	48.09	-0.3102	-0.0914	0.2188	812.398	0.053821	-375.395	-375.388	-375.387	-375.426	21.512	-977.096	-980.906	-985.647	-918.43
gdb_1373	C(=N)NC(=N)C#N	7.00256	1.50522	1.23891	1.8946	58.92	-0.2655	-0.0703	0.1952	871.044	0.079516	-335.632	-335.625	-335.624	-335.663	23.481	-1101.41	-1106.85	-1112.78	-1029.14
gdb_1374	C#CC(=O)NC=N	8.17957	1.59325	1.33351	5.1914	58.24	-0.2549	-0.0509	0.204	827.477	0.077374	-339.418	-339.411	-339.41	-339.45	24.471	-1127.98	-1133.24	-1139.17	-1056.28
gdb_1375	N=COC(=O)C#C	7.41091	1.5729	1.29751	0.8115	54.23	-0.2877	-0.0682	0.2195	836.116	0.064727	-359.298	-359.291	-359.29	-359.329	23.195	-1064.63	-1069.16	-1074.5	-999.57
gdb_1376	N=COC(=O)C#N	7.44813	1.57744	1.30174	3.5985	48.87	-0.3116	-0.0961	0.2154	814.46	0.054026	-375.394	-375.387	-375.386	-375.425	21.441	-976.337	-980.167	-984.907	-917.576
gdb_1377	C#CC(=O)NC=O	8.29503	1.59739	1.33945	5.7352	53.04	-0.2656	-0.067	0.1986	805.721	0.064901	-359.317	-359.31	-359.309	-359.349	23.417	-1076.88	-1081.37	-1086.71	-1011.86
gdb_1378	C(=O)C(=N)NC=O	8.57841	1.50903	1.28329	4.8725	51.51	-0.2619	-0.0944	0.1674	835.759	0.077378	-376.595	-376.588	-376.587	-376.627	23.163	-1102.55	-1107.95	-1113.87	-1030.68
gdb_1379	N=C(OC=O)C=O	9.34497	1.40531	1.22327	1.2731	46.63	-0.285	-0.1049	0.1802	858.885	0.064513	-396.476	-396.469	-396.468	-396.508	22.248	-1039.64	-1044.15	-1049.48	-974.856
gdb_1380	C(=O)C(=N)NC=N	9.0332	1.35275	1.17656	1.1294	58.23	-0.253	-0.0891	0.1639	919.87	0.090171	-356.708	-356.701	-356.7	-356.74	24.141	-1161.14	-1167.35	-1173.87	-1082.39
gdb_1381	C(=O)C(=O)NC=N	8.65446	1.51492	1.28924	6.2626	52.59	-0.2514	-0.0893	0.1621	841.727	0.07707	-376.588	-376.581	-376.58	-376.62	23.53	-1098.26	-1103.54	-1109.47	-1026.51
gdb_1382	N=COC(=O)C=O	9.27822	1.42431	1.23476	2.0651	48.04	-0.2804	-0.1056	0.1748	862.111	0.064543	-396.47	-396.463	-396.462	-396.502	22.343	-1036.37	-1040.9	-1046.23	-971.28
gdb_1383	C(=O)C(=O)NC=O	8.8021	1.51495	1.2925	5.8384	47.28	-0.2635	-0.1036	0.1599	820.968	0.064558	-396.486	-396.479	-396.479	-396.518	22.54	-1046.52	-1051.01	-1056.34	-981.459
gdb_1384	CC#CC(=O)C#C	5.42466	1.43284	1.14152	3.8542	65.61	-0.266	-0.0777	0.1883	974.789	0.075189	-306.067	-306.06	-306.059	-306.102	25.629	-1205.5	-1210.33	-1216.26	-1136.15
gdb_1385	CC#CC(=O)C#N	5.47598	1.4411	1.14904	5.2638	60.31	-0.2983	-0.1067	0.1917	950.179	0.064536	-322.167	-322.16	-322.159	-322.201	23.824	-1119.5	-1123.64	-1128.97	-1056.46
gdb_1386	CC#CC(=O)C=O	7.48524	1.24204	1.07239	5.6058	59.26	-0.2562	-0.1058	0.1504	1019.89	0.074732	-343.239	-343.231	-343.23	-343.274	24.832	-1176.55	-1181.32	-1187.24	-1107.5
gdb_1387	CC#CC(C)C#C	4.63524	1.40461	1.1336	0.7609	71.21	-0.2471	0.0411	0.2883	1049.75	0.121897	-271.326	-271.317	-271.316	-271.361	29.904	-1503.84	-1511.67	-1519.97	-1408.11
gdb_1388	CC#CC(C)C#N	4.71246	1.41059	1.14126	4.1576	66.15	-0.2669	0.0204	0.2873	1024.07	0.111627	-287.434	-287.426	-287.425	-287.468	27.836	-1422.94	-1430.1	-1437.81	-1333.35
gdb_1389	CC#CC(N)C#N	4.78166	1.41995	1.14805	5.0112	62.73	-0.2613	0.0048	0.2661	999.959	0.100789	-303.473	-303.465	-303.464	-303.507	27.312	-1298.75	-1305.1	-1312.22	-1215.67
gdb_1390	CC#CC(O)C#C	4.77468	1.42045	1.14772	1.9816	64.01	-0.2555	0.0123	0.2678	1005.26	0.098387	-307.245	-307.237	-307.236	-307.28	28.527	-1316.88	-1323.11	-1330.22	-1234.07
gdb_1391	CC#CC(O)C#N	4.85645	1.42722	1.15584	4.1824	59.11	-0.2796	-0.0099	0.2697	979.765	0.088005	-323.351	-323.343	-323.342	-323.385	26.523	-1234.64	-1240.22	-1246.74	-1157.91
gdb_1392	CC#CC(C)C=O	4.88295	1.31865	1.09265	2.8947	67.12	-0.2428	-0.0256	0.2172	1070.46	0.12176	-308.508	-308.499	-308.498	-308.545	28.802	-1481.46	-1489.23	-1497.53	-1386.73
gdb_1393	CC#CC(O)C=O	5.94279	1.31105	1.15698	2.7775	59.52	-0.255	-0.0418	0.2133	1001.75	0.098575	-344.432	-344.423	-344.422	-344.466	26.937	-1297.03	-1303.42	-1310.53	-1214.12
gdb_1394	CC(CC#C)C#C	6.62583	1.42684	1.22993	0.1459	68.84	-0.2592	0.0391	0.2983	942.822	0.122016	-271.32	-271.312	-271.311	-271.352	29.706	-1499.97	-1508.17	-1516.46	-1402.73
gdb_1395	CC(CC#C)C#N	6.6472	1.438	1.23912	3.5402	63.46	-0.2807	0.0212	0.3019	916.111	0.111784	-287.428	-287.42	-287.419	-287.46	27.602	-1419.02	-1426.56	-1434.26	-1328.07
gdb_1396	CC(CC#N)C#C	6.64815	1.44006	1.23893	3.4211	63.59	-0.2801	0.0192	0.2994	915.137	0.111784	-287.428	-287.42	-287.419	-287.46	27.582	-1419.03	-1426.57	-1434.28	-1328.08
gdb_1397	CC(CC#N)C#N	6.67352	1.45114	1.24798	0.6891	58.34	-0.3343	0.0003	0.3346	888.867	0.101478	-303.534	-303.526	-303.525	-303.565	25.55	-1336.81	-1343.67	-1350.79	-1252.13
gdb_1398	NC(CC#C)C#N	6.89864	1.43128	1.24299	2.3425	60.22	-0.2691	0.0174	0.2865	901.02	0.100805	-303.468	-303.46	-303.459	-303.5	27.234	-1295.72	-1302.4	-1309.51	-1211.14
gdb_1399	NC(CC#N)C#C	7.02872	1.46239	1.26086	3.1706	60.16	-0.2606	0.012	0.2727	885.308	0.100895	-303.469	-303.461	-303.46	-303.501	27.071	-1296.35	-1303.1	-1310.21	-1211.65
gdb_1400	NC(CC#N)C#N	7.03993	1.47308	1.26905	0.9885	54.96	-0.2841	-0.0074	0.2767	860.151	0.09046	-319.574	-319.566	-319.565	-319.605	25.146	-1213.41	-1219.47	-1225.99	-1135.01
gdb_1401	OC(CC#C)C#C	7.24749	1.43396	1.24801	1.5976	61.8	-0.2606	0.0238	0.2843	904.345	0.09829	-307.24	-307.232	-307.231	-307.272	28.479	-1313.4	-1319.95	-1327.06	-1229.24
gdb_1402	OC(CC#C)C#N	7.27191	1.44333	1.25556	2.8469	56.6	-0.2811	0.0024	0.2835	879.055	0.087935	-323.345	-323.338	-323.337	-323.377	26.433	-1230.86	-1236.74	-1243.26	-1152.95
gdb_1403	OC(CC#N)C#C	7.32079	1.44499	1.25677	4.8335	56.7	-0.2889	0.006	0.2949	877.213	0.088049	-323.347	-323.34	-323.339	-323.379	26.357	-1232.18	-1238.08	-1244.6	-1154.28
gdb_1404	OC(CC#N)C#N	7.32477	1.45405	1.2636	1.4164	51.65	-0.3262	-0.0167	0.3095	852.782	0.077649	-339.45	-339.443	-339.442	-339.482	24.36	-1148.15	-1153.38	-1159.31	-1076.49
gdb_1405	CC(CC#C)C=O	6.14001	1.3783	1.21574	2.2671	63.74	-0.252	-0.0277	0.2243	952.172	0.121788	-308.497	-308.489	-308.488	-308.53	28.608	-1474.4	-1482.55	-1490.85	-1377.49
gdb_1406	CC(CC#N)C=O	5.30345	1.57365	1.28305	3.0734	58.21	-0.2731	-0.0423	0.2308	884.278	0.111624	-324.608	-324.6	-324.599	-324.64	26.382	-1395.39	-1402.95	-1410.65	-1304.49
gdb_1407	CN(CC#C)C=O	5.85547	1.50153	1.39011	3.4414	60.97	-0.2516	0.0187	0.2703	873.245	0.111681	-324.561	-324.553	-324.552	-324.593	27.075	-1365.93	-1373.43	-1381.13	-1275.02
gdb_1408	CN(CC#N)C=O	5.91579	1.51412	1.39501	3.2465	56.22	-0.2711	-0.0013	0.2699	848.354	0.101257	-340.666	-340.658	-340.657	-340.698	25.109	-1283.18	-1290	-1297.11	-1198.54
gdb_1409	OC(CC#C)C=O	5.05361	1.6726	1.3306	1.8451	55.96	-0.2675	-0.0428	0.2247	851.811	0.098926	-344.426	-344.419	-344.418	-344.458	26.591	-1293.55	-1300.38	-1307.49	-1209.01
gdb_1410	OC(CC#N)C=O	8.22326	1.39293	1.24948	4.1242	51.87	-0.2981	-0.0634	0.2347	873.592	0.088306	-360.53	-360.523	-360.522	-360.562	24.692	-1210.16	-1216.25	-1222.77	-1132.02
gdb_1411	CC(CC=O)C#C	6.23412	1.3572	1.18722	2.1768	63.84	-0.2529	-0.0289	0.224	965.45	0.121699	-308.496	-308.488	-308.487	-308.529	28.587	-1474.01	-1482.17	-1490.47	-1377.04
gdb_1412	CC(CC=O)C#N	6.26198	1.36444	1.19241	2.3599	58.72	-0.2714	-0.0443	0.2271	940.074	0.111437	-324.604	-324.596	-324.595	-324.636	26.519	-1392.66	-1400.15	-1407.85	-1301.99
gdb_1413	CC(NC=O)C#C	5.12611	1.62042	1.38625	3.32	61.02	-0.2533	0.0207	0.274	866.177	0.111518	-324.569	-324.561	-324.56	-324.602	27.757	-1371.01	-1378.42	-1386.13	-1280.5
gdb_1414	CC(NC=O)C#N	4.59496	1.69524	1.42772	3.6016	56.08	-0.2751	0.001	0.2762	836.805	0.101215	-340.675	-340.667	-340.666	-340.708	25.702	-1288.85	-1295.62	-1302.73	-1204.43
gdb_1415	CC(OC=N)C#C	4.10392	1.84506	1.34009	3.2872	61.8	-0.2661	0.0166	0.2826	877.734	0.110882	-324.537	-324.529	-324.528	-324.57	27.634	-1350.79	-1358.2	-1365.9	-1260.05
gdb_1416	CC(OC=N)C#N	4.21935	1.83705	1.3474	3.401	56.98	-0.2856	-0.0024	0.2832	856.403	0.100392	-340.641	-340.634	-340.633	-340.674	25.702	-1267.7	-1274.42	-1281.54	-1183.27
gdb_1417	CC(OC=O)C#C	4.20358	1.79572	1.32715	3.9195	57.19	-0.2778	-0.0018	0.276	865.665	0.098627	-344.44	-344.432	-344.431	-344.472	26.632	-1302.12	-1308.76	-1315.88	-1218.05
gdb_1418	CC(OC=O)C#N	4.43147	1.73713	1.31906	4.1997	52.59	-0.3	-0.0218	0.2782	852.866	0.088119	-360.543	-360.535	-360.534	-360.576	24.694	-1218.28	-1224.23	-1230.75	-1140.64
gdb_1419	OC(CC=O)C#C	6.20149	1.37611	1.17249	3.1219	56.73	-0.2501	-0.0291	0.221	939.204	0.098184	-344.418	-344.41	-344.409	-344.45	27.355	-1288.24	-1294.78	-1301.89	-1204.27
gdb_1420	OC(CC=O)C#N	6.83202	1.37856	1.2231	1.3957	51.86	-0.2734	-0.0442	0.2293	895.057	0.087782	-360.523	-360.515	-360.514	-360.555	25.28	-1205.74	-1211.64	-1218.16	-1127.92
gdb_1421	CC(CC=O)C=O	5.84332	1.34764	1.17766	0.5858	59.36	-0.2545	-0.0412	0.2133	963.37	0.121569	-345.674	-345.666	-345.665	-345.708	27.478	-1448.9	-1456.98	-1465.28	-1352.42
gdb_1422	CC(NC=O)C=O	5.21291	1.54267	1.36611	2.863	56.21	-0.255	-0.0361	0.219	873.068	0.11152	-361.749	-361.742	-361.741	-361.782	26.513	-1347.52	-1354.99	-1362.69	-1256.74
gdb_1423	CC(OC=N)C=O	6.80451	1.37144	1.19942	3.0597	57.05	-0.2654	-0.0409	0.2245	945.789	0.110468	-361.717	-361.709	-361.708	-361.75	26.639	-1327.06	-1334.45	-1342.15	-1236.46
gdb_1424	CC(OC=O)C=O	6.56078	1.38159	1.19923	2.3722	52.52	-0.2745	-0.0483	0.2262	924.222	0.098321	-381.62	-381.612	-381.611	-381.653	25.598	-1278.44	-1285.08	-1292.19	-1194.34
gdb_1425	CN(CC=O)C=O	6.84248	1.35075	1.22109	1.2395	56.52	-0.2525	-0.0456	0.2069	929.1	0.111234	-361.74	-361.732	-361.731	-361.773	26.121	-1341.6	-1349.07	-1356.78	-1250.78
gdb_1426	OC(CC=O)C=O	7.64386	1.31224	1.17848	1.7229	52.54	-0.2569	-0.0521	0.2048	928.29	0.0986	-381.602	-381.595	-381.594	-381.635	25.572	-1267.54	-1274.28	-1281.39	-1183.36
gdb_1427	CC(=NC)NC=O	7.13815	1.51205	1.26707	1.7589	64.29	-0.2468	-0.0119	0.2349	918.539	0.123886	-341.87	-341.861	-341.861	-341.903	27.579	-1410.68	-1418.88	-1427.17	-1313.19
gdb_1428	CC(=NC)OC=O	5.32943	1.59416	1.25372	4.3756	58.19	-0.2587	-0.0171	0.2416	919.905	0.110524	-361.743	-361.734	-361.733	-361.776	27.02	-1343.23	-1350.48	-1358.19	-1252.61
gdb_1429	CN=C(N)NC=O	7.79216	1.57252	1.32188	0.6445	59.34	-0.2264	-0.0086	0.2178	871.848	0.113649	-357.935	-357.927	-357.926	-357.966	26.863	-1302.82	-1310.45	-1318.15	-1210.87
gdb_1430	CN=CN(C)C=O	7.82841	1.34948	1.16775	2.6154	65.22	-0.2485	-0.0124	0.236	986.487	0.124114	-341.865	-341.857	-341.856	-341.898	27.096	-1408.01	-1416.32	-1424.62	-1310.02
gdb_1431	CC#CC(=O)CO	7.85448	1.16098	1.02438	4.7561	61.12	-0.2543	-0.0448	0.2095	1092.05	0.098324	-344.433	-344.425	-344.424	-344.469	27.439	-1298.22	-1304.37	-1311.49	-1216.29
gdb_1432	CCC(=O)C#CC	7.74358	1.14878	1.01918	3.4237	68.17	-0.2525	-0.0431	0.2094	1147.97	0.121957	-308.52	-308.511	-308.51	-308.556	28.716	-1488.75	-1496.53	-1504.82	-1393.72
gdb_1433	CC#CC(=O)NC	7.91069	1.19122	1.04896	3.9779	65.82	-0.2485	-0.0131	0.2354	1103.56	0.111591	-324.585	-324.576	-324.575	-324.62	28.038	-1380.9	-1387.84	-1395.54	-1291.82
gdb_1434	CC#CC(=O)OC	8.61868	1.21327	1.07791	2.2415	61.53	-0.2644	-0.0302	0.2341	1066.47	0.099338	-344.459	-344.451	-344.45	-344.494	26.489	-1314.37	-1320.68	-1327.79	-1231.87
gdb_1435	CCC(=O)CC#C	8.67621	1.30447	1.15914	2.7209	63.33	-0.2479	-0.0146	0.2334	1004.09	0.121391	-308.507	-308.499	-308.498	-308.541	28.912	-1480.81	-1488.82	-1497.12	-1384.56
gdb_1436	CCC(=O)CC#N	8.78603	1.31135	1.16546	5.6727	58.49	-0.2718	-0.0345	0.2373	976.785	0.111155	-324.614	-324.606	-324.605	-324.648	26.819	-1399.26	-1406.62	-1414.32	-1309.5
gdb_1437	CNC(=O)CC#C	4.60665	1.81412	1.32293	3.1768	60.6	-0.2452	0.032	0.2772	872.554	0.111633	-324.578	-324.57	-324.569	-324.611	27.842	-1376.71	-1384.05	-1391.75	-1286.2
gdb_1438	CNC(=O)CC#N	4.63736	1.83987	1.33924	1.1437	55.82	-0.2683	0.0125	0.2807	844.338	0.101276	-340.685	-340.677	-340.676	-340.718	25.845	-1295	-1301.65	-1308.76	-1210.86
gdb_1439	COC(=O)CC#C	9.37456	1.39573	1.23338	2.0283	56.09	-0.2674	0.0102	0.2776	921.103	0.098887	-344.45	-344.442	-344.441	-344.483	26.66	-1308.65	-1315.18	-1322.3	-1225
gdb_1440	COC(=O)CC#N	9.46544	1.40475	1.24209	5.3249	51.37	-0.297	-0.0094	0.2877	893.681	0.088598	-360.556	-360.549	-360.548	-360.589	24.617	-1226.7	-1232.57	-1239.09	-1149.29
gdb_1441	C#CCC(=O)CO	8.90421	1.31044	1.16982	4.03	56.49	-0.2491	-0.0164	0.2327	951.611	0.097813	-344.42	-344.412	-344.411	-344.453	27.616	-1289.73	-1296.17	-1303.28	-1205.99
gdb_1442	C(C#N)C(=O)CO	9.01403	1.31732	1.17643	6.6869	51.75	-0.2738	-0.0366	0.2372	924.48	0.087505	-360.526	-360.519	-360.518	-360.559	25.548	-1207.89	-1213.66	-1220.18	-1130.46
gdb_1443	CCC(=N)NC=O	7.65509	1.45124	1.23851	4.5508	59.79	-0.2511	-0.0189	0.2322	938.209	0.125042	-341.875	-341.868	-341.867	-341.908	26.874	-1414.32	-1422.78	-1431.07	-1316.34
gdb_1444	CCC(=O)CC=O	6.35729	1.28907	1.1888	2.6304	59.13	-0.2494	-0.0377	0.2117	1001.4	0.121749	-345.687	-345.679	-345.678	-345.721	27.528	-1457.16	-1465.3	-1473.6	-1360.56
gdb_1445	CCC(=O)NC=N	8.9112	1.27351	1.12974	1.6873	62	-0.2577	-0.0145	0.2432	1021.88	0.124828	-341.883	-341.875	-341.874	-341.916	27.187	-1418.77	-1427.09	-1435.38	-1321.35
gdb_1446	CCC(=O)NC=O	7.94852	1.43693	1.23542	5.5391	56.25	-0.2499	-0.0281	0.2218	931.574	0.111916	-361.769	-361.761	-361.76	-361.802	26.378	-1359.9	-1367.37	-1375.07	-1269.13
gdb_1447	CCC(=O)OC=N	9.03483	1.33173	1.17738	1.0736	57.05	-0.2756	-0.0216	0.2539	977.616	0.111738	-361.754	-361.746	-361.745	-361.787	26.215	-1350.47	-1357.97	-1365.67	-1259.63
gdb_1448	CNC(=O)CC=O	6.67183	1.33195	1.2174	3.7723	56.27	-0.2481	-0.0266	0.2215	961.148	0.111551	-361.754	-361.746	-361.745	-361.788	26.774	-1350.59	-1357.9	-1365.6	-1260.25
gdb_1449	CNC(=O)NC=N	4.45742	2.07142	1.42693	3.1627	57.59	-0.243	-0.0007	0.2423	817.129	0.114527	-357.945	-357.937	-357.936	-357.977	26.071	-1309.24	-1316.87	-1324.58	-1217.8
gdb_1450	CNC(=O)NC=O	8.178	1.49631	1.28869	6.333	53.67	-0.2511	-0.0073	0.2438	884.933	0.101046	-377.827	-377.819	-377.818	-377.86	26.01	-1247.33	-1253.88	-1260.99	-1162.99
gdb_1451	CNC(=O)OC=N	9.32708	1.38782	1.21736	2.2159	54.6	-0.268	0.0052	0.2731	932.795	0.101303	-377.816	-377.808	-377.807	-377.848	25.52	-1240.44	-1247.1	-1254.21	-1155.83
gdb_1452	COC(=N)NC=O	4.77663	2.05398	1.44944	2.7669	54.27	-0.2591	-0.0098	0.2493	794.657	0.101327	-377.798	-377.79	-377.789	-377.83	25.276	-1229.32	-1236.13	-1243.25	-1144.63
gdb_1453	COC(=O)CC=O	7.58711	1.33223	1.21832	2.9146	51.96	-0.2593	-0.0321	0.2272	939.365	0.099054	-381.63	-381.622	-381.621	-381.664	25.402	-1284.98	-1291.58	-1298.7	-1201.14
gdb_1454	COC(=O)NC=N	8.38323	1.54988	1.31891	3.9863	54.05	-0.2548	-0.0008	0.254	869.787	0.101505	-377.808	-377.8	-377.799	-377.84	25.32	-1235.41	-1242.12	-1249.23	-1150.7
gdb_1455	COC(=O)NC=O	8.49953	1.55421	1.32492	4.8191	49.43	-0.2648	-0.019	0.2458	847.184	0.089124	-397.708	-397.7	-397.699	-397.74	24.238	-1185.11	-1191.07	-1197.59	-1107.04
gdb_1456	C(C(=O)NC=O)N	8.09329	1.43488	1.2358	4.4142	52.59	-0.246	-0.0325	0.2135	903.959	0.101317	-377.811	-377.803	-377.803	-377.844	25.834	-1237.74	-1244.37	-1251.48	-1153.28
gdb_1457	NCC(=O)OC=N	9.14031	1.33098	1.1772	1.2698	53.28	-0.2567	-0.0254	0.2313	950.092	0.101077	-377.796	-377.788	-377.787	-377.828	25.722	-1227.84	-1234.5	-1241.61	-1143.3
gdb_1458	C(C(=N)NC=O)O	7.92611	1.49137	1.2651	4.268	52.88	-0.2676	-0.034	0.2336	871.863	0.101727	-377.799	-377.792	-377.791	-377.831	25.093	-1230.25	-1237.26	-1244.37	-1144.93
gdb_1459	C(C=O)C(=O)CO	6.35201	1.31368	1.20178	3.4324	52.38	-0.2521	-0.0406	0.2114	944.571	0.098102	-381.601	-381.593	-381.592	-381.634	26.249	-1266.51	-1273.04	-1280.15	-1182.81
gdb_1460	C(C(=O)NC=N)O	8.1931	1.44003	1.23426	6.3213	54.16	-0.2411	-0.0115	0.2296	904.665	0.100495	-377.781	-377.773	-377.772	-377.814	26.269	-1218.52	-1225.05	-1232.17	-1134.35
gdb_1461	C(C(=O)NC=O)O	8.30634	1.44292	1.23893	6.8724	49.53	-0.2525	-0.0299	0.2225	881.945	0.088083	-397.681	-397.673	-397.672	-397.714	25.203	-1168.1	-1173.9	-1180.42	-1090.36
gdb_1462	OCC(=O)OC=N	9.26855	1.34536	1.18348	1.4382	50.12	-0.2785	-0.0235	0.255	924.436	0.088035	-397.667	-397.659	-397.658	-397.7	25.013	-1159.51	-1165.35	-1171.87	-1081.53
gdb_1463	CC#CC(C)CO	6.07246	1.15686	1.01556	1.4622	69.17	-0.2426	0.0614	0.304	1159.94	0.145766	-309.696	-309.686	-309.685	-309.731	31.269	-1598.77	-1608.02	-1617.5	-1490.03
gdb_1464	CC#CC(O)CO	6.83111	1.1566	1.03219	3.0776	62.31	-0.2511	0.0275	0.2787	1112.48	0.122947	-345.622	-345.613	-345.612	-345.656	29.344	-1416.02	-1423.92	-1432.22	-1319.52
gdb_1465	CCC(C)C#CC	5.72019	1.15024	1.00546	0.1229	76.63	-0.2394	0.0641	0.3035	1220.85	0.169246	-273.774	-273.764	-273.763	-273.809	32.502	-1783.9	-1794.8	-1805.47	-1662.08
gdb_1466	CCC(O)C#CC	6.36162	1.14931	1.01969	1.8851	69.52	-0.2481	0.0411	0.2892	1175.79	0.145641	-309.698	-309.689	-309.688	-309.733	31.297	-1600.11	-1609.4	-1618.88	-1491.18
gdb_1467	COC(C)C#CC	5.84912	1.21803	1.05548	0.9536	70.15	-0.2413	0.0476	0.2889	1146.88	0.145042	-309.685	-309.675	-309.674	-309.72	30.902	-1591.76	-1601	-1610.49	-1483.1
gdb_1468	CC(CO)CC#C	6.68658	1.27117	1.15043	1.7586	66.12	-0.259	0.0538	0.3128	1022.21	0.145683	-309.684	-309.676	-309.675	-309.717	31.13	-1591.61	-1601.23	-1610.71	-1481.28
gdb_1469	CC(CO)CC#N	6.755	1.28013	1.15632	4.9239	61.15	-0.2819	0.0339	0.3158	993.655	0.135494	-325.793	-325.785	-325.784	-325.826	28.99	-1511.3	-1520.26	-1529.16	-1407.25
gdb_1470	CCC(C)CC#C	6.41145	1.25296	1.13614	0.744	73.38	-0.2584	0.0553	0.3136	1082.53	0.169257	-273.763	-273.754	-273.753	-273.796	32.331	-1777.35	-1788.65	-1799.32	-1653.98
gdb_1471	CCC(C)CC#N	6.47102	1.26155	1.14167	4.0941	68.29	-0.3142	0.0351	0.3493	1053.89	0.159135	-289.872	-289.864	-289.863	-289.905	30.173	-1697.25	-1707.91	-1717.99	-1580.15
gdb_1472	CCC(O)CC#C	7.11673	1.27259	1.15793	1.7323	66.44	-0.255	0.0489	0.3039	1037.5	0.145446	-309.688	-309.679	-309.678	-309.721	31.246	-1594.03	-1603.65	-1613.13	-1483.73
gdb_1473	CCC(O)CC#N	7.20734	1.27962	1.16323	4.9708	61.52	-0.2866	0.0292	0.3159	1009.85	0.135337	-325.797	-325.788	-325.787	-325.829	29.062	-1513.52	-1522.51	-1531.4	-1409.44
gdb_1474	CCN(C)CC#N	6.7384	1.33502	1.22344	4.1783	65.7	-0.2359	0.023	0.2589	992.836	0.147412	-305.898	-305.89	-305.889	-305.931	29.115	-1565.01	-1574.88	-1584.37	-1454.19
gdb_1475	COC(C)CC#C	3.94272	1.77332	1.31023	1.4918	66.33	-0.2505	0.0573	0.3077	937.823	0.145061	-309.678	-309.67	-309.669	-309.712	30.835	-1587.85	-1597.43	-1606.92	-1477.79
gdb_1476	COC(C)CC#N	3.96202	1.80224	1.32496	4.4834	61.49	-0.2684	0.0366	0.305	908.633	0.134922	-325.788	-325.779	-325.778	-325.821	28.7	-1507.75	-1516.69	-1525.58	-1403.92
gdb_1477	OCC(O)CC#C	7.59045	1.32755	1.19194	2.0606	59.11	-0.2614	0.0396	0.3009	957.624	0.122878	-345.614	-345.606	-345.605	-345.647	29.243	-1411.42	-1419.64	-1427.94	-1313.8
gdb_1478	OCC(O)CC#N	4.7756	1.52395	1.23069	4.2798	54.15	-0.2769	0.0295	0.3064	915.578	0.112155	-361.717	-361.709	-361.708	-361.749	27.676	-1327.19	-1334.62	-1342.32	-1236.04
gdb_1479	CC(CO)CC=O	6.82924	1.19774	1.09019	3.2548	61.44	-0.2499	-0.0204	0.2295	1052.47	0.145476	-346.862	-346.853	-346.852	-346.896	29.951	-1566.46	-1576.05	-1585.54	-1456.39
gdb_1480	CC(CO)NC=O	4.80946	1.58999	1.39529	4.2236	58.51	-0.2446	0.0375	0.2821	888.84	0.135832	-362.939	-362.931	-362.93	-362.972	28.787	-1466.07	-1475.05	-1483.94	-1362.2
gdb_1481	CC(CO)OC=N	4.7337	1.5545	1.3371	3.3866	59.65	-0.2637	0.0184	0.2822	921.807	0.135273	-362.909	-362.901	-362.9	-362.942	28.59	-1447.36	-1456.39	-1465.28	-1343.19
gdb_1482	CC(CO)OC=O	4.64037	1.55131	1.32581	3.2115	55.07	-0.2795	0.0013	0.2808	906.614	0.122964	-382.812	-382.804	-382.803	-382.846	27.628	-1398.95	-1407.18	-1415.48	-1301.67
gdb_1483	CCC(C)CC=O	6.54277	1.1887	1.08159	2.8115	68.5	-0.2474	-0.0192	0.2282	1111.15	0.169072	-310.94	-310.931	-310.93	-310.974	31.147	-1751.82	-1763.08	-1773.75	-1628.76
gdb_1484	CCC(C)NC=O	3.11831	1.99408	1.42419	3.6266	65.37	-0.2483	0.0344	0.2828	915.07	0.158888	-327.016	-327.007	-327.007	-327.05	30.371	-1650.9	-1661.42	-1671.5	-1534.23
gdb_1485	CCC(C)OC=O	3.53439	1.78413	1.27293	4.0656	62.08	-0.2745	0.0105	0.285	954.254	0.145953	-346.891	-346.882	-346.881	-346.925	29.321	-1584.54	-1594.28	-1603.76	-1474.39
gdb_1486	CCC(O)CC=O	6.65187	1.18922	1.08467	3.2998	61.58	-0.2432	-0.0202	0.223	1082.48	0.145479	-346.867	-346.858	-346.857	-346.9	29.997	-1569.27	-1578.91	-1588.4	-1459.12
gdb_1487	COC(C)CC=O	4.39281	1.5029	1.19739	3.2661	61.83	-0.2412	-0.0176	0.2235	995.358	0.144979	-346.857	-346.848	-346.847	-346.891	29.678	-1563.32	-1572.87	-1582.35	-1453.49
gdb_1488	OCC(O)CC=O	7.52643	1.24039	1.13302	1.3133	54.37	-0.257	-0.0282	0.2288	991.109	0.122703	-382.79	-382.782	-382.781	-382.823	28.049	-1384.92	-1393.15	-1401.44	-1287.47
gdb_1489	CCN=C(C#N)N	6.22083	1.48091	1.32427	5.0519	62.56	-0.2582	-0.0392	0.219	906.555	0.112923	-320.77	-320.762	-320.761	-320.803	27.74	-1336.42	-1343.87	-1351.57	-1245.03
gdb_1490	CCN=C(C=O)N	6.7371	1.4175	1.29984	2.7291	62.54	-0.2441	-0.06	0.1841	931.901	0.124034	-341.854	-341.846	-341.845	-341.886	28.114	-1400.65	-1408.95	-1417.25	-1302.72
gdb_1491	CCCC(=O)C#C	6.50743	1.29884	1.10468	2.6768	64.62	-0.263	-0.0549	0.2082	1042.77	0.122086	-308.505	-308.497	-308.496	-308.538	28.48	-1479.59	-1487.74	-1496.03	-1382.68
gdb_1492	CCCC(=O)C#N	6.53172	1.29933	1.10575	3.6593	59.35	-0.2959	-0.0845	0.2113	1020.62	0.111499	-324.606	-324.598	-324.597	-324.639	26.677	-1394.11	-1401.56	-1409.27	-1303.47
gdb_1493	CCNC(=N)C#N	6.18346	1.41985	1.17311	3.3126	61.88	-0.2508	-0.0393	0.2115	971.19	0.113279	-320.776	-320.768	-320.767	-320.809	27.173	-1340.05	-1347.45	-1355.16	-1249.04
gdb_1494	CCNC(=O)C#C	6.26275	1.44102	1.27609	3.6583	62.42	-0.2566	-0.0238	0.2328	937.982	0.111771	-324.574	-324.566	-324.565	-324.607	27.757	-1373.98	-1381.35	-1389.05	-1283.87
gdb_1495	CCOC(=N)C#C	6.29547	1.48711	1.22126	0.8369	62.87	-0.2644	-0.0258	0.2386	949.734	0.111582	-324.55	-324.542	-324.541	-324.582	27.313	-1358.76	-1366.29	-1374	-1267.73
gdb_1496	CCOC(=N)C#N	6.35809	1.48865	1.22468	3.1179	57.62	-0.2952	-0.0528	0.2424	927.172	0.101091	-340.651	-340.643	-340.642	-340.683	25.405	-1273.78	-1280.63	-1287.74	-1189.04
gdb_1497	CCOC(=O)C#C	6.44742	1.49065	1.22931	1.9938	58.25	-0.2779	-0.04	0.2379	932.287	0.099253	-344.45	-344.442	-344.441	-344.482	26.359	-1308.48	-1315.16	-1322.27	-1224.41
gdb_1498	CCOC(=O)C#N	6.43566	1.49618	1.23268	4.3984	53.09	-0.3155	-0.0683	0.2473	910.152	0.088721	-360.549	-360.542	-360.541	-360.582	24.526	-1222.3	-1228.29	-1234.81	-1144.52
gdb_1499	CNCC(=O)C#N	6.40989	1.46305	1.32955	2.7295	56.09	-0.245	-0.0898	0.1552	885.622	0.100534	-340.639	-340.632	-340.631	-340.672	25.903	-1266.53	-1273.2	-1280.31	-1182.02
gdb_1500	COCC(=O)C#C	6.89654	1.39031	1.17413	3.7987	58.42	-0.2665	-0.0582	0.2083	960.446	0.098147	-344.411	-344.403	-344.402	-344.444	26.65	-1284.14	-1290.67	-1297.78	-1200.18
gdb_1501	COCC(=O)C#N	6.93597	1.39092	1.17571	4.0629	53.34	-0.2881	-0.0882	0.1998	938.537	0.087438	-360.511	-360.503	-360.502	-360.543	24.938	-1198.07	-1203.88	-1210.4	-1120.4
gdb_1502	C#CC(=O)CCO	6.77844	1.31011	1.11294	1.4015	57.27	-0.2671	-0.0585	0.2086	982.926	0.098667	-344.425	-344.417	-344.416	-344.458	27.189	-1292.72	-1299.24	-1306.35	-1208.79
gdb_1503	C(CO)C(=O)C#N	6.80956	1.31033	1.11394	3.686	52.1	-0.2876	-0.0886	0.1989	961.085	0.08802	-360.525	-360.517	-360.516	-360.557	25.389	-1206.83	-1212.64	-1219.16	-1129.14
gdb_1504	CCCC(=O)C=O	5.05847	1.42126	1.1325	1.1132	58.44	-0.2506	-0.0939	0.1567	1011.9	0.122047	-345.681	-345.673	-345.672	-345.715	27.451	-1453.3	-1461.47	-1469.77	-1356.43
gdb_1505	CCNC(=N)C=O	7.86064	1.27549	1.11564	3.8249	61.31	-0.2373	-0.0671	0.1702	1025.3	0.123944	-341.85	-341.842	-341.841	-341.883	27.725	-1398.19	-1406.41	-1414.71	-1300.65
gdb_1506	CCNC(=O)C=O	4.75431	1.62059	1.298	2.322	56.34	-0.2508	-0.0755	0.1753	909.776	0.112327	-361.755	-361.747	-361.746	-361.788	26.294	-1351.04	-1358.58	-1366.28	-1260.31
gdb_1507	CCOC(=N)C=O	7.95399	1.34302	1.16571	2.5046	56.58	-0.269	-0.0751	0.1939	977.254	0.111841	-361.729	-361.721	-361.72	-361.761	26.086	-1334.45	-1342.06	-1349.76	-1243.23
gdb_1508	CCOC(=O)C=O	4.91691	1.67289	1.26797	1.9397	52.13	-0.2649	-0.084	0.1809	899.376	0.099196	-381.625	-381.617	-381.616	-381.658	25.381	-1281.58	-1288.24	-1295.35	-1197.66
gdb_1509	COCC(=O)C=O	5.32554	1.53289	1.20827	1.7598	52.47	-0.2548	-0.0984	0.1563	927.736	0.098097	-381.587	-381.579	-381.578	-381.62	25.694	-1257.7	-1264.27	-1271.38	-1173.64
gdb_1510	C(CO)C(=O)C=O	8.64796	1.18306	1.05417	3.2106	51.45	-0.2517	-0.0952	0.1565	1020.15	0.09831	-381.594	-381.585	-381.585	-381.627	26.26	-1261.96	-1268.46	-1275.57	-1178.06
gdb_1511	CCC(=O)CCO	8.29055	1.12223	1.01298	1.1385	60.94	-0.2446	-0.0093	0.2353	1142.85	0.14558	-346.875	-346.866	-346.865	-346.91	30.129	-1574.7	-1584.16	-1593.65	-1465.23
gdb_1512	CCC(=O)COC	8.41075	1.18516	1.0677	3.4827	62.09	-0.2436	-0.0086	0.235	1119.73	0.145021	-346.861	-346.852	-346.851	-346.896	29.599	-1565.81	-1575.3	-1584.78	-1456.3
gdb_1513	CCCC(=O)CC	7.95712	1.11423	1.00746	2.426	68.27	-0.2404	-0.0055	0.2349	1207.8	0.168958	-310.955	-310.946	-310.945	-310.991	31.407	-1761.2	-1772.28	-1782.95	-1639.03
gdb_1514	CCCC(=O)CO	8.13874	1.11934	1.01103	3.762	61.46	-0.2419	-0.007	0.2349	1151.8	0.145356	-346.868	-346.86	-346.859	-346.903	30.121	-1570.47	-1579.96	-1589.45	-1460.84
gdb_1515	CCCC(=O)NC	7.79138	1.16349	1.05919	3.3426	66.05	-0.2413	0.0381	0.2794	1147.63	0.158899	-327.021	-327.012	-327.011	-327.055	30.574	-1653.8	-1664.11	-1674.19	-1537.53
gdb_1516	CCCC(=O)OC	8.38043	1.19046	1.06988	1.5546	61.45	-0.2674	0.0194	0.2869	1115.71	0.146457	-346.899	-346.89	-346.889	-346.933	29.202	-1589.54	-1599.15	-1608.64	-1479.76
gdb_1517	CCC(=O)NCC	7.0586	1.25628	1.1677	3.3798	65.8	-0.2406	0.0374	0.278	1080.94	0.158975	-327.023	-327.015	-327.014	-327.058	30.558	-1655.48	-1665.86	-1675.94	-1539.33
gdb_1518	CCNC(=O)CO	7.34261	1.24451	1.14579	4.4501	58.99	-0.2423	0.0292	0.2715	1043.47	0.135031	-362.936	-362.927	-362.926	-362.971	29.469	-1464.03	-1472.67	-1481.56	-1361.2
gdb_1519	CCNC(=O)NC	7.88922	1.24756	1.12804	3.5615	63.03	-0.2372	0.0669	0.3042	1078.34	0.147875	-343.078	-343.069	-343.068	-343.113	30.187	-1541.32	-1550.79	-1560.27	-1431.33
gdb_1520	CCNC(=O)OC	7.06321	1.36106	1.27189	2.2518	58.55	-0.2487	0.0639	0.3125	985.298	0.135762	-362.961	-362.952	-362.951	-362.995	28.628	-1479.69	-1488.48	-1497.37	-1376.37
gdb_1521	CCOC(=N)CC	7.45443	1.25944	1.10695	1.2804	65.95	-0.2566	0.039	0.2956	1103.42	0.158861	-326.998	-326.99	-326.989	-327.032	30.074	-1639.78	-1650.35	-1660.43	-1522.79
gdb_1522	CCOC(=N)CO	7.86826	1.27011	1.11642	2.4553	58.89	-0.2574	0.0395	0.297	1044.6	0.135138	-362.918	-362.91	-362.909	-362.952	28.916	-1453.25	-1462.06	-1470.96	-1349.52
gdb_1523	CCOC(=N)OC	7.95294	1.3469	1.17739	1.2128	59.05	-0.2554	0.0617	0.3171	1018.85	0.135558	-362.923	-362.915	-362.914	-362.956	28.154	-1456.17	-1465.22	-1474.11	-1351.88
gdb_1524	CCC(=O)OCC	7.89851	1.26249	1.11859	1.8144	61.68	-0.265	0.0212	0.2862	1083.29	0.14628	-346.904	-346.895	-346.894	-346.938	29.302	-1592.81	-1602.44	-1611.93	-1483.1
gdb_1525	CCOC(=O)CN	7.97544	1.26136	1.11798	1.8885	57.93	-0.2448	0.0173	0.2621	1055.04	0.135625	-362.946	-362.937	-362.936	-362.981	28.803	-1470.55	-1479.31	-1488.21	-1367.3
gdb_1526	CCOC(=O)CO	8.05116	1.27311	1.12236	3.1154	54.75	-0.2673	0.0196	0.2869	1029.45	0.122602	-382.817	-382.809	-382.808	-382.851	28.091	-1401.93	-1409.91	-1418.21	-1305
gdb_1527	CCOC(=O)NC	8.11134	1.31108	1.1531	2.3745	58.97	-0.2478	0.068	0.3158	1038.3	0.135545	-362.963	-362.954	-362.953	-362.997	28.771	-1481.06	-1489.79	-1498.68	-1377.62
gdb_1528	CNC(=O)CCO	8.25695	1.16933	1.05725	2.2747	58.61	-0.2445	0.035	0.2795	1087.55	0.135431	-362.941	-362.932	-362.931	-362.976	29.342	-1467.45	-1476.09	-1484.98	-1364.28
gdb_1529	CNC(=O)COC	8.2517	1.23887	1.12158	4.1765	59.74	-0.244	0.0287	0.2727	1063.59	0.134805	-362.925	-362.917	-362.916	-362.96	28.848	-1457.64	-1466.29	-1475.18	-1354.58
gdb_1530	CNCC(=O)OC	6.51858	1.42547	1.3288	1.5408	57.64	-0.2248	0.0147	0.2395	947.138	0.135676	-362.933	-362.925	-362.924	-362.966	28.321	-1462.37	-1471.27	-1480.16	-1358.47
gdb_1531	COC(=N)CCO	8.2261	1.19166	1.06148	1.3017	58.42	-0.2603	0.034	0.2942	1074.67	0.135571	-362.912	-362.903	-362.903	-362.945	28.714	-1449.15	-1458.07	-1466.96	-1345.19
gdb_1532	COC(=O)CCO	8.76725	1.20006	1.07673	0.36	54.18	-0.2683	0.0158	0.2841	1051.69	0.12304	-382.819	-382.81	-382.809	-382.853	27.932	-1402.87	-1410.85	-1419.15	-1305.99
gdb_1533	COCC(=N)OC	4.40598	1.74905	1.51822	2.1624	58.38	-0.2558	0.0201	0.2759	867.516	0.135226	-362.897	-362.889	-362.888	-362.931	28.103	-1440.05	-1449.01	-1457.9	-1336.28
gdb_1534	COCC(=O)CO	8.63777	1.19061	1.07073	4.7834	55.28	-0.2453	-0.011	0.2343	1065.33	0.121404	-382.773	-382.765	-382.764	-382.807	28.328	-1374.53	-1382.42	-1390.71	-1277.64
gdb_1535	COCC(=O)OC	8.90844	1.27073	1.13592	2.6142	55.18	-0.2634	0.0163	0.2797	1030.22	0.122535	-382.804	-382.796	-382.795	-382.838	27.427	-1393.85	-1401.86	-1410.16	-1296.82
gdb_1536	C(CO)C(=O)CO	8.55667	1.12668	1.0143	2.4739	54.13	-0.2464	-0.0109	0.2355	1088.32	0.12189	-382.789	-382.78	-382.779	-382.824	28.864	-1384	-1391.8	-1400.1	-1288.23
gdb_1537	CC(CCO)C#C	5.22876	1.2906	1.08646	1.8599	66.44	-0.259	0.0562	0.3151	1065.14	0.145855	-309.682	-309.673	-309.672	-309.715	31.099	-1589.95	-1599.53	-1609.01	-1479.82
gdb_1538	CC(CCO)C#N	5.2837	1.29556	1.09216	5.0868	61.31	-0.28	0.0362	0.3163	1038.63	0.13567	-325.79	-325.782	-325.781	-325.824	28.981	-1509.59	-1518.51	-1527.4	-1405.77
gdb_1539	CCCC(C)C#C	5.08349	1.28041	1.08099	0.7621	73.74	-0.2569	0.0586	0.3155	1124.18	0.169345	-273.762	-273.753	-273.752	-273.796	32.351	-1776.94	-1788.18	-1798.85	-1653.77
gdb_1540	CCCC(C)C#N	5.13399	1.28518	1.08638	4.1508	68.55	-0.3125	0.0391	0.3516	1097.62	0.159202	-289.872	-289.863	-289.862	-289.905	30.226	-1696.89	-1707.46	-1717.54	-1580.01
gdb_1541	CCCC(N)C#N	5.47018	1.27844	1.09729	2.9389	65.32	-0.2685	0.0292	0.2977	1073.83	0.148373	-305.915	-305.907	-305.906	-305.948	29.747	-1575.59	-1585.36	-1594.84	-1464.98
gdb_1542	CCCC(O)C#C	5.60552	1.28111	1.10217	1.2753	66.67	-0.2642	0.0337	0.2979	1077.19	0.145756	-309.686	-309.677	-309.676	-309.719	31.07	-1592.57	-1602.21	-1611.69	-1482.34
gdb_1543	CCCC(O)C#N	5.63191	1.28563	1.10569	3.4606	61.63	-0.3012	0.0125	0.3136	1052.3	0.135501	-325.793	-325.784	-325.783	-325.825	28.988	-1510.88	-1519.86	-1528.75	-1406.9
gdb_1544	CCNC(C)C#N	5.08672	1.36845	1.14153	4.4484	65.64	-0.2412	0.0307	0.2719	1045.09	0.147668	-305.907	-305.898	-305.897	-305.94	29.68	-1570.4	-1580.16	-1589.65	-1459.8
gdb_1545	CCOC(C)C#C	4.96466	1.44604	1.19112	1.313	67.42	-0.252	0.0414	0.2934	1022.78	0.144989	-309.678	-309.669	-309.668	-309.712	30.817	-1587.67	-1597.25	-1606.73	-1477.78
gdb_1546	CCOC(C)C#N	4.97699	1.45458	1.19971	4.5961	62.32	-0.2769	0.0204	0.2972	997.242	0.134689	-325.785	-325.777	-325.776	-325.818	28.799	-1506.2	-1515.1	-1523.99	-1402.56
gdb_1547	CNCC(O)C#N	6.26668	1.34602	1.18019	5.659	58.7	-0.2603	0.0201	0.2804	982.56	0.125038	-341.829	-341.821	-341.82	-341.861	27.429	-1385.2	-1393.57	-1401.86	-1287.25
gdb_1548	COCC(C)C#C	5.58899	1.3695	1.15953	1.0016	67.12	-0.2581	0.0563	0.3144	1030.17	0.145567	-309.677	-309.668	-309.667	-309.71	30.547	-1587.1	-1596.72	-1606.2	-1476.86
gdb_1549	COCC(C)C#N	5.65588	1.37448	1.1651	3.797	62.02	-0.2737	0.036	0.3096	1004.23	0.135337	-325.785	-325.777	-325.776	-325.818	28.484	-1506.47	-1515.42	-1524.31	-1402.53
gdb_1550	COCC(N)C#N	4.02389	1.71718	1.27815	3.3999	58.33	-0.2689	0.0263	0.2952	925.547	0.124531	-341.826	-341.818	-341.817	-341.859	27.997	-1383.27	-1391.39	-1399.69	-1285.73
gdb_1551	COCC(O)C#C	4.02162	1.68703	1.26032	1.8302	59.54	-0.2598	0.0296	0.2894	936.837	0.121879	-345.596	-345.587	-345.587	-345.629	29.347	-1399.86	-1407.82	-1416.12	-1302.76
gdb_1552	COCC(O)C#N	4.07281	1.71553	1.28068	3.945	54.67	-0.2769	0.0082	0.2851	907.176	0.111602	-361.702	-361.694	-361.693	-361.735	27.285	-1317.85	-1325.16	-1332.86	-1227
gdb_1553	NC(CCO)C#N	5.6362	1.29063	1.10219	3.9247	58.01	-0.2675	0.0262	0.2937	1014.65	0.124907	-341.834	-341.826	-341.825	-341.867	28.485	-1388.58	-1396.69	-1404.99	-1291.01
gdb_1554	OCCC(O)C#C	5.77781	1.29152	1.10745	0.4306	59.31	-0.2652	0.0309	0.2962	1018.43	0.122288	-345.605	-345.597	-345.596	-345.638	29.818	-1405.74	-1413.71	-1422.01	-1308.55
gdb_1555	OCCC(O)C#N	5.80938	1.29599	1.11153	3.9866	54.36	-0.2801	0.0093	0.2894	993.564	0.111993	-361.711	-361.703	-361.702	-361.744	27.734	-1323.71	-1331.03	-1338.74	-1232.77
gdb_1556	CC(CCO)C=O	5.01499	1.24325	1.06355	3.4376	61.53	-0.2471	-0.0198	0.2273	1079.67	0.145663	-346.86	-346.851	-346.85	-346.894	29.991	-1565.05	-1574.55	-1584.04	-1455.36
gdb_1557	CCCC(C)C=O	4.79971	1.24702	1.06121	2.8143	68.84	-0.2444	-0.0176	0.2268	1136.66	0.169183	-310.94	-310.931	-310.93	-310.975	31.221	-1751.92	-1763.1	-1773.77	-1629.13
gdb_1558	CCCC(O)C=O	6.76923	1.20655	1.09797	2.2077	62.06	-0.2727	-0.0365	0.2362	1079.29	0.146116	-346.871	-346.862	-346.861	-346.904	29.301	-1571.83	-1581.67	-1591.16	-1461.28
gdb_1559	CCCN(C)C=O	6.07641	1.25876	1.12732	3.9066	66.31	-0.2392	0.0332	0.2724	1077.42	0.159028	-327.009	-327	-326.999	-327.043	29.774	-1646.4	-1656.91	-1666.98	-1529.58
gdb_1560	CCOC(C)C=O	6.1447	1.30461	1.13324	2.8558	61.87	-0.2532	-0.0264	0.2268	1048.36	0.144791	-346.861	-346.852	-346.851	-346.895	29.742	-1565.5	-1575.07	-1584.56	-1455.56
gdb_1561	CN(CCO)C=O	4.29846	1.6862	1.44858	3.3262	58.69	-0.2477	0.0221	0.2698	871.617	0.135855	-362.93	-362.922	-362.921	-362.964	28.245	-1460.68	-1469.69	-1478.58	-1356.71
gdb_1562	COCC(C)C=O	4.53294	1.50957	1.20471	1.6698	61.77	-0.2529	-0.0225	0.2304	993.691	0.14543	-346.856	-346.847	-346.846	-346.89	29.323	-1562.64	-1572.27	-1581.76	-1452.43
gdb_1563	COCC(O)C=O	5.38805	1.45248	1.21944	2.5129	54.72	-0.2645	-0.037	0.2275	956.557	0.122452	-382.782	-382.774	-382.773	-382.815	27.505	-1380	-1388.22	-1396.52	-1282.54
gdb_1564	OCCC(O)C=O	7.05593	1.21337	1.09909	1.9251	54.77	-0.27	-0.0386	0.2314	1020	0.122637	-382.79	-382.782	-382.781	-382.823	28.066	-1385.18	-1393.37	-1401.66	-1287.65
gdb_1565	CC(CO)CCO	6.24888	1.09834	0.98985	0.1428	64.09	-0.2612	0.0758	0.337	1170.69	0.169582	-348.047	-348.037	-348.036	-348.081	32.45	-1682.04	-1693.05	-1703.72	-1558.84
gdb_1566	CCC(C)CCO	5.89918	1.09101	0.98094	1.3242	71.22	-0.261	0.0805	0.3416	1234.43	0.193096	-312.124	-312.115	-312.114	-312.159	33.666	-1867.1	-1879.77	-1891.62	-1730.93
gdb_1567	CCC(C)COC	6.26736	1.16008	1.04503	0.9803	72.02	-0.2504	0.0863	0.3367	1196.15	0.192734	-312.12	-312.11	-312.109	-312.154	33.142	-1864.06	-1876.76	-1888.61	-1727.76
gdb_1568	CCC(O)CCO	6.80381	1.09962	1.00367	0.2392	64.19	-0.2584	0.0704	0.3288	1181.65	0.169589	-348.053	-348.044	-348.043	-348.087	32.434	-1686.17	-1697.27	-1707.94	-1562.74
gdb_1569	CCC(O)COC	4.71846	1.34793	1.11325	1.8129	64.79	-0.2568	0.0729	0.3297	1100.47	0.169193	-348.045	-348.036	-348.035	-348.079	31.975	-1681.1	-1692.18	-1702.85	-1557.74
gdb_1570	CCCC(C)CC	5.74284	1.08531	0.97761	0.0449	78.49	-0.2976	0.0854	0.383	1297.86	0.216515	-276.205	-276.195	-276.194	-276.239	34.924	-2053.69	-2068	-2081.04	-1904.49
gdb_1571	CCCC(C)CO	6.06909	1.09287	0.98659	1.2822	71.32	-0.2624	0.0787	0.3411	1233.92	0.192959	-312.127	-312.117	-312.116	-312.161	33.726	-1868.59	-1881.23	-1893.09	-1732.4
gdb_1572	CCCC(C)OC	4.31202	1.36327	1.10639	1.0487	71.86	-0.2476	0.0865	0.3341	1146.08	0.192496	-312.123	-312.114	-312.113	-312.157	33.356	-1866.27	-1878.94	-1890.8	-1730.07
gdb_1573	CCCC(O)CC	6.5984	1.09387	1.00053	1.3566	71.48	-0.2611	0.0722	0.3334	1244.89	0.192945	-312.133	-312.124	-312.123	-312.167	33.722	-1872.63	-1885.37	-1897.22	-1736.19
gdb_1574	CCCC(O)CO	6.97654	1.10194	1.00752	2.3595	64.07	-0.2553	0.0619	0.3173	1181.36	0.170232	-348.057	-348.048	-348.047	-348.09	31.768	-1688.2	-1699.51	-1710.18	-1564.51
gdb_1575	CCOC(C)CC	3.43194	1.63212	1.19581	0.9463	71.94	-0.2462	0.0873	0.3335	1080.59	0.192354	-312.128	-312.119	-312.118	-312.163	33.462	-1869.6	-1882.28	-1894.13	-1733.5
gdb_1576	CCOC(C)CO	4.23846	1.5069	1.273	2.262	64.62	-0.2529	0.0811	0.334	1013.16	0.169573	-348.051	-348.042	-348.041	-348.085	31.666	-1684.75	-1695.95	-1706.62	-1561.47
gdb_1577	COC(C)CCO	4.41106	1.35833	1.10529	1.8037	64.36	-0.2474	0.0804	0.3278	1090.33	0.169201	-348.043	-348.034	-348.033	-348.078	32.093	-1679.95	-1690.99	-1701.66	-1556.75
gdb_1578	COCC(C)CO	6.56616	1.16957	1.05454	2.2837	64.88	-0.2513	0.076	0.3273	1134.68	0.169225	-348.04	-348.031	-348.03	-348.074	31.91	-1678.05	-1689.09	-1699.76	-1554.77
gdb_1579	COCC(C)OC	6.30058	1.24169	1.10631	0.1877	65.34	-0.2495	0.089	0.3385	1112.85	0.168729	-348.035	-348.026	-348.025	-348.069	31.597	-1674.62	-1685.63	-1696.3	-1551.56
gdb_1580	COCC(O)CO	7.76358	1.18888	1.08352	3.1223	57.66	-0.2586	0.0725	0.3311	1077	0.146641	-383.971	-383.962	-383.961	-384.004	29.996	-1498.18	-1507.85	-1517.34	-1387.52
gdb_1581	OCCC(O)CO	7.20468	1.10715	1.011	2.2295	56.91	-0.2576	0.0605	0.3181	1118.45	0.146825	-383.977	-383.968	-383.967	-384.01	30.491	-1501.64	-1511.31	-1520.79	-1390.99
gdb_1582	CC(=O)C(=O)C#C	4.80833	2.14901	1.49881	0.3006	54.54	-0.2548	-0.1036	0.1512	756.661	0.074554	-343.243	-343.235	-343.234	-343.275	25.448	-1178.74	-1183.73	-1189.66	-1107.91
gdb_1583	CC(=O)C(=O)C#N	4.84351	2.1634	1.50927	3.8243	49.26	-0.2845	-0.1344	0.1501	735.606	0.063859	-359.34	-359.333	-359.332	-359.372	23.724	-1091.23	-1095.51	-1100.84	-1026.66
gdb_1584	C#CC(=O)C(=N)N	4.86338	2.22343	1.52747	1.8806	56.32	-0.253	-0.0811	0.1719	735.402	0.077006	-339.416	-339.409	-339.408	-339.447	25.653	-1126.89	-1132.14	-1138.06	-1054.94
gdb_1585	C(#N)C(=O)C(=N)N	4.90408	2.24828	1.54223	5.7198	51.27	-0.2751	-0.1097	0.1654	712.308	0.066178	-355.516	-355.509	-355.508	-355.547	24.091	-1040.61	-1045.08	-1050.41	-975.037
gdb_1586	C#CC(=O)C(=O)N	4.84199	2.24324	1.53301	0.844	50.95	-0.2544	-0.0938	0.1606	719.443	0.064803	-359.318	-359.311	-359.31	-359.349	24.719	-1077.37	-1081.77	-1087.1	-1012.28
gdb_1587	CC(=O)C(=O)C=O	3.90224	2.30719	1.66527	2.0069	48.54	-0.2489	-0.1149	0.134	724.933	0.074142	-380.412	-380.404	-380.403	-380.445	24.694	-1148.45	-1153.38	-1159.3	-1077.68
gdb_1588	C(=O)C(=O)C(=N)N	5.34424	1.99511	1.45385	4.7634	50.48	-0.2472	-0.1063	0.1409	757.721	0.076826	-376.588	-376.58	-376.579	-376.62	24.815	-1097.66	-1102.81	-1108.73	-1026.12
gdb_1589	C(=O)C(=O)C(=O)N	5.41748	1.98109	1.45062	3.4036	44.64	-0.2482	-0.1217	0.1265	744.767	0.064746	-396.487	-396.48	-396.479	-396.519	23.759	-1046.66	-1051.04	-1056.37	-981.778
gdb_1590	CC(=O)C(O)C#C	3.61348	2.32895	1.60109	2.9118	55.81	-0.2622	-0.0365	0.2257	762.167	0.098122	-344.433	-344.425	-344.424	-344.466	27.568	-1297.99	-1304.57	-1311.68	-1213.97
gdb_1591	CC(=O)C(O)C#N	3.64822	2.36884	1.60777	3.6266	51.03	-0.2951	-0.0576	0.2375	739.255	0.087694	-360.538	-360.531	-360.53	-360.57	25.565	-1215.26	-1221.18	-1227.7	-1137.35
gdb_1592	CC(C#C)C(C)=O	3.53406	2.29991	1.52019	2.152	62.92	-0.2436	-0.0181	0.2255	812.128	0.121273	-308.509	-308.501	-308.5	-308.543	29.461	-1482.21	-1490.23	-1498.53	-1385.46
gdb_1593	CC(C#C)C(N)=O	4.02057	2.2378	1.51834	3.0247	59.59	-0.244	0.0284	0.2724	783.103	0.111508	-324.583	-324.575	-324.574	-324.616	28.782	-1379.82	-1387.21	-1394.91	-1288.99
gdb_1594	CC(C#N)C(C)=O	3.58259	2.33985	1.52089	2.3072	58.06	-0.2691	-0.0369	0.2322	788.893	0.110987	-324.617	-324.609	-324.608	-324.65	27.378	-1400.87	-1408.24	-1415.95	-1310.31
gdb_1595	CC(C#N)C(N)=O	3.98767	2.30141	1.53883	0.7632	54.66	-0.2683	0.009	0.2773	756.891	0.101264	-340.69	-340.683	-340.682	-340.722	26.68	-1298.43	-1305.17	-1312.28	-1213.77
gdb_1596	NC(=N)C(O)C#N	3.94373	2.07761	1.79794	3.8445	52.13	-0.2724	-0.019	0.2534	721.968	0.090046	-356.699	-356.691	-356.69	-356.73	26.03	-1155.2	-1161.22	-1167.74	-1076.52
gdb_1597	NC(=O)C(O)C#C	3.98481	2.34624	1.57705	4.0183	52.23	-0.2601	0.0068	0.2669	735.089	0.088374	-360.506	-360.498	-360.497	-360.537	26.775	-1194.81	-1200.84	-1207.36	-1116.44
gdb_1598	NC(=O)C(O)C#N	3.95901	2.39207	1.60384	3.8481	47.5	-0.2923	-0.0144	0.2779	710.191	0.077855	-376.611	-376.604	-376.603	-376.642	24.842	-1112.15	-1117.48	-1123.41	-1040.11
gdb_1599	NC(C#C)C(N)=O	3.97842	2.31601	1.53133	3.4126	55.87	-0.2409	0.0186	0.2595	758.816	0.100878	-340.624	-340.617	-340.616	-340.656	28.107	-1257.15	-1263.8	-1270.91	-1172.29
gdb_1600	[NH3+]C(C#C)C([O-])=O	4.1432	2.24218	1.53787	4.9929	52.08	-0.2585	0.0077	0.2663	747.761	0.089346	-360.504	-360.496	-360.495	-360.535	25.588	-1193.54	-1199.71	-1206.23	-1115.12
gdb_1601	NC(C#N)C(N)=O	3.97309	2.36945	1.54966	2.2356	51.07	-0.2641	-0.0015	0.2626	733.738	0.090402	-356.73	-356.723	-356.722	-356.762	26.165	-1174.93	-1180.87	-1187.39	-1096.41
gdb_1602	CC(C)C(=O)C#C	4.25383	1.97631	1.5017	2.7723	63.92	-0.2606	-0.056	0.2046	831.552	0.121904	-308.506	-308.497	-308.496	-308.538	29.051	-1479.76	-1487.89	-1496.19	-1382.6
gdb_1603	CC(C)C(=O)C#N	4.25463	2.00734	1.50605	3.6223	58.71	-0.2927	-0.0847	0.208	808.909	0.111296	-324.606	-324.598	-324.598	-324.639	27.267	-1394.5	-1401.93	-1409.63	-1303.61
gdb_1604	CC(O)C(=O)C#C	4.39295	2.05821	1.5127	3.1403	57.48	-0.2721	-0.073	0.1991	781.496	0.09863	-344.433	-344.425	-344.424	-344.465	27.32	-1298.01	-1304.71	-1311.82	-1213.51
gdb_1605	CC(O)C(=O)C#N	4.39025	2.08156	1.5197	1.6656	52.44	-0.2949	-0.1024	0.1925	759.865	0.087782	-360.531	-360.524	-360.523	-360.563	25.743	-1210.9	-1216.83	-1223.35	-1132.76
gdb_1606	CN(C)C(=N)C#N	4.35423	2.2359	1.5108	3.2371	62.31	-0.2403	-0.0406	0.1997	783.771	0.113008	-320.767	-320.759	-320.758	-320.8	26.943	-1334.39	-1341.79	-1349.5	-1243.15
gdb_1607	CN(C)C(=O)C#C	4.41507	2.20494	1.49827	3.6272	62.94	-0.2452	-0.0243	0.221	793.64	0.111252	-324.565	-324.557	-324.556	-324.598	27.873	-1368.72	-1376.05	-1383.76	-1277.74
gdb_1608	CN(C)C(=O)C#N	4.39622	2.2446	1.51429	5.0952	57.54	-0.2706	-0.0495	0.2211	769.166	0.100841	-340.668	-340.66	-340.659	-340.7	25.995	-1284.56	-1291.2	-1298.32	-1199.85
gdb_1609	CC(C)C(=O)C=O	3.70769	2.11191	1.59957	1.1384	57.91	-0.2489	-0.0945	0.1544	804.408	0.122012	-345.681	-345.673	-345.672	-345.714	28.006	-1453.18	-1461.35	-1469.65	-1355.9
gdb_1610	CC(O)C(=O)C=O	3.86878	2.22582	1.58242	0.9633	51.49	-0.2681	-0.1102	0.1579	756.64	0.098581	-381.606	-381.599	-381.598	-381.639	26.482	-1270.01	-1276.7	-1283.81	-1185.44
gdb_1611	CN(C)C(=N)C=O	4.81982	1.94966	1.44909	3.5222	61.23	-0.2335	-0.0683	0.1652	826.935	0.123837	-341.836	-341.828	-341.827	-341.868	27.441	-1389.45	-1397.74	-1406.04	-1291.48
gdb_1612	CN(C)C(=O)C=O	3.92544	2.37994	1.50974	2.6207	56.89	-0.2511	-0.0741	0.177	780.124	0.111467	-361.74	-361.732	-361.731	-361.774	26.746	-1341.73	-1349.04	-1356.75	-1251.15
gdb_1613	CC(C#N)N(C)C	3.94854	1.91568	1.64767	4.1669	64.73	-0.2273	0.029	0.2563	833.095	0.147068	-305.898	-305.89	-305.889	-305.93	29.885	-1564.81	-1574.63	-1584.11	-1453.71
gdb_1614	CC(C)C(C)C#C	3.57995	2.03672	1.38685	0.6217	73.1	-0.2582	0.0567	0.3149	918.129	0.168953	-273.763	-273.754	-273.753	-273.796	32.932	-1777.27	-1788.56	-1799.23	-1653.66
gdb_1615	CC(C)C(C)C#N	3.57748	2.07344	1.40126	3.9675	67.88	-0.3121	0.0376	0.3497	892.065	0.15875	-289.872	-289.864	-289.863	-289.905	30.839	-1697.4	-1708.01	-1718.09	-1580.1
gdb_1616	CC(C)C(N)C#N	3.94656	1.83105	1.59806	2.8133	64.35	-0.2685	0.0274	0.296	848.801	0.148083	-305.916	-305.907	-305.906	-305.948	30.342	-1575.81	-1585.61	-1595.1	-1464.73
gdb_1617	CC(C)C(O)C#C	4.03849	1.83698	1.5938	1.3225	65.73	-0.2636	0.0312	0.2948	851.915	0.145386	-309.687	-309.678	-309.677	-309.719	31.694	-1593.2	-1602.83	-1612.31	-1482.57
gdb_1618	CC(C)C(O)C#N	3.72572	2.0929	1.42755	3.3111	60.92	-0.2987	0.0118	0.3105	848.335	0.13506	-325.794	-325.786	-325.785	-325.826	29.663	-1511.76	-1520.75	-1529.64	-1407.41
gdb_1619	CC(N)C(N)C#N	3.66299	2.13966	1.43516	4.0257	60.87	-0.2381	0.0205	0.2587	839.978	0.136902	-321.958	-321.95	-321.949	-321.991	30.065	-1454.05	-1463.02	-1471.91	-1349.33
gdb_1620	CC(O)C(C)C#C	3.03357	2.26902	1.76361	1.2181	65.63	-0.2598	0.0452	0.305	813.093	0.14558	-309.692	-309.684	-309.683	-309.725	31.506	-1596.66	-1606.39	-1615.87	-1485.91
gdb_1621	CC(O)C(C)C#N	3.05932	2.30622	1.77809	3.0848	60.54	-0.2839	0.028	0.3119	790.026	0.135329	-325.801	-325.792	-325.791	-325.833	29.453	-1516.01	-1525.06	-1533.95	-1411.56
gdb_1622	CC(O)C(N)C#N	3.83134	2.09958	1.4405	3.9686	57.69	-0.2705	0.0278	0.2983	825.75	0.124257	-341.84	-341.831	-341.83	-341.872	29.255	-1391.83	-1399.98	-1408.27	-1293.84
gdb_1623	CC(O)C(O)C#C	3.87468	2.07872	1.43592	0.1804	59.02	-0.253	0.0305	0.2834	831.657	0.121518	-345.611	-345.602	-345.601	-345.643	30.699	-1408.99	-1416.93	-1425.23	-1311.5
gdb_1624	CC(O)C(O)C#N	3.8867	2.10964	1.45031	3.9552	54.07	-0.2801	0.0095	0.2896	806.997	0.111283	-361.717	-361.709	-361.708	-361.749	28.583	-1326.99	-1334.3	-1342.01	-1235.7
gdb_1625	CC(C)C(C)C=O	3.51112	1.96377	1.36639	2.7421	68.05	-0.2444	-0.0176	0.2268	924.364	0.168626	-310.941	-310.932	-310.931	-310.974	31.889	-1752.11	-1763.32	-1773.99	-1628.87
gdb_1626	CC(C)C(O)C=O	4.17995	1.883	1.39482	2.2998	61.24	-0.2706	-0.0384	0.2321	879.192	0.145817	-346.87	-346.861	-346.86	-346.902	29.878	-1571.26	-1581.14	-1590.62	-1460.45
gdb_1627	CC(C)N(C)C=O	4.36429	1.60886	1.59531	3.9248	65.66	-0.2388	0.0343	0.2731	890.258	0.158641	-327.01	-327.001	-327	-327.043	30.429	-1647.04	-1657.57	-1667.65	-1529.95
gdb_1628	CC(O)C(C)C=O	3.61348	1.99434	1.40803	3.0994	60.93	-0.2447	-0.0154	0.2293	877.046	0.145215	-346.867	-346.859	-346.858	-346.901	30.661	-1569.8	-1579.41	-1588.89	-1459.37
gdb_1629	CC(O)C(O)C=O	4.36243	1.90799	1.41825	2.3282	54.12	-0.2626	-0.0368	0.2258	832.875	0.122273	-382.797	-382.789	-382.788	-382.829	28.668	-1389.29	-1397.57	-1405.87	-1291.32
gdb_1630	CC(=O)C(O)C=O	3.97664	2.10656	1.612	4.2076	52.33	-0.2586	-0.0534	0.2051	762.585	0.097911	-381.611	-381.603	-381.602	-381.644	26.399	-1272.64	-1279.26	-1286.37	-1188.56
gdb_1631	CC(C=O)C(C)=O	3.12636	2.46794	1.60119	1.7101	58.66	-0.253	-0.0517	0.2013	792.238	0.121356	-345.689	-345.681	-345.68	-345.722	28.277	-1458.15	-1466.22	-1474.51	-1361.04
gdb_1632	CC(C=O)C(N)=O	3.41283	2.58718	1.56802	1.6866	54.83	-0.2536	-0.0463	0.2073	760.141	0.111802	-361.763	-361.756	-361.755	-361.795	27.118	-1356.22	-1363.79	-1371.5	-1264.92
gdb_1633	CC(=O)N(C)C=N	4.74639	2.05878	1.46222	2.0631	61.15	-0.2483	-0.0133	0.235	814.967	0.124416	-341.874	-341.866	-341.865	-341.907	27.389	-1413.55	-1421.87	-1430.16	-1315.78
gdb_1634	CN(C=N)C(=O)N	4.88129	2.10602	1.48729	2.8892	57.44	-0.2439	0.0078	0.2517	782.389	0.114323	-357.939	-357.932	-357.931	-357.971	26.843	-1305.81	-1313.52	-1321.22	-1213.73
gdb_1635	CC(=N)N(C)C=O	4.48245	2.11164	1.46153	3.2383	61.51	-0.2535	-0.0175	0.2361	809.907	0.125008	-341.871	-341.864	-341.863	-341.903	27.068	-1411.75	-1420.27	-1428.56	-1313.43
gdb_1636	CC(=O)N(C)C=O	4.5257	2.11122	1.46598	1.778	56.45	-0.2668	-0.0332	0.2336	793.089	0.112126	-361.773	-361.765	-361.764	-361.805	26.496	-1362.15	-1369.71	-1377.41	-1270.78
gdb_1637	CN(C=O)C(=N)N	4.67789	2.1175	1.49974	3.9929	57.6	-0.2462	-0.0082	0.238	778.985	0.114043	-357.927	-357.92	-357.919	-357.959	26.806	-1298.29	-1305.98	-1313.69	-1206.32
gdb_1638	CN(C=O)C(=O)N	4.92384	2.10431	1.4899	4.7493	52.29	-0.2583	-0.0085	0.2498	763.486	0.101719	-377.838	-377.831	-377.83	-377.869	26.026	-1254.48	-1261.36	-1268.48	-1169.12
gdb_1639	NC(=O)C(O)C=O	4.44417	2.08939	1.63351	1.8522	47.74	-0.2551	-0.0474	0.2077	727.792	0.088835	-397.692	-397.685	-397.684	-397.723	25.313	-1175.16	-1181.33	-1187.85	-1096.48
gdb_1640	CC(=O)C(=NC)N	4.64127	1.99998	1.42407	1.9489	61.09	-0.2402	-0.0492	0.191	841.369	0.123055	-341.866	-341.857	-341.857	-341.899	29.068	-1408.31	-1416.37	-1424.67	-1310.62
gdb_1641	CN=C(C(=O)N)N	4.95658	2.02275	1.45089	1.7515	56.91	-0.2363	-0.0194	0.2169	807.065	0.113148	-357.942	-357.934	-357.933	-357.974	28.436	-1307.5	-1314.9	-1322.61	-1215.7
gdb_1642	C[NH+]=C(N)C([O-])=O	4.97294	2.02486	1.45221	8.8749	52.78	-0.2307	-0.0335	0.1972	791.44	0.101413	-377.816	-377.809	-377.808	-377.849	25.863	-1240.98	-1247.74	-1254.85	-1156.27
gdb_1643	CC(=O)C(=O)CO	5.27825	1.80477	1.36742	2.0674	51.44	-0.2585	-0.0974	0.1612	832.13	0.098264	-381.617	-381.609	-381.608	-381.65	26.714	-1276.62	-1283.15	-1290.26	-1192.53
gdb_1644	CCC(=O)C(=O)C	5.10911	1.76774	1.34556	0.1453	57.93	-0.2389	-0.0809	0.158	890.371	0.121452	-345.696	-345.687	-345.686	-345.73	28.418	-1462.51	-1470.5	-1478.8	-1365.84
gdb_1645	CCC(=O)C(=N)N	5.14214	1.83219	1.37519	1.8503	59.4	-0.2473	-0.0499	0.1974	865.478	0.124026	-341.87	-341.862	-341.861	-341.903	28.553	-1410.85	-1419.11	-1427.4	-1313.08
gdb_1646	CCC(=O)C(=O)N	5.21252	1.82494	1.37423	1.165	54.38	-0.2399	-0.0611	0.1788	850.467	0.111761	-361.772	-361.764	-361.763	-361.805	27.651	-1361.71	-1369.12	-1376.82	-1270.75
gdb_1647	CC(=O)C(=N)NC	5.06989	1.88432	1.39759	0.6274	60.01	-0.2269	-0.0558	0.1711	857.667	0.123611	-341.863	-341.855	-341.854	-341.897	28.573	-1406.57	-1414.57	-1422.87	-1309.53
gdb_1648	CNC(=[NH2+])C([O-])=O	4.97341	2.02545	1.45255	8.8758	52.77	-0.2307	-0.0336	0.1971	791.285	0.101417	-377.816	-377.809	-377.808	-377.849	25.86	-1240.98	-1247.74	-1254.85	-1156.28
gdb_1649	CC(=O)C(=O)NC	5.11237	1.89815	1.40836	1.2761	55.88	-0.2399	-0.0604	0.1795	841.066	0.111623	-361.768	-361.76	-361.759	-361.801	27.253	-1359.19	-1366.46	-1374.17	-1268.48
gdb_1650	CNC(=O)C(=O)N	5.18576	1.97257	1.44201	0.2161	52.22	-0.2405	-0.0288	0.2117	800.641	0.102097	-377.846	-377.838	-377.837	-377.878	26.323	-1259.2	-1265.94	-1273.05	-1174.19
gdb_1651	CC(=O)C(=O)OC	5.31175	1.93922	1.44607	1.3223	51.5	-0.2525	-0.0704	0.182	812.064	0.098825	-381.634	-381.626	-381.625	-381.667	26.209	-1287.38	-1293.88	-1300.99	-1203.43
gdb_1652	COC(=O)C(=N)N	5.36086	2.011	1.47937	1.4007	52.91	-0.2465	-0.0348	0.2117	788.696	0.101296	-377.806	-377.798	-377.797	-377.838	26.354	-1234.31	-1241.07	-1248.18	-1149.25
gdb_1653	COC(=O)C(=O)N	5.44603	2.00059	1.47674	1.9931	47.89	-0.251	-0.0451	0.2059	774.412	0.089078	-397.709	-397.702	-397.701	-397.741	25.503	-1185.96	-1191.85	-1198.37	-1107.76
gdb_1654	C(C(=O)C(=N)N)O	5.24329	1.86723	1.39002	2.3341	52.59	-0.2492	-0.0519	0.1973	813.381	0.100397	-377.784	-377.777	-377.776	-377.817	27.371	-1220.84	-1227.46	-1234.57	-1135.87
gdb_1655	C(C(=O)C(=O)N)O	5.31042	1.86131	1.39001	0.7074	47.74	-0.2429	-0.0637	0.1792	798.013	0.088215	-397.686	-397.678	-397.677	-397.718	26.369	-1171.46	-1177.28	-1183.8	-1093.23
gdb_1656	CC(C)C(=O)CO	4.74889	1.54501	1.4705	2.928	60.84	-0.2628	-0.0244	0.2384	911.788	0.145893	-346.878	-346.87	-346.869	-346.913	30.021	-1576.73	-1586.45	-1595.93	-1466.86
gdb_1657	CC(O)C(=O)CO	4.84899	1.73711	1.36438	1.731	53.94	-0.2754	-0.0401	0.2353	864.009	0.122466	-382.804	-382.796	-382.795	-382.837	28.54	-1393.99	-1402.22	-1410.52	-1296.36
gdb_1658	CCC(=O)C(C)C	4.59986	1.56233	1.41241	2.4591	67.7	-0.2378	-0.0066	0.2313	970.142	0.168905	-310.955	-310.945	-310.944	-310.989	31.937	-1760.84	-1771.97	-1782.64	-1637.89
gdb_1659	CCC(=O)C(C)O	4.70923	1.7022	1.34704	2.8996	60.84	-0.2611	-0.0237	0.2374	921.889	0.145785	-346.883	-346.875	-346.874	-346.916	30.113	-1579.68	-1589.41	-1598.9	-1469.28
gdb_1660	CCC(=O)N(C)C	4.71048	1.80699	1.34978	3.3917	66.18	-0.2336	0.0364	0.27	929.034	0.158348	-327.013	-327.003	-327.003	-327.047	30.697	-1648.63	-1658.94	-1669.02	-1532.03
gdb_1661	CN(C)C(=O)CO	4.84878	1.85396	1.3759	4.4338	58.89	-0.2478	0.0219	0.2698	868.558	0.13534	-362.938	-362.929	-362.928	-362.971	28.767	-1465.42	-1474.3	-1483.19	-1361.5
gdb_1662	CC(C)C(=O)NC	4.70524	1.55728	1.52862	3.3594	65.47	-0.24	0.0387	0.2787	927.92	0.158634	-327.022	-327.013	-327.012	-327.056	31.157	-1654.35	-1664.65	-1674.72	-1537.96
gdb_1663	CNC(=O)C(C)O	4.79153	1.77337	1.42129	4.1609	58.16	-0.2547	0.0223	0.277	875.336	0.135383	-362.95	-362.942	-362.941	-362.984	29.409	-1473.09	-1481.95	-1490.84	-1369.18
gdb_1664	CNC(=O)N(C)C	4.74331	1.9274	1.41321	3.6703	62.8	-0.2259	0.066	0.2918	880.87	0.147439	-343.068	-343.059	-343.058	-343.102	30.213	-1534.95	-1544.37	-1553.85	-1424.52
gdb_1665	CC(C)C(=O)OC	4.7065	1.78562	1.47366	1.6828	60.96	-0.2647	0.0176	0.2823	886.71	0.14624	-346.899	-346.89	-346.889	-346.933	29.771	-1589.75	-1599.35	-1608.84	-1479.7
gdb_1666	COC(=O)C(C)N	4.81876	1.79181	1.50749	2.0557	57.51	-0.2358	0.0132	0.2491	856.831	0.135627	-362.942	-362.933	-362.932	-362.975	29.208	-1467.88	-1476.75	-1485.64	-1363.72
gdb_1667	COC(=O)C(C)O	4.85359	1.86769	1.46739	2.7792	54.05	-0.2666	0.0029	0.2695	837.216	0.122938	-382.826	-382.817	-382.816	-382.859	28.236	-1407.32	-1415.44	-1423.74	-1309.84
gdb_1668	CN(C)C(=O)OC	4.84841	2.00485	1.45733	2.2499	59.15	-0.2359	0.0636	0.2995	847.044	0.13503	-362.952	-362.943	-362.942	-362.987	28.805	-1473.98	-1482.57	-1491.46	-1371.17
gdb_1669	CC(=O)C(O)CO	4.42613	1.83126	1.41125	2.2935	54.01	-0.2599	-0.0346	0.2253	844.682	0.122808	-382.806	-382.798	-382.797	-382.839	28.305	-1394.9	-1403.15	-1411.45	-1297.28
gdb_1670	CC(C[NH3+])C([O-])=O	4.30196	1.82583	1.35083	14.6499	63.56	-0.1706	-0.0323	0.1383	873.403	0.135678	-362.876	-362.868	-362.867	-362.91	29.041	-1426.73	-1435.65	-1444.55	-1323
gdb_1671	CC(CO)C(C)=O	4.40787	1.6484	1.41801	1.3506	60.59	-0.241	-0.0106	0.2304	904.078	0.145414	-346.874	-346.865	-346.864	-346.908	30.722	-1574.1	-1583.57	-1593.05	-1464.05
gdb_1672	CC(CO)C(N)=O	4.44042	1.61962	1.51846	2.3876	57.15	-0.2424	0.0332	0.2756	864.173	0.135126	-362.946	-362.938	-362.937	-362.981	30.391	-1470.84	-1479.45	-1488.34	-1367.43
gdb_1673	CCC(C)C(C)=O	4.2449	1.58744	1.42574	2.5242	67.72	-0.2375	-0.0074	0.23	960.711	0.16883	-310.952	-310.943	-310.942	-310.986	31.979	-1759.31	-1770.42	-1781.09	-1636.37
gdb_1674	CCC(C)C(N)=O	4.11559	1.64088	1.48703	3.3976	64.3	-0.2397	0.0377	0.2774	917.757	0.158399	-327.025	-327.015	-327.014	-327.06	31.698	-1656.24	-1666.43	-1676.51	-1540.17
gdb_1675	CCC([NH3+])C([O-])=O	4.43577	1.81709	1.3579	5.082	56.64	-0.2497	0.0184	0.2681	880.894	0.13681	-362.954	-362.946	-362.945	-362.986	28.225	-1475.45	-1484.72	-1493.61	-1370.84
gdb_1676	CCC(O)C(C)=O	4.25707	1.80855	1.37554	2.8471	61.16	-0.2643	-0.0256	0.2387	903.554	0.145654	-346.883	-346.875	-346.874	-346.916	30.144	-1579.67	-1589.39	-1598.88	-1469.19
gdb_1677	CCC(O)C(N)=O	4.47106	1.80515	1.41321	3.9902	57.39	-0.2589	0.0193	0.2781	870.396	0.135418	-362.955	-362.947	-362.946	-362.988	29.826	-1476.22	-1485.15	-1494.04	-1371.97
gdb_1678	CCN(C)C(=O)C	3.73261	2.12277	1.52532	3.4689	65.39	-0.2314	0.0367	0.2681	865.254	0.158517	-327.014	-327.005	-327.004	-327.048	30.639	-1649.44	-1659.85	-1669.93	-1532.57
gdb_1679	CCN(C)C(=O)N	3.85102	2.16158	1.53733	3.5809	61.53	-0.2284	0.0631	0.2915	835.258	0.148116	-343.077	-343.068	-343.067	-343.11	30.029	-1540.16	-1549.85	-1559.34	-1429.51
gdb_1680	C[NH2+]C(C)C([O-])=O	4.12467	1.9553	1.42274	5.0747	57.06	-0.246	0.02	0.2661	855.561	0.136425	-362.946	-362.938	-362.937	-362.978	28.021	-1470.55	-1479.78	-1488.67	-1365.99
gdb_1681	COC(C)C(C)=O	4.03197	1.97465	1.42103	2.6932	61.24	-0.2414	-0.0121	0.2293	877.21	0.144777	-346.868	-346.859	-346.858	-346.902	30.355	-1569.95	-1579.48	-1588.97	-1459.97
gdb_1682	COC(C)C(N)=O	4.28424	1.96415	1.4566	3.3432	57.58	-0.2395	0.035	0.2744	845.371	0.13492	-362.943	-362.934	-362.933	-362.976	29.777	-1468.56	-1477.38	-1486.27	-1364.6
gdb_1683	NC(=O)C(O)CO	4.64855	1.83316	1.45161	3.4994	50.25	-0.256	0.0098	0.2657	810.381	0.112764	-398.878	-398.87	-398.87	-398.91	27.846	-1291.69	-1299.23	-1306.93	-1200.07
gdb_1684	[NH3+]C(CO)C([O-])=O	4.50558	1.82152	1.45995	4.4441	49.68	-0.255	0.0168	0.2719	809.798	0.113943	-398.876	-398.869	-398.868	-398.908	26.524	-1290.35	-1298.11	-1305.82	-1198.51
gdb_1685	NC(C[NH3+])C([O-])=O	3.5601	2.31053	1.72325	4.6037	52.84	-0.2468	0.0186	0.2654	753.416	0.126811	-379	-378.993	-378.992	-379.032	27.099	-1355.97	-1364.59	-1372.89	-1257.44
gdb_1686	[NH3+]CC(O)C([O-])=O	3.75243	2.21217	1.74956	3.9333	49.1	-0.2534	0.0125	0.2659	738.297	0.114401	-398.881	-398.874	-398.873	-398.913	25.922	-1293.3	-1301.2	-1308.9	-1201.41
gdb_1687	CC(C)C(C)CO	3.87789	1.6728	1.25833	1.3709	70.78	-0.2616	0.0786	0.3403	1008.59	0.192855	-312.124	-312.115	-312.114	-312.158	34.23	-1867.06	-1879.77	-1891.62	-1730.58
gdb_1688	CC(C)C(O)CO	4.11772	1.70212	1.28946	2.4166	63.48	-0.2553	0.0631	0.3184	957.816	0.169985	-348.056	-348.047	-348.046	-348.089	32.331	-1687.87	-1699.23	-1709.9	-1563.81
gdb_1689	CC(O)C(C)CO	3.62415	1.73185	1.46328	2.0779	63.34	-0.2518	0.0657	0.3175	919.738	0.169416	-348.052	-348.043	-348.042	-348.085	33.07	-1685.32	-1696.42	-1707.09	-1561.63
gdb_1690	CC(O)C(O)CO	4.34993	1.72441	1.31556	1.4463	56.67	-0.2598	0.0616	0.3214	909.152	0.14615	-383.983	-383.974	-383.973	-384.015	31.438	-1505.43	-1515.05	-1524.53	-1394.47
gdb_1691	CCC(C)C(C)C	3.74455	1.64436	1.23926	0.0663	77.88	-0.2985	0.0837	0.3822	1068.02	0.216155	-276.202	-276.192	-276.191	-276.237	35.513	-2052.09	-2066.39	-2079.43	-1903.21
gdb_1692	CCC(C)C(C)O	4.18316	1.50735	1.39462	1.399	70.52	-0.2591	0.0702	0.3293	1004	0.192703	-312.131	-312.121	-312.12	-312.164	34.351	-1870.91	-1883.64	-1895.5	-1734.26
gdb_1693	CCC(O)C(C)C	3.97106	1.67266	1.27149	1.4485	70.88	-0.2605	0.0732	0.3336	1017.3	0.192575	-312.132	-312.123	-312.122	-312.166	34.372	-1872.08	-1884.81	-1896.66	-1735.4
gdb_1694	CCC(O)C(C)O	4.59414	1.55391	1.46149	2.3042	63.83	-0.2568	0.0624	0.3192	943.71	0.169663	-348.062	-348.053	-348.052	-348.095	32.662	-1691.58	-1702.84	-1713.51	-1567.54
gdb_1695	COC(C)C(C)C	3.71059	1.85443	1.34447	0.9884	71.29	-0.2475	0.0839	0.3314	977.887	0.192185	-312.122	-312.113	-312.112	-312.156	33.936	-1865.73	-1878.43	-1890.29	-1729.17
gdb_1696	COC(C)C(C)O	3.85499	1.86051	1.3574	1.8458	64.16	-0.2497	0.0751	0.3248	932.32	0.168591	-348.049	-348.039	-348.039	-348.082	32.797	-1683.26	-1694.33	-1705	-1559.68
gdb_1697	CC1(CCC1)C#C	4.39611	2.08442	1.84681	0.7015	70.01	-0.253	0.0529	0.3059	773.33	0.147293	-272.545	-272.537	-272.536	-272.575	28.617	-1640.54	-1650.95	-1660.43	-1529.24
gdb_1698	CC1(CCC1)C#N	4.37718	2.11946	1.87211	4.1171	64.59	-0.3031	0.033	0.3361	748.593	0.137225	-288.654	-288.646	-288.645	-288.684	26.425	-1560.35	-1570.1	-1578.99	-1455.32
gdb_1699	CC1(CCN1)C#N	4.49069	2.17369	1.909	4.7968	61.06	-0.2479	0.0224	0.2702	724.218	0.125766	-304.692	-304.685	-304.684	-304.722	25.754	-1435.62	-1444.56	-1452.86	-1336.88
gdb_1700	CC1(CCO1)C#C	4.12906	2.34613	1.95474	1.7358	62.67	-0.2515	0.0292	0.2807	719.595	0.123209	-308.467	-308.459	-308.458	-308.498	26.942	-1455.34	-1464.06	-1472.35	-1357.36
gdb_1701	CC1(CCO1)C#N	4.09888	2.40268	1.98579	4.2051	57.47	-0.2766	0.0086	0.2852	695.05	0.112959	-324.573	-324.566	-324.565	-324.604	24.899	-1373.59	-1381.64	-1389.34	-1281.81
gdb_1702	CC1(COC1)C#C	4.4388	2.15433	1.8589	1.4015	62.51	-0.2527	0.0414	0.2941	734.297	0.123569	-308.462	-308.455	-308.454	-308.493	26.708	-1452.48	-1461.23	-1469.53	-1354.37
gdb_1703	CC1(COC1)C#N	4.41885	2.19212	1.88453	2.9229	57.39	-0.2711	0.0198	0.2909	710.05	0.113327	-324.569	-324.562	-324.561	-324.6	24.612	-1371.01	-1379.1	-1386.8	-1279.2
gdb_1704	C1CC(C1)(C#N)N	3.81244	2.43319	1.96182	2.904	61.14	-0.2664	0.027	0.2934	710.596	0.126261	-304.698	-304.691	-304.69	-304.729	25.984	-1439.45	-1448.36	-1456.66	-1340.81
gdb_1705	C1C(CN1)(C#N)N	4.55384	2.1654	1.9082	1.852	57.83	-0.239	0.0243	0.2632	704.851	0.115081	-320.733	-320.726	-320.725	-320.763	25.123	-1312.75	-1320.87	-1328.57	-1220.39
gdb_1706	C1C(CO1)(C#N)N	4.48113	2.21534	1.90956	2.2355	54.18	-0.2692	0.0157	0.2849	688.665	0.102327	-340.612	-340.605	-340.604	-340.643	24.183	-1249.19	-1256.42	-1263.53	-1163.83
gdb_1707	C#CC1(CCC1)O	3.88642	2.40931	1.94777	1.1014	62.65	-0.2553	0.0316	0.2869	715.732	0.12361	-308.47	-308.463	-308.462	-308.501	27.388	-1457.46	-1466.25	-1474.54	-1359.18
gdb_1708	C1CC(C1)(C#N)O	3.89576	2.44504	1.97745	3.1446	57.49	-0.2897	0.011	0.3007	692.389	0.113337	-324.577	-324.57	-324.569	-324.607	25.296	-1375.78	-1383.9	-1391.61	-1283.76
gdb_1709	C1C(CN1)(C#N)O	4.67676	2.16969	1.92142	2.4548	54.25	-0.2443	0.0099	0.2541	688.196	0.101991	-340.611	-340.604	-340.603	-340.641	24.492	-1248.54	-1255.82	-1262.93	-1162.92
gdb_1710	C#CC1(COC1)O	4.36687	2.27267	1.91423	2.3075	55.53	-0.2539	0.0194	0.2733	690.84	0.099614	-344.385	-344.378	-344.377	-344.417	25.613	-1268.02	-1275.08	-1282.19	-1183.12
gdb_1711	C1C(CO1)(C#N)O	4.41776	2.2858	1.93691	2.2852	50.59	-0.2744	-0.0029	0.2716	668.607	0.089259	-360.49	-360.483	-360.482	-360.521	23.553	-1184.89	-1191.3	-1197.82	-1106.3
gdb_1712	CC1(CCC1)C=O	4.81693	1.96089	1.80862	2.7295	64.58	-0.2457	-0.021	0.2247	773.196	0.147292	-309.724	-309.716	-309.716	-309.756	27.325	-1616.49	-1626.9	-1636.38	-1505.3
gdb_1713	CC1(CCO1)C=O	3.76522	2.49675	2.02387	2.0204	57.24	-0.2418	-0.029	0.2128	700.522	0.123226	-345.647	-345.64	-345.639	-345.679	25.802	-1431.87	-1440.59	-1448.89	-1333.9
gdb_1714	CC1(COC1)C=O	3.62069	2.52138	1.96169	3.0523	57.32	-0.2551	-0.0306	0.2245	706.956	0.12345	-345.64	-345.633	-345.632	-345.672	25.478	-1427.52	-1436.24	-1444.54	-1329.66
gdb_1715	C1CC(C1)(C=O)O	4.7079	2.13499	1.91552	2.3577	57.78	-0.2656	-0.0352	0.2304	716.044	0.124213	-345.656	-345.649	-345.648	-345.686	25.586	-1437.2	-1446.23	-1454.53	-1338.57
gdb_1716	C1C(CO1)(C=O)O	5.01651	2.13351	1.91106	0.5876	50.59	-0.2607	-0.0478	0.2129	681.182	0.100506	-381.571	-381.564	-381.563	-381.602	23.676	-1247.81	-1255.21	-1262.32	-1162.26
gdb_1717	CC1(CCC1)CO	3.87176	2.11158	1.84366	1.3245	67.08	-0.2629	0.0738	0.3367	798.434	0.171027	-310.908	-310.9	-310.9	-310.94	29.89	-1731.9	-1743.79	-1754.46	-1607.38
gdb_1718	CC1(CO)CCO1	4.00358	2.25417	1.96529	2.4479	59.71	-0.2465	0.0719	0.3184	740.652	0.147768	-346.839	-346.831	-346.83	-346.87	27.71	-1551.8	-1562.19	-1571.67	-1440.31
gdb_1719	CC1(COC1)CO	4.1084	2.09916	1.84298	2.2135	59.84	-0.2427	0.0664	0.3092	762.789	0.147392	-346.827	-346.82	-346.819	-346.859	27.993	-1544.71	-1554.92	-1564.4	-1433.44
gdb_1720	CCC1(CCC1)C	4.21522	1.8752	1.75835	0.051	73.95	-0.2789	0.0793	0.3582	866.445	0.194489	-274.986	-274.978	-274.977	-275.018	31.128	-1916.79	-1930.31	-1942.17	-1779.33
gdb_1721	CCC1(C)CCO1	4.05463	2.09787	1.87775	1.566	66.91	-0.2393	0.0785	0.3178	803.59	0.1707	-310.914	-310.906	-310.905	-310.946	29.479	-1735.4	-1747.26	-1757.93	-1611.17
gdb_1722	CCC1(COC1)C	4.07415	1.99197	1.77462	1.9318	66.66	-0.242	0.0714	0.3135	822.193	0.170864	-310.905	-310.897	-310.896	-310.938	29.208	-1729.69	-1741.52	-1752.19	-1605.78
gdb_1723	CCC1(CCC1)O	4.04523	2.04516	1.81928	1.3946	66.88	-0.2513	0.0706	0.3219	812.158	0.170915	-310.915	-310.908	-310.907	-310.947	30.006	-1736.29	-1748.22	-1758.89	-1611.71
gdb_1724	CCC1(COC1)O	4.31028	2.03532	1.8277	0.7382	59.79	-0.2514	0.0603	0.3117	775.481	0.147041	-346.834	-346.826	-346.825	-346.865	28.16	-1548.66	-1558.91	-1568.4	-1437.29
gdb_1725	CC1(CCC1)OC	4.36195	2.03343	1.88797	1.0526	67.28	-0.242	0.0837	0.3257	798.185	0.170559	-310.905	-310.897	-310.896	-310.936	29.589	-1729.62	-1741.55	-1752.22	-1605.05
gdb_1726	CC1(COC1)OC	4.44585	2.08002	1.8923	2.1778	60.05	-0.2459	0.0699	0.3158	760.437	0.14684	-346.821	-346.814	-346.813	-346.853	27.731	-1540.99	-1551.24	-1560.72	-1429.69
gdb_1727	C1CC(C1)(CO)O	4.27013	2.09355	1.88016	2.2653	59.99	-0.2482	0.0626	0.3108	756.277	0.147982	-346.84	-346.832	-346.831	-346.871	28.276	-1552.55	-1562.98	-1572.46	-1440.8
gdb_1728	C1C(CO1)(CO)O	4.56831	2.07052	1.87411	3.1841	52.85	-0.2457	0.0523	0.298	722.748	0.124179	-382.757	-382.749	-382.749	-382.788	26.438	-1364.05	-1372.81	-1381.1	-1265.54
gdb_1729	CC#CC1(CC1)C	5.44239	1.43466	1.26723	0.0587	74.05	-0.225	0.0633	0.2883	1008.46	0.146569	-272.555	-272.546	-272.545	-272.589	29.648	-1646.92	-1656.74	-1666.22	-1537.5
gdb_1730	CC#CC1(C)CN1	5.59294	1.44851	1.27462	1.7996	70.58	-0.2265	0.0456	0.2721	984.328	0.135335	-288.596	-288.588	-288.587	-288.63	28.736	-1524.5	-1533.51	-1542.4	-1421.38
gdb_1731	CC#CC1(C)CO1	5.79521	1.44455	1.27248	1.9962	66.57	-0.2449	0.0353	0.2802	971.605	0.122355	-308.477	-308.469	-308.468	-308.51	28.038	-1461.79	-1469.98	-1478.28	-1365.15
gdb_1732	CC#CC1(CC1)O	5.87259	1.4271	1.27718	1.6153	66.92	-0.2283	0.0429	0.2712	969.151	0.12287	-308.477	-308.469	-308.468	-308.51	28.414	-1461.59	-1469.85	-1478.15	-1364.79
gdb_1733	CC1(CC1)CC#C	4.95298	1.75372	1.60123	0.5832	69.43	-0.2594	0.0529	0.3123	841.543	0.146566	-272.542	-272.534	-272.534	-272.574	29.432	-1639.14	-1649.34	-1658.83	-1528.23
gdb_1734	CC1(CC#C)CN1	5.18147	1.77074	1.6107	1.8187	66	-0.2432	0.0542	0.2975	819.917	0.13536	-288.584	-288.576	-288.575	-288.616	28.503	-1516.74	-1526.15	-1535.04	-1412.16
gdb_1735	CC1(CC#C)CO1	5.25213	1.79579	1.6259	1.9521	62.32	-0.2586	0.0478	0.3065	800.841	0.122385	-308.467	-308.459	-308.459	-308.499	27.851	-1455.65	-1464.19	-1472.49	-1357.86
gdb_1736	CC1(CC1)CC#N	4.97599	1.77514	1.61542	3.9064	64.46	-0.2908	0.0328	0.3236	815.681	0.136379	-288.651	-288.644	-288.643	-288.683	27.298	-1558.96	-1568.51	-1577.4	-1454.33
gdb_1737	CC1(CC#N)CN1	5.19789	1.79772	1.62929	4.5745	61.05	-0.2608	0.0338	0.2946	792.858	0.125138	-304.693	-304.686	-304.685	-304.724	26.384	-1436.46	-1445.21	-1453.51	-1338.17
gdb_1738	CC1(CC#N)CO1	5.28946	1.81851	1.63939	4.7065	57.42	-0.2836	0.0265	0.31	775.296	0.112148	-324.575	-324.568	-324.567	-324.606	25.744	-1374.63	-1382.52	-1390.22	-1283.11
gdb_1739	C#CCC1(CC1)O	5.42957	1.77932	1.65435	1.0868	62.44	-0.2514	0.0428	0.2942	792.86	0.122983	-308.468	-308.46	-308.459	-308.499	28.096	-1456.13	-1464.78	-1473.08	-1358.11
gdb_1740	C1CC1(CC#N)O	5.41407	1.79584	1.66637	3.0985	57.47	-0.275	0.0239	0.2989	769.514	0.112668	-324.576	-324.569	-324.568	-324.607	26.059	-1375.27	-1383.25	-1390.96	-1283.56
gdb_1741	CC1(CC1)NC=O	4.49659	2.01322	1.86985	3.474	61.37	-0.2461	0.0299	0.276	756.97	0.136133	-325.793	-325.785	-325.784	-325.824	27.494	-1510.95	-1520.44	-1529.33	-1406.17
gdb_1742	CC1(CC1)OC=O	5.20377	1.7859	1.57195	4.0642	58.1	-0.2713	0.0056	0.2769	809.487	0.123211	-345.665	-345.658	-345.657	-345.697	26.494	-1443.44	-1452.17	-1460.46	-1345.22
gdb_1743	CC1(CC1)CC=O	5.1991	1.62501	1.46843	2.707	64.67	-0.2448	-0.0204	0.2244	873.807	0.14641	-309.72	-309.712	-309.711	-309.752	28.279	-1613.94	-1624.12	-1633.6	-1503.22
gdb_1744	CC1(CC=O)CN1	5.30189	1.66512	1.49897	3.1736	61.23	-0.2388	-0.02	0.2188	844.878	0.135252	-325.762	-325.755	-325.754	-325.795	27.334	-1491.98	-1501.36	-1510.25	-1387.63
gdb_1745	CC1(CC=O)CO1	5.38124	1.68668	1.51119	2.8268	57.56	-0.2509	-0.0266	0.2243	825.578	0.122278	-345.645	-345.638	-345.637	-345.678	26.706	-1430.74	-1439.26	-1447.56	-1333.19
gdb_1746	C1CC1(CC=O)O	5.0528	1.6871	1.51332	1.7151	57.58	-0.2469	-0.026	0.2209	828.042	0.122494	-345.643	-345.635	-345.634	-345.675	27.249	-1429.26	-1437.79	-1446.08	-1331.66
gdb_1747	CC1(CC1)CCO	4.9338	1.4686	1.32385	1.3838	67.46	-0.2608	0.0804	0.3413	973.197	0.170594	-310.905	-310.897	-310.896	-310.938	30.722	-1729.71	-1741.34	-1752.01	-1605.76
gdb_1748	CC1(CCO)CO1	5.15211	1.50126	1.3437	1.6712	60.11	-0.26	0.0772	0.3372	928.774	0.146606	-346.832	-346.823	-346.822	-346.864	29.114	-1547.34	-1557.33	-1566.81	-1436.52
gdb_1749	CCCC1(CC1)C	4.82327	1.45351	1.31127	0.1314	74.72	-0.2614	0.0857	0.347	1032.19	0.193984	-274.985	-274.976	-274.975	-275.018	31.994	-1916.29	-1929.56	-1941.41	-1779.33
gdb_1750	CCCC1(C)CO1	5.03099	1.49612	1.3424	1.7103	67.57	-0.2586	0.0878	0.3464	983.349	0.16985	-310.912	-310.903	-310.902	-310.944	30.425	-1733.86	-1745.45	-1756.12	-1610.13
gdb_1751	CCCC1(CC1)O	5.22653	1.45027	1.32895	1.4016	67.63	-0.2519	0.0746	0.3264	990.48	0.170209	-310.91	-310.902	-310.901	-310.943	30.904	-1733.05	-1744.7	-1755.37	-1609.05
gdb_1752	CCOC1(CC1)C	4.85814	1.65567	1.46262	1.0092	68.2	-0.2437	0.0901	0.3337	930.08	0.169674	-310.905	-310.897	-310.896	-310.937	30.641	-1729.72	-1741.37	-1752.04	-1605.74
gdb_1753	CC1(CC1)COC	5.05097	1.5881	1.42318	0.93	68.53	-0.2509	0.0847	0.3357	942.732	0.170126	-310.899	-310.891	-310.89	-310.932	30.222	-1726.17	-1737.8	-1748.47	-1602.25
gdb_1754	COCC1(C)CN1	5.07931	1.70906	1.44845	2.4831	64.79	-0.2347	0.0813	0.316	901.866	0.159133	-326.943	-326.935	-326.934	-326.975	29.251	-1604.95	-1615.8	-1625.88	-1487.28
gdb_1755	COCC1(C)CO1	5.37458	1.61439	1.4336	2.4027	61.35	-0.2572	0.0825	0.3397	903.009	0.146021	-346.824	-346.815	-346.814	-346.856	28.623	-1542.29	-1552.28	-1561.77	-1431.41
gdb_1756	COCC1(CC1)O	5.59681	1.58984	1.45274	1.9112	61.47	-0.2438	0.08	0.3238	897.601	0.146714	-346.825	-346.817	-346.816	-346.857	28.867	-1543.31	-1553.42	-1562.9	-1432.22
gdb_1757	C1CC1(CCO)O	5.3212	1.46681	1.34413	1.9397	60.18	-0.2369	0.0655	0.3023	931.473	0.146208	-346.829	-346.82	-346.819	-346.862	30.05	-1545.52	-1555.32	-1564.8	-1435.01
gdb_1758	CC1(CC1O)C#C	4.66897	1.9302	1.72235	1.7059	63.89	-0.2399	0.0503	0.2902	774.669	0.122406	-308.468	-308.46	-308.459	-308.499	29.11	-1456.05	-1464.46	-1472.76	-1358.06
gdb_1759	CC1(CC1O)C#N	4.65386	1.96309	1.74562	4.5999	58.55	-0.2796	0.0312	0.3108	748.802	0.112273	-324.576	-324.569	-324.568	-324.607	26.893	-1375.36	-1383.12	-1390.82	-1283.64
gdb_1760	CC1CC1(C)C#C	4.44246	1.8875	1.68841	0.9133	71.26	-0.236	0.0581	0.2941	826.895	0.146097	-272.545	-272.537	-272.536	-272.577	30.311	-1641.13	-1651.14	-1660.63	-1530.21
gdb_1761	CC1CC1(C)C#N	4.43403	1.91736	1.70847	4.334	65.73	-0.2781	0.0388	0.317	801.125	0.135987	-288.654	-288.647	-288.646	-288.686	28.097	-1560.9	-1570.26	-1579.15	-1456.27
gdb_1762	CC1CC1(N)C#N	4.55885	1.93595	1.74216	5.2004	62.02	-0.2505	0.0305	0.281	775.473	0.124694	-304.694	-304.686	-304.686	-304.726	27.938	-1437.26	-1445.75	-1454.04	-1339
gdb_1763	CC1CC1(O)C#C	4.87968	1.89158	1.73055	1.0721	64.37	-0.2389	0.0363	0.2753	783.489	0.122415	-308.468	-308.461	-308.46	-308.5	29.013	-1456.46	-1464.9	-1473.2	-1358.44
gdb_1764	CC1CC1(O)C#N	4.85136	1.92052	1.75223	3.7435	58.97	-0.2782	0.0159	0.2942	758.322	0.112242	-324.575	-324.568	-324.567	-324.606	26.819	-1374.86	-1382.67	-1390.37	-1283.09
gdb_1765	CC1NC1(C)C#C	4.64423	1.91584	1.68088	1.0467	67.99	-0.2358	0.0395	0.2753	808.029	0.134707	-288.59	-288.582	-288.581	-288.621	29.478	-1520.28	-1529.47	-1538.36	-1415.75
gdb_1766	CC1NC1(C)C#N	4.62081	1.94732	1.70255	3.1688	62.62	-0.2677	0.0181	0.2858	782.5	0.124466	-304.697	-304.689	-304.688	-304.728	27.334	-1438.8	-1447.33	-1455.63	-1340.54
gdb_1767	CC1OC1(C)C#C	4.86096	1.91812	1.67381	1.8302	63.98	-0.258	0.0289	0.2868	795.173	0.121711	-308.471	-308.463	-308.463	-308.503	28.791	-1458.33	-1466.68	-1474.98	-1360.53
gdb_1768	CC1OC1(C)C#N	4.84192	1.94778	1.69318	4.2276	58.71	-0.2948	0.007	0.3017	770.232	0.111369	-324.577	-324.569	-324.568	-324.609	26.743	-1376.02	-1383.69	-1391.39	-1284.53
gdb_1769	CN1CC1(C)C#C	4.61558	1.9646	1.75629	1.5588	68.07	-0.2296	0.0459	0.2755	790.431	0.13406	-288.575	-288.567	-288.566	-288.606	29.369	-1510.92	-1520.14	-1529.03	-1406.31
gdb_1770	CN1CC1(C)C#N	4.59326	1.99653	1.77874	4.8527	62.57	-0.2531	0.0254	0.2784	765.303	0.123825	-304.682	-304.675	-304.674	-304.714	27.271	-1429.82	-1438.36	-1446.66	-1331.5
gdb_1771	NC1(CC1O)C#N	4.91277	1.9576	1.77309	3.1327	55.37	-0.257	0.0164	0.2734	723.917	0.102074	-340.623	-340.616	-340.615	-340.653	25.678	-1256.18	-1263.4	-1270.51	-1170.47
gdb_1772	NC1CC1(N)C#N	4.84862	1.95478	1.75602	5.4701	58.74	-0.2386	0.0318	0.2705	745.45	0.114517	-320.741	-320.734	-320.733	-320.772	26.919	-1317.89	-1325.8	-1333.51	-1225.58
gdb_1773	NC1CC1(O)C#N	4.95085	1.9336	1.76197	3.3204	56.15	-0.242	0.0117	0.2537	732.535	0.10149	-340.618	-340.611	-340.61	-340.649	26.318	-1253.21	-1260.24	-1267.35	-1167.69
gdb_1774	OC1CC1(O)C#C	5.09165	1.93539	1.76647	2.3038	56.83	-0.2422	0.0231	0.2653	731.698	0.098941	-344.39	-344.383	-344.382	-344.421	27.548	-1271.06	-1278.02	-1285.13	-1185.86
gdb_1775	OC1CC1(O)C#N	5.07172	1.96291	1.78753	3.5753	51.68	-0.2695	0.0013	0.2708	707.266	0.088676	-360.496	-360.489	-360.488	-360.526	25.401	-1188.59	-1194.89	-1201.41	-1109.65
gdb_1776	CC1(CC1O)C=O	4.86152	1.86571	1.69157	3.9352	58.71	-0.2487	-0.0178	0.2309	772.501	0.12267	-345.65	-345.642	-345.641	-345.681	27.719	-1433.66	-1442.13	-1450.43	-1335.61
gdb_1777	CC1CC1(C)C=O	3.87991	2.13336	1.7284	2.7741	65.58	-0.2468	-0.0195	0.2272	798.376	0.146188	-309.728	-309.72	-309.719	-309.761	28.993	-1619.32	-1629.33	-1638.81	-1508.44
gdb_1778	CC1CC1(O)C=O	4.17102	2.12222	1.77143	2.5444	58.64	-0.2468	-0.0257	0.2211	755.392	0.122553	-345.653	-345.645	-345.644	-345.684	27.727	-1435.41	-1443.92	-1452.21	-1337.24
gdb_1779	CC1NC1(C)C=O	4.10365	2.15717	1.72054	2.2596	62.47	-0.2557	-0.0328	0.2229	779.323	0.135142	-325.773	-325.765	-325.764	-325.805	27.971	-1498.82	-1508.09	-1516.98	-1394.14
gdb_1780	CC1OC1(C)C=O	5.02384	1.84645	1.66535	2.6666	58.73	-0.2538	-0.034	0.2198	791.456	0.121864	-345.654	-345.646	-345.645	-345.686	27.548	-1436.23	-1444.59	-1452.89	-1338.5
gdb_1781	CN1CC1(C)C=O	4.88176	1.89579	1.71667	3.0762	62.43	-0.2379	-0.0213	0.2166	788.377	0.134378	-325.759	-325.752	-325.751	-325.791	28.081	-1490.11	-1499.38	-1508.27	-1385.41
gdb_1782	OC1CC1(O)C=O	4.5314	2.15252	1.81655	3.2191	51.37	-0.2487	-0.0274	0.2212	701.516	0.09908	-381.575	-381.568	-381.567	-381.606	26.226	-1250.28	-1257.29	-1264.4	-1164.93
gdb_1783	CC1(CO)CC1O	4.95676	1.72855	1.56012	1.1297	60.4	-0.2527	0.0677	0.3205	835.196	0.146501	-346.831	-346.822	-346.821	-346.863	30.218	-1546.67	-1556.58	-1566.06	-1435.57
gdb_1784	CC1CC1(C)CO	4.84348	1.70169	1.54551	1.3572	67.94	-0.2588	0.0756	0.3343	885.574	0.170089	-310.908	-310.899	-310.898	-310.94	31.458	-1731.41	-1742.91	-1753.58	-1607.31
gdb_1785	CC1CC1(O)CO	5.18756	1.71886	1.58496	0.8857	60.51	-0.2518	0.062	0.3137	841.938	0.146556	-346.835	-346.827	-346.826	-346.867	30.114	-1549.56	-1559.45	-1568.93	-1438.54
gdb_1786	CC1NC1(C)CO	4.95259	1.72555	1.54319	1.7477	64.29	-0.2418	0.0631	0.305	867.592	0.158678	-326.953	-326.944	-326.943	-326.985	30.662	-1611.13	-1621.79	-1631.86	-1493.59
gdb_1787	CC1OC1(C)CO	5.11709	1.77841	1.58367	2.0298	60.44	-0.2559	0.0833	0.3393	838.663	0.146244	-346.841	-346.832	-346.832	-346.873	29.687	-1553.07	-1563.01	-1572.49	-1442.01
gdb_1788	CCC1(C)CC1C	3.57463	1.93782	1.60298	0.1214	74.82	-0.2552	0.0874	0.3426	912.393	0.193436	-274.986	-274.977	-274.976	-275.018	32.779	-1916.77	-1929.9	-1941.76	-1779.75
gdb_1789	CCC1(C)CC1O	3.56238	2.03715	1.65911	1.2653	67.57	-0.2502	0.0829	0.3331	854.331	0.169908	-310.909	-310.901	-310.9	-310.941	31.495	-1732.39	-1743.96	-1754.63	-1608.2
gdb_1790	CCC1(C)CN1C	3.1918	2.36991	1.75129	1.1668	71.43	-0.2181	0.082	0.3001	840.242	0.181796	-291.019	-291.01	-291.01	-291.051	31.765	-1789	-1801.42	-1812.68	-1658.04
gdb_1791	CCC1(C)OC1C	3.66715	2.05514	1.64751	1.7245	67.69	-0.2541	0.0902	0.3443	864.812	0.169253	-310.917	-310.909	-310.908	-310.95	31.318	-1737.48	-1748.94	-1759.61	-1613.65
gdb_1792	CCC1(O)CC1C	3.85855	1.92675	1.62737	1.2685	67.67	-0.2483	0.0747	0.3231	870.994	0.169702	-310.912	-310.904	-310.903	-310.944	31.661	-1734.18	-1745.71	-1756.38	-1610.07
gdb_1793	CCC1(O)CC1O	3.84315	2.02041	1.68088	2.0074	60.51	-0.2437	0.0723	0.3161	814.181	0.146075	-346.835	-346.826	-346.825	-346.866	30.432	-1549.17	-1559.12	-1568.61	-1437.96
gdb_1794	CN1CC1(C)CO	3.70763	2.01463	1.9186	1.9572	64.2	-0.2295	0.0816	0.311	796.941	0.158741	-326.944	-326.936	-326.935	-326.976	30.119	-1605.7	-1616.54	-1626.62	-1487.84
gdb_1795	COC1(C)CC1C	3.56216	2.20307	1.76903	1.0119	68.09	-0.2429	0.0883	0.3312	829.738	0.16933	-310.903	-310.894	-310.893	-310.935	31.251	-1728.39	-1739.9	-1750.57	-1604.25
gdb_1796	COC1(C)CC1O	3.52257	2.34412	1.83643	2.5203	60.53	-0.2341	0.082	0.3161	772.045	0.146017	-346.826	-346.817	-346.816	-346.857	29.776	-1543.52	-1553.53	-1563.01	-1432.21
gdb_1797	OCC1(O)CC1O	4.13941	2.02691	1.71328	1.5296	53.63	-0.2381	0.0649	0.303	762.39	0.123072	-382.757	-382.749	-382.748	-382.788	28.819	-1364.03	-1372.44	-1380.74	-1265.68
gdb_1798	CC(=O)C1(CC1)C	3.7691	2.52204	1.74985	2.7069	64.73	-0.2401	-0.0082	0.2319	768.257	0.146603	-309.736	-309.728	-309.728	-309.768	28.834	-1624.24	-1634.42	-1643.9	-1513.31
gdb_1799	CC(=O)C1(C)CN1	3.81908	2.55121	1.79293	2.6335	61.35	-0.2509	-0.0217	0.2291	743.665	0.135478	-325.779	-325.772	-325.771	-325.811	27.856	-1502.64	-1512.04	-1520.93	-1397.86
gdb_1800	CC(=O)C1(C)CO1	3.77074	2.61256	1.80933	1.7933	57.34	-0.2466	-0.0235	0.2232	726.16	0.122083	-345.658	-345.651	-345.65	-345.691	27.503	-1439.02	-1447.43	-1455.73	-1341.3
gdb_1801	CC(=O)C1(CC1)O	3.94033	2.5484	1.79123	2.3978	57.9	-0.2381	-0.0129	0.2252	725.881	0.122687	-345.661	-345.653	-345.652	-345.693	27.792	-1440.59	-1449.14	-1457.44	-1342.55
gdb_1802	CC1(CC1)C(=O)N	3.85514	2.60329	1.78925	3.4827	61.08	-0.2424	0.0348	0.2772	734.968	0.136146	-325.808	-325.8	-325.799	-325.84	28.607	-1520.66	-1529.95	-1538.84	-1416.13
gdb_1803	CC1(CN1)C(N)=O	3.87991	2.6139	1.85218	2.9512	57.27	-0.2364	0.0292	0.2655	710.161	0.125383	-341.851	-341.844	-341.843	-341.883	27.263	-1399.27	-1407.98	-1416.28	-1300.57
gdb_1804	CC1(CO1)C(N)=O	3.92809	2.64102	1.87376	2.143	53.51	-0.2463	0.0175	0.2638	692.5	0.112408	-361.733	-361.726	-361.725	-361.764	26.699	-1337.24	-1345.08	-1352.79	-1245.29
gdb_1805	C1CC1(C(=O)N)O	4.01941	2.63719	1.83615	2.8545	54.03	-0.2395	0.0291	0.2686	691.97	0.113142	-361.735	-361.728	-361.727	-361.765	26.859	-1338.22	-1346.21	-1353.91	-1246.01
gdb_1806	[NH3+]C1(CC1)C([O-])=O	3.94011	2.68091	1.84155	5.3705	53.21	-0.2485	0.0216	0.2701	689.43	0.114014	-361.736	-361.729	-361.728	-361.767	25.51	-1339.26	-1347.39	-1355.1	-1247.1
gdb_1807	CC(C)C1(CC1)C	3.49278	1.98158	1.91775	0.0759	73.94	-0.2626	0.0817	0.3443	852.08	0.193696	-274.985	-274.977	-274.976	-275.017	32.603	-1916.34	-1929.63	-1941.49	-1778.99
gdb_1808	CC(C)C1(C)CO1	3.48107	2.38418	1.82194	1.7246	66.69	-0.2584	0.0849	0.3432	801.529	0.169765	-310.91	-310.902	-310.901	-310.942	30.885	-1732.96	-1744.65	-1755.32	-1608.79
gdb_1809	CC(C)C1(CC1)O	3.69975	2.05693	1.94346	1.2668	66.98	-0.2355	0.0665	0.302	806.136	0.16913	-310.909	-310.901	-310.9	-310.942	31.978	-1732.43	-1743.85	-1754.52	-1608.51
gdb_1810	CC(O)C1(C)CC1	3.64586	2.01636	1.97228	1.3608	67.2	-0.2606	0.0735	0.3341	804.938	0.170023	-310.911	-310.903	-310.902	-310.943	31.455	-1733.6	-1745.25	-1755.92	-1609.27
gdb_1811	CC(O)C1(C)CN1	3.55391	2.49974	1.80576	2.6786	63.57	-0.2329	0.0638	0.2967	772.362	0.159009	-326.955	-326.947	-326.946	-326.987	30.426	-1612.34	-1623.21	-1633.28	-1494.32
gdb_1812	CC(O)C1(C)CO1	3.59461	2.56585	1.81671	1.7585	59.7	-0.2613	0.0854	0.3467	752.924	0.146503	-346.841	-346.833	-346.832	-346.872	29.333	-1552.99	-1563.18	-1572.66	-1441.52
gdb_1813	CC(O)C1(O)CC1	3.84077	2.08703	1.97516	2.2253	59.92	-0.2543	0.0608	0.315	761.929	0.146589	-346.839	-346.831	-346.83	-346.87	30.003	-1551.72	-1561.86	-1571.34	-1440.25
gdb_1814	CC(C)(C)C1CC1	3.69457	1.98643	1.87657	0.0705	73.84	-0.2713	0.0812	0.3525	847.121	0.193309	-274.982	-274.973	-274.973	-275.014	32.783	-1914.42	-1927.71	-1939.56	-1777.2
gdb_1815	CC(C)(C)C1CO1	3.82247	2.04489	1.94171	1.6774	66.77	-0.2615	0.0811	0.3426	799.319	0.169606	-310.907	-310.898	-310.898	-310.939	30.942	-1730.83	-1742.54	-1753.21	-1606.39
gdb_1816	CC(C)(C1CC1)O	3.86324	1.99915	1.91105	1.4185	66.74	-0.2565	0.0793	0.3358	805.284	0.169757	-310.912	-310.903	-310.902	-310.944	31.651	-1733.83	-1745.5	-1756.17	-1609.56
gdb_1817	CC(C)(O)C1CN1	3.97959	2.12421	1.96692	2.7471	63.41	-0.235	0.0595	0.2944	768.994	0.158694	-326.955	-326.947	-326.946	-326.987	30.629	-1612.74	-1623.6	-1633.67	-1494.62
gdb_1818	CC(C)(O)C1CO1	4.05904	2.15603	1.98902	1.5465	59.77	-0.262	0.0839	0.3459	748.425	0.146283	-346.84	-346.832	-346.831	-346.871	29.424	-1552.36	-1562.56	-1572.04	-1440.75
gdb_1819	N=C1NC(=O)C=C1	6.83462	2.33617	1.74105	1.033	56.76	-0.2673	-0.0808	0.1865	652.738	0.080633	-339.491	-339.485	-339.484	-339.52	20.745	-1173.67	-1179.95	-1185.88	-1100.56
gdb_1820	N=C1OC(=O)C=C1	6.79694	2.45561	1.8039	2.3239	52.72	-0.2894	-0.0955	0.1939	625.257	0.068242	-359.369	-359.364	-359.363	-359.398	19.278	-1109.35	-1114.94	-1120.28	-1042.82
gdb_1821	C1C(=O)C=CC1=O	6.70388	2.19274	1.66936	1.6419	54.38	-0.2518	-0.0964	0.1555	671.741	0.078672	-343.305	-343.299	-343.299	-343.335	20.722	-1218.04	-1224.23	-1230.15	-1145.57
gdb_1822	C1=CC(=O)NC1=O	6.83336	2.35653	1.75225	1.4624	50.36	-0.2714	-0.0965	0.1749	633.973	0.068352	-359.388	-359.383	-359.382	-359.418	19.81	-1121.61	-1127.1	-1132.44	-1055.19
gdb_1823	N=C1CC(=O)CO1	6.47269	2.16529	1.65601	1.3644	51.9	-0.264	-0.0446	0.2194	691.91	0.090172	-360.547	-360.541	-360.54	-360.578	21.79	-1221.07	-1227.89	-1234.41	-1142.18
gdb_1824	N=C1CCC(=O)N1	5.85945	2.24095	1.65393	0.6383	56.66	-0.2573	-0.0057	0.2516	706.265	0.103992	-340.7	-340.694	-340.693	-340.731	22.338	-1304.49	-1312.16	-1319.28	-1219.11
gdb_1825	N=C1CCC(=O)O1	5.82532	2.35561	1.71755	2.4934	51.92	-0.2786	-0.0143	0.2644	676.875	0.091258	-360.574	-360.568	-360.568	-360.605	21.257	-1238.05	-1244.98	-1251.5	-1159.03
gdb_1826	N=C1CNC(=O)N1	6.49521	2.26687	1.69974	1.1199	52.81	-0.2524	0.0051	0.2575	676.369	0.092687	-356.758	-356.752	-356.751	-356.788	22.247	-1192.54	-1199.36	-1205.88	-1112.95
gdb_1827	N=C1CNC(=O)O1	6.45324	2.37848	1.75714	3.1921	48.63	-0.2778	-0.0052	0.2726	649.363	0.080072	-376.635	-376.629	-376.628	-376.665	20.887	-1127.15	-1133.17	-1139.09	-1054.54
gdb_1828	N=C1COC(=N)N1	6.64396	2.28598	1.71929	0.4437	54.82	-0.2499	0.0033	0.2533	675.575	0.092521	-356.728	-356.722	-356.722	-356.758	21.743	-1173.79	-1180.74	-1187.26	-1094.03
gdb_1829	N=C1COC(=O)N1	6.7284	2.29425	1.7296	2.2858	49.18	-0.2757	-0.0088	0.2669	656.478	0.080572	-376.634	-376.628	-376.627	-376.663	20.546	-1126.65	-1132.85	-1138.78	-1053.53
gdb_1830	N=C1COC(=O)O1	6.67626	2.40724	1.78937	2.4678	45	-0.3014	-0.0204	0.281	629.771	0.067972	-396.508	-396.502	-396.501	-396.537	19.209	-1059.74	-1065.21	-1070.54	-993.264
gdb_1831	N=C1NC(=O)CO1	6.67684	2.30384	1.73163	1.4121	49.76	-0.2671	-0.0122	0.2549	655.722	0.080471	-376.631	-376.625	-376.624	-376.661	20.584	-1124.98	-1131.22	-1137.14	-1051.79
gdb_1832	N=C1NCC(=O)N1	6.45297	2.27066	1.70122	0.8473	53.3	-0.2398	-0.0025	0.2373	676.26	0.092663	-356.752	-356.746	-356.745	-356.782	22.224	-1188.76	-1195.66	-1202.18	-1108.96
gdb_1833	C1CC(=O)CC1=O	5.76933	2.1087	1.60265	1.5763	53.67	-0.2427	-0.0443	0.1984	721.499	0.100767	-344.506	-344.5	-344.499	-344.539	23.054	-1343.73	-1351.2	-1358.31	-1259.78
gdb_1834	C1CC(=O)NC1=O	5.90514	2.25692	1.6663	1.8411	51.44	-0.2595	-0.0191	0.2404	686.208	0.091851	-360.603	-360.597	-360.596	-360.633	21.343	-1255.9	-1262.83	-1269.35	-1176.79
gdb_1835	C1C(=O)CNC1=O	6.37633	2.13522	1.63204	2.3925	50.9	-0.249	-0.0394	0.2096	694.609	0.090607	-360.576	-360.57	-360.569	-360.606	22.122	-1238.87	-1245.66	-1252.18	-1159.94
gdb_1836	C1C(=O)NC(=O)N1	6.54357	2.28209	1.7108	2.3661	47.87	-0.266	-0.0096	0.2565	656.851	0.080444	-376.661	-376.655	-376.655	-376.692	21.211	-1144.07	-1150.08	-1156.01	-1071.25
gdb_1837	CC1=CC(=N)OC1	6.58579	2.06184	1.60153	3.8779	63.45	-0.2395	-0.0235	0.216	755.482	0.114302	-324.61	-324.603	-324.602	-324.64	23.689	-1396.57	-1404.95	-1412.66	-1304.3
gdb_1838	CC1=CC(=O)CC1	5.79053	2.0254	1.54316	4.111	65.26	-0.2311	-0.0364	0.1947	786.669	0.125301	-308.57	-308.563	-308.562	-308.601	24.748	-1520.13	-1529.19	-1537.49	-1421.87
gdb_1839	CC1=CC(=O)NC1	6.45943	2.03657	1.57872	4.6322	60.8	-0.2383	-0.0204	0.2178	758.109	0.114051	-324.634	-324.627	-324.627	-324.666	24.429	-1412	-1420.11	-1427.82	-1320.36
gdb_1840	CC1=CC(=O)OC1	6.66772	2.06592	1.6088	5.3163	57.16	-0.2647	-0.038	0.2268	736.173	0.102151	-344.512	-344.506	-344.505	-344.542	22.714	-1347.57	-1355.16	-1362.27	-1262.02
gdb_1841	NC1=CC(=N)OC1	6.75586	2.11611	1.62973	5.2991	60.68	-0.2142	-0.0008	0.2134	719.022	0.103717	-340.662	-340.656	-340.655	-340.692	23.596	-1280.93	-1288.59	-1295.7	-1194.72
gdb_1842	C1CC(=O)C=C1N	5.95949	2.07939	1.57208	5.9497	63.01	-0.2157	-0.008	0.2078	748.723	0.114878	-324.629	-324.622	-324.621	-324.659	24.681	-1408.37	-1416.68	-1424.38	-1316.2
gdb_1843	C1C(=CC(=O)N1)N	6.59864	2.09614	1.61117	5.8308	58.17	-0.2205	-0.0004	0.2201	720.031	0.103848	-340.687	-340.681	-340.68	-340.717	24.108	-1296.56	-1304.12	-1311.23	-1210.42
gdb_1844	C1C(=CC(=O)O1)N	6.8213	2.12796	1.63992	6.8715	54.55	-0.2355	-0.0125	0.2229	698.584	0.091567	-360.567	-360.561	-360.56	-360.597	22.7	-1233.48	-1240.33	-1246.85	-1153.98
gdb_1845	CC1=CCC(=O)C1	6.04704	1.9839	1.53607	2.8314	63.36	-0.2387	-0.0142	0.2245	788.472	0.124501	-308.561	-308.554	-308.553	-308.592	25.065	-1514.41	-1523.48	-1531.77	-1416.12
gdb_1846	CC1=CCC(=O)N1	6.10021	2.12547	1.6076	3.6461	60	-0.2108	0.0052	0.216	747.817	0.11381	-324.635	-324.628	-324.627	-324.665	24.669	-1412.09	-1420.36	-1428.06	-1319.9
gdb_1847	CC1=CNC(=O)C1	6.83669	1.97684	1.56299	3.4337	60.41	-0.2076	0.002	0.2096	763.275	0.113831	-324.631	-324.625	-324.624	-324.662	24.669	-1410.17	-1418.41	-1426.12	-1318.01
gdb_1848	CC1=NCC(=N)N1	6.40785	2.14526	1.63986	3.828	60.78	-0.2269	0.0032	0.2301	739.679	0.114643	-320.793	-320.787	-320.786	-320.824	24.491	-1350.83	-1359.06	-1366.76	-1258.4
gdb_1849	CC1=NCC(=O)N1	6.46026	2.15802	1.65078	3.127	55.58	-0.2441	-0.0093	0.2348	719.431	0.102655	-340.698	-340.691	-340.69	-340.728	23.305	-1303.15	-1310.68	-1317.79	-1217.24
gdb_1850	CC1=NCC(=O)O1	6.38801	2.27123	1.71103	2.2234	51.48	-0.2707	-0.0211	0.2496	690.092	0.090271	-360.575	-360.569	-360.568	-360.605	21.917	-1238.58	-1245.4	-1251.92	-1159.27
gdb_1851	C1C(=O)NC(=N1)N	6.59712	2.22152	1.68313	3.8761	52.23	-0.2349	0.0043	0.2392	684.164	0.092292	-356.753	-356.746	-356.745	-356.782	22.81	-1188.94	-1195.77	-1202.29	-1109.09
gdb_1852	CC1CC(=O)C=C1	5.72871	2.06274	1.64909	3.6273	63.62	-0.2358	-0.0431	0.1927	757.862	0.125647	-308.561	-308.555	-308.554	-308.592	24.414	-1514.65	-1523.86	-1532.15	-1416.32
gdb_1853	CC1NC(=O)C=C1	5.82001	2.20266	1.73396	4.3063	59.89	-0.2415	-0.0264	0.2151	717.761	0.114539	-324.629	-324.623	-324.622	-324.66	24.071	-1408.81	-1417.16	-1424.87	-1316.69
gdb_1854	CC1OC(=N)C=C1	5.68569	2.31316	1.79424	3.4684	62.02	-0.2446	-0.029	0.2155	705.821	0.114542	-324.607	-324.601	-324.6	-324.637	23.441	-1394.81	-1403.33	-1411.03	-1302.36
gdb_1855	CC1OC(=O)C=C1	5.74301	2.32582	1.80698	4.7487	56.1	-0.2676	-0.0437	0.2239	686.714	0.102419	-344.509	-344.503	-344.502	-344.539	22.441	-1345.43	-1353.16	-1360.27	-1259.66
gdb_1856	OC1CC(=O)C=C1	6.02435	2.09108	1.65358	4.044	56.42	-0.2421	-0.0505	0.1915	713.28	0.102002	-344.482	-344.475	-344.475	-344.512	23.265	-1328.53	-1336.1	-1343.21	-1243.1
gdb_1857	CC1CC(C)C=C1	5.1244	1.90931	1.57139	0.1979	73.05	-0.2347	0.028	0.2626	861.423	0.172241	-273.807	-273.799	-273.799	-273.838	28.317	-1804.84	-1817.07	-1827.74	-1680.33
gdb_1858	CC1CC(O)C=C1	5.20515	1.9386	1.60148	1.6855	65.54	-0.2457	0.0143	0.26	810.336	0.148942	-309.732	-309.724	-309.724	-309.763	27.012	-1621.27	-1631.9	-1641.39	-1509.78
gdb_1859	CC1OC(C)C=C1	4.66538	2.24818	1.8119	1.3262	66.28	-0.2305	0.0176	0.248	766.178	0.147908	-309.733	-309.725	-309.725	-309.764	26.947	-1621.97	-1632.54	-1642.03	-1510.49
gdb_1860	OC1CC(O)C=C1	5.38382	1.95351	1.61657	1.2877	58.18	-0.2601	0.0011	0.2611	762.967	0.125543	-345.656	-345.649	-345.648	-345.687	25.757	-1437.34	-1446.38	-1454.68	-1338.78
gdb_1861	CC1=CCC(O)C1	4.84978	2.05094	1.68957	1.1519	66.41	-0.2277	0.0351	0.2628	793.8	0.148494	-309.737	-309.73	-309.729	-309.768	27.213	-1624.53	-1635.1	-1644.58	-1513
gdb_1862	CC1CC=C(C)C1	5.51087	1.83913	1.467	0.2318	73.57	-0.2237	0.0359	0.2596	891.096	0.172034	-273.813	-273.805	-273.804	-273.844	28.533	-1808.56	-1820.72	-1831.39	-1684.08
gdb_1863	CC1CN=C(C)O1	5.28499	2.17852	1.72009	1.4516	61.55	-0.2385	0.0334	0.2719	767.864	0.137068	-325.812	-325.805	-325.804	-325.844	25.848	-1523.28	-1532.97	-1541.86	-1418.42
gdb_1864	CC1CC(=O)CO1	4.75747	2.23069	1.86328	2.0194	56.61	-0.2438	-0.0242	0.2196	715.716	0.124654	-345.681	-345.674	-345.673	-345.711	24.789	-1452.94	-1462.03	-1470.33	-1354.42
gdb_1865	CC1CCC(=N)O1	4.83654	2.28334	1.83124	3.2588	61.62	-0.2527	0.0329	0.2856	734.083	0.138268	-325.811	-325.804	-325.803	-325.841	25.091	-1522.25	-1532.27	-1541.16	-1416.84
gdb_1866	CC1CCC(=O)C1	5.40475	1.93763	1.51858	2.8932	64.05	-0.2344	-0.0117	0.2228	821.841	0.148652	-309.764	-309.757	-309.756	-309.795	26.394	-1641.33	-1652.05	-1661.53	-1529.77
gdb_1867	CC1CCC(=O)N1	5.34973	2.07798	1.59924	3.896	61.28	-0.2359	0.0378	0.2737	781.032	0.138466	-325.836	-325.829	-325.828	-325.867	25.5	-1538.15	-1548.09	-1556.99	-1432.79
gdb_1868	CC1CCC(=O)O1	4.85801	2.2978	1.8349	4.3568	56.59	-0.2622	0.0169	0.2791	716.748	0.126049	-345.713	-345.707	-345.706	-345.744	24.168	-1473.39	-1482.6	-1490.9	-1374.7
gdb_1869	CC1CNC(=O)C1	5.87842	1.96118	1.5538	3.8461	60.89	-0.2362	0.0379	0.2741	793.305	0.138559	-325.833	-325.826	-325.826	-325.864	25.453	-1536.48	-1546.42	-1555.31	-1431.11
gdb_1870	CC1CNC(=O)N1	5.03875	2.28628	1.86658	4.045	57	-0.2446	0.0632	0.3078	707.632	0.127728	-341.892	-341.886	-341.885	-341.923	24.681	-1425.02	-1434.23	-1442.53	-1325.76
gdb_1871	CC1CNC(=O)O1	5.73693	2.21815	1.70552	4.9124	53.69	-0.2604	0.0537	0.3141	720.388	0.115126	-361.773	-361.767	-361.766	-361.803	23.489	-1362.32	-1370.72	-1378.42	-1269.88
gdb_1872	CC1COC(=N)C1	6.03552	1.98423	1.57826	3.2473	61.95	-0.2542	0.0328	0.287	789.453	0.138297	-325.807	-325.801	-325.8	-325.838	25.089	-1520.13	-1530.13	-1539.02	-1414.71
gdb_1873	CC1COC(=N)O1	5.19758	2.38047	1.91572	4.3275	54.71	-0.2522	0.0577	0.3099	686.518	0.114565	-361.74	-361.734	-361.733	-361.771	23.283	-1341.64	-1350.05	-1357.75	-1249.3
gdb_1874	CC1COC(=O)C1	6.08998	1.98634	1.58363	4.4525	56.82	-0.2631	0.0158	0.2789	770.841	0.126141	-345.71	-345.703	-345.702	-345.74	24.142	-1471.13	-1480.34	-1488.63	-1372.39
gdb_1875	CC1COC(=O)N1	5.13436	2.31829	1.88877	5.0028	53.3	-0.2613	0.0538	0.3151	690.278	0.115264	-361.77	-361.764	-361.763	-361.801	23.395	-1360.67	-1369.1	-1376.8	-1268.19
gdb_1876	CC1COC(=O)O1	5.93197	2.23861	1.73449	5.2552	50.06	-0.2898	0.0421	0.3319	700.964	0.102611	-381.649	-381.643	-381.642	-381.679	22.184	-1296.68	-1304.3	-1311.41	-1211.03
gdb_1877	CC1OCC(=N)O1	5.25222	2.34589	1.87554	2.1299	54.72	-0.2682	0.0221	0.2903	691.666	0.113906	-361.733	-361.726	-361.725	-361.764	23.63	-1337.11	-1345.43	-1353.13	-1244.92
gdb_1878	CC1OCC(=O)O1	5.8367	2.25619	1.73848	2.9586	50.43	-0.2728	0.0037	0.2765	698.518	0.101746	-381.636	-381.63	-381.629	-381.666	22.667	-1288.54	-1296.1	-1303.21	-1202.86
gdb_1879	CN1CCC(=O)C1	4.7878	2.22821	1.84311	2.3608	60.05	-0.211	-0.0175	0.1935	728.891	0.137146	-325.789	-325.782	-325.782	-325.82	25.377	-1508.88	-1518.8	-1527.7	-1403.68
gdb_1880	OC1CCC(=O)C1	5.59112	1.96604	1.53851	2.2377	56.85	-0.2381	-0.0172	0.2209	771.382	0.125144	-345.686	-345.68	-345.679	-345.717	25.187	-1456.63	-1465.73	-1474.03	-1358.04
gdb_1881	OC1CNC(=O)C1	4.95313	2.2523	1.85288	4.9008	53.8	-0.2388	0.0378	0.2766	692.375	0.114863	-361.756	-361.749	-361.748	-361.786	24.175	-1351.36	-1359.7	-1367.4	-1259.01
gdb_1882	OC1COC(=N)C1	4.88189	2.32789	1.93628	4.1525	54.78	-0.255	0.0311	0.286	681.094	0.114594	-361.729	-361.723	-361.722	-361.76	23.756	-1334.79	-1343.2	-1350.91	-1242.33
gdb_1883	OC1COC(=O)C1	4.96724	2.32689	1.93137	5.0903	49.8	-0.2661	0.0143	0.2803	664.851	0.102459	-381.632	-381.625	-381.624	-381.662	22.786	-1285.85	-1293.49	-1300.6	-1200.07
gdb_1884	CC1=CC(O)CC1	4.90852	2.00356	1.61528	2.0953	66.41	-0.2397	0.0186	0.2583	810.261	0.148823	-309.738	-309.731	-309.73	-309.769	27.253	-1625.25	-1635.77	-1645.26	-1513.87
gdb_1885	CC1CCC(C)=C1	5.13505	1.89288	1.4927	0.2785	74.16	-0.2244	0.0345	0.2589	885.426	0.172142	-273.813	-273.805	-273.804	-273.844	28.538	-1808.61	-1820.74	-1831.41	-1684.13
gdb_1886	CC1COC(C)=N1	5.46651	2.11473	1.68252	1.1078	61.96	-0.2397	0.0312	0.2709	778.622	0.137115	-325.81	-325.803	-325.802	-325.842	25.863	-1521.89	-1531.55	-1540.45	-1417.06
gdb_1887	CC1OCC(C)=C1	5.46976	1.97827	1.59671	1.7015	67.26	-0.2254	0.0239	0.2494	821.999	0.147795	-309.734	-309.727	-309.726	-309.766	27.105	-1623	-1633.44	-1642.92	-1511.7
gdb_1888	CC1CC(O)CO1	3.78471	2.50825	2.11449	1.6322	59.98	-0.2407	0.0706	0.3113	709.703	0.148644	-346.861	-346.854	-346.853	-346.892	26.898	-1565.84	-1576.39	-1585.88	-1454.23
gdb_1889	CC1CCC(C)C1	4.95486	1.79185	1.44223	0.1533	74.22	-0.299	0.0815	0.3805	929.949	0.196059	-275.014	-275.006	-275.005	-275.047	29.889	-1934.66	-1948.35	-1960.21	-1797.44
gdb_1890	CC1CCC(C)O1	4.81663	2.02164	1.57387	1.2058	67.6	-0.2459	0.0852	0.3311	851.375	0.172079	-310.943	-310.935	-310.934	-310.975	28.329	-1753.32	-1765.39	-1776.06	-1629.11
gdb_1891	CC1CCC(O)C1	4.48326	1.94944	1.64679	1.6282	66.54	-0.2545	0.0659	0.3204	833.71	0.17255	-310.938	-310.93	-310.929	-310.97	28.622	-1750.22	-1762.37	-1773.04	-1625.99
gdb_1892	CC1COC(C)C1	5.34368	1.86376	1.52908	1.5746	67.48	-0.2369	0.085	0.3219	868.023	0.172026	-310.938	-310.93	-310.93	-310.97	28.351	-1750.56	-1762.62	-1773.29	-1626.16
gdb_1893	CC1COC(C)O1	5.25046	2.0867	1.65872	1.131	60.71	-0.251	0.0914	0.3423	795.128	0.14806	-346.869	-346.862	-346.861	-346.901	26.742	-1570.89	-1581.32	-1590.8	-1459.59
gdb_1894	OC1CCC(O)C1	4.38502	2.08807	1.76784	2.5769	59.69	-0.2565	0.0723	0.3287	764.233	0.149223	-346.862	-346.854	-346.854	-346.893	27.227	-1566.19	-1576.79	-1586.27	-1454.65
gdb_1895	CC12CC(C1)C2O	3.51483	2.91994	2.19637	1.4419	64.38	-0.2481	0.0747	0.3228	686.904	0.148548	-309.672	-309.665	-309.664	-309.702	26.574	-1583.89	-1594.75	-1604.23	-1471.8
gdb_1896	CC12CC(O1)C2O	3.71564	3.07505	2.30073	1.7143	57.21	-0.2485	0.0843	0.3328	639.296	0.124503	-345.592	-345.586	-345.585	-345.622	24.895	-1397.59	-1406.92	-1415.22	-1298.42
gdb_1897	CC1C2CC1(C)C2	3.45151	2.83173	2.13394	0.2293	71.96	-0.2831	0.0954	0.3785	734.381	0.172164	-273.744	-273.737	-273.736	-273.775	27.722	-1765.58	-1778.05	-1788.72	-1640.53
gdb_1898	CC1C2CC1(C)O2	3.71321	2.76573	2.16613	1.9158	64.46	-0.2295	0.0894	0.3189	701.791	0.147485	-309.66	-309.653	-309.652	-309.691	26.793	-1576.46	-1587.2	-1596.69	-1464.53
gdb_1899	CC1C2CC1(O)C2	3.55371	2.90741	2.1987	1.169	64.45	-0.2568	0.0813	0.3381	687.828	0.148672	-309.672	-309.665	-309.664	-309.702	26.541	-1583.79	-1594.67	-1604.15	-1471.69
gdb_1900	CC1N2CC1(C)C2	3.56857	2.86064	2.14937	1.9019	68.19	-0.2222	0.0866	0.3089	714.833	0.160466	-289.77	-289.763	-289.762	-289.8	27.009	-1632.92	-1644.53	-1654.61	-1514.29
gdb_1901	CC1N2CC1(O)C2	3.65023	2.95308	2.21579	1.5553	61.08	-0.2406	0.0709	0.3115	667.924	0.13707	-325.7	-325.693	-325.692	-325.73	25.744	-1452.63	-1462.67	-1471.56	-1346.91
gdb_1902	OC1C2CC1(O)C2	3.66332	3.02423	2.27602	1.9264	57.01	-0.2549	0.0727	0.3275	637.281	0.125251	-345.6	-345.594	-345.593	-345.63	25.239	-1402.43	-1411.74	-1420.04	-1303.22
gdb_1903	CC12CC(=O)C1N2	5.92556	2.15082	1.89947	2.5921	58.63	-0.2409	-0.0197	0.2212	692.749	0.113376	-324.557	-324.551	-324.55	-324.587	23.948	-1363.6	-1372.04	-1379.75	-1271.2
gdb_1904	CC12CC(=O)C1O2	6.26209	2.14472	1.89435	3.2317	54.64	-0.2432	-0.0269	0.2164	680.557	0.100141	-344.434	-344.428	-344.427	-344.464	23.552	-1298.5	-1306.06	-1313.17	-1212.86
gdb_1905	CC12CC1C(=N)O2	5.71776	2.33501	1.97675	3.0639	59.57	-0.2574	0.0223	0.2797	677.512	0.113328	-324.555	-324.549	-324.548	-324.585	23.995	-1362.35	-1370.84	-1378.54	-1269.82
gdb_1906	CC12CC1C(=O)C2	5.57165	2.1507	1.89008	3.5071	62.13	-0.2378	-0.005	0.2328	711.969	0.124714	-308.517	-308.51	-308.509	-308.547	24.837	-1486.83	-1496.07	-1504.37	-1388.11
gdb_1907	CC12CC1C(=O)N2	5.94592	2.23038	1.91951	3.9568	58.22	-0.2431	0.0119	0.2549	684.81	0.113757	-324.576	-324.57	-324.569	-324.606	24.02	-1375.5	-1384	-1391.7	-1282.94
gdb_1908	CC12CC1C(=O)O2	5.75701	2.35071	1.99359	4.4405	54.23	-0.2727	0.0039	0.2766	658.013	0.101312	-344.459	-344.453	-344.452	-344.489	22.959	-1314.21	-1321.91	-1329.02	-1228.38
gdb_1909	CC12CN1C(=O)C2	5.86536	2.25478	1.97308	4.1201	57.82	-0.2458	-0.0083	0.2375	677.108	0.112973	-324.565	-324.558	-324.557	-324.595	24.059	-1368.24	-1376.65	-1384.36	-1275.84
gdb_1910	OC12CC1C(=O)C2	5.83122	2.19878	1.89626	4.0266	55.15	-0.2383	-0.0084	0.2299	667.778	0.100746	-344.436	-344.43	-344.429	-344.466	23.88	-1300.01	-1307.58	-1314.69	-1214.33
gdb_1911	CC12CC(O)C1N2	5.99311	2.09496	1.84293	2.6597	60.73	-0.2454	0.0697	0.3151	728.241	0.136955	-325.736	-325.729	-325.728	-325.767	26.283	-1475.63	-1485.52	-1494.41	-1370.09
gdb_1912	CC12CC(O)C1O2	6.1839	2.1237	1.87655	2.2367	56.77	-0.2469	0.0811	0.328	707.583	0.124283	-345.62	-345.613	-345.612	-345.65	25.449	-1414.73	-1423.87	-1432.16	-1315.81
gdb_1913	CC12CC1C(O)C2	5.72782	2.06265	1.8091	1.4534	64.36	-0.2448	0.078	0.3228	752.667	0.148174	-309.692	-309.685	-309.684	-309.722	27.24	-1596.16	-1606.83	-1616.32	-1484.3
gdb_1914	CC1CC2(C)CC12	5.56538	2.00293	1.76351	0.3049	71.49	-0.2416	0.0919	0.3336	806.627	0.171642	-273.766	-273.759	-273.758	-273.797	28.533	-1779.13	-1791.4	-1802.07	-1654.27
gdb_1915	CC1CC2(C)OC12	6.02812	2.05723	1.8213	1.8176	64.3	-0.2433	0.0925	0.3357	762.781	0.147372	-309.694	-309.686	-309.685	-309.724	27.121	-1597.39	-1608.01	-1617.49	-1485.58
gdb_1916	CC1CC2(O)CC12	5.69634	2.04985	1.80069	1.0968	63.93	-0.2465	0.083	0.3295	755.491	0.147979	-309.688	-309.681	-309.68	-309.719	27.422	-1594.03	-1604.71	-1614.19	-1482.12
gdb_1917	CC1OC2(C)CC12	5.64156	2.16526	1.87881	1.5149	64.44	-0.227	0.0916	0.3186	748.243	0.147393	-309.689	-309.681	-309.681	-309.719	27.168	-1594.27	-1604.91	-1614.4	-1482.41
gdb_1918	CN1CC2(O)CC12	5.95499	2.14442	1.86806	1.9799	61.03	-0.2034	0.0781	0.2816	720.126	0.136093	-325.718	-325.711	-325.71	-325.748	26.53	-1463.96	-1473.83	-1482.72	-1358.34
gdb_1919	OC1CC2(O)CC12	5.86137	2.11734	1.85161	1.5198	56.84	-0.2459	0.0733	0.3193	701.333	0.124521	-345.613	-345.607	-345.606	-345.644	26.109	-1410.76	-1419.84	-1428.14	-1311.85
gdb_1920	CC12CC(C1)C=C2	4.64219	2.84168	2.44488	0.1766	68.19	-0.2212	0.018	0.2391	643.786	0.14978	-272.555	-272.549	-272.548	-272.584	24.764	-1647.02	-1658.36	-1667.85	-1534.6
gdb_1921	CC12CC(O1)C=C2	4.83714	2.98381	2.5468	1.6938	60.4	-0.2315	0.0033	0.2348	602.192	0.125388	-308.474	-308.469	-308.468	-308.504	23.56	-1460.24	-1469.9	-1478.2	-1360.9
gdb_1922	OC12CC(C1)C=C2	4.72346	2.93915	2.51958	1.2762	60.66	-0.2275	0.0119	0.2394	597.645	0.126188	-308.48	-308.475	-308.474	-308.509	23.618	-1463.92	-1473.68	-1481.97	-1364.45
gdb_1923	CC12CC(C1)CC2	4.4049	2.67365	2.32017	0.0761	70.65	-0.2863	0.0864	0.3726	690.239	0.174209	-273.786	-273.78	-273.779	-273.816	25.87	-1791.85	-1804.81	-1815.48	-1666.23
gdb_1924	CC12CC(C1)CO2	4.53301	2.84755	2.4591	1.4706	63.75	-0.2332	0.0911	0.3243	641.935	0.149911	-309.706	-309.7	-309.699	-309.735	24.537	-1605.08	-1616.39	-1625.88	-1492.48
gdb_1925	CC12CC(C1)OC2	4.60054	2.74164	2.39843	1.7581	63.42	-0.2348	0.0844	0.3193	648.245	0.149988	-309.702	-309.696	-309.695	-309.732	24.498	-1602.84	-1614.15	-1623.64	-1490.27
gdb_1926	CC12CC(CC1)O2	4.59129	2.79856	2.42096	1.5838	63.25	-0.2399	0.0895	0.3293	647.482	0.149831	-309.71	-309.704	-309.703	-309.74	24.731	-1607.88	-1619.13	-1628.62	-1495.35
gdb_1927	OC12CC(C1)CC2	4.46944	2.76362	2.38599	1.3359	63.15	-0.251	0.0769	0.3279	643.41	0.150699	-309.712	-309.706	-309.705	-309.741	24.716	-1609	-1620.35	-1629.84	-1496.34
gdb_1928	OC12CC(C1)OC2	4.67193	2.83282	2.4679	1.3145	56.05	-0.2408	0.0612	0.302	602.129	0.126423	-345.626	-345.62	-345.619	-345.655	23.319	-1418.55	-1428.27	-1436.57	-1318.92
gdb_1929	CC12CC1(C)CC2	3.34607	2.80179	2.09115	0.3154	71.88	-0.2351	0.0889	0.3241	747.391	0.171348	-273.77	-273.762	-273.761	-273.801	28.873	-1781.6	-1793.8	-1804.47	-1656.79
gdb_1930	CC12CC1(C)OC2	3.5959	2.77449	2.16591	1.7772	64.57	-0.224	0.0877	0.3117	706.621	0.147212	-309.687	-309.68	-309.679	-309.718	27.425	-1593.46	-1604.01	-1613.49	-1481.72
gdb_1931	CC12CC1(O)CC2	3.41345	2.89401	2.14953	1.0365	64.6	-0.2387	0.0827	0.3214	701.329	0.147743	-309.693	-309.686	-309.685	-309.724	27.719	-1597.04	-1607.63	-1617.12	-1485.21
gdb_1932	CC12CC1(O)CO2	3.67706	2.8532	2.21604	2.025	57.49	-0.2261	0.0729	0.2989	662.109	0.123614	-345.609	-345.602	-345.601	-345.639	26.24	-1407.71	-1416.68	-1424.98	-1308.89
gdb_1933	CC12CCC1(C)N2	3.43423	2.88908	2.08348	1.8269	68.51	-0.2138	0.0774	0.2912	727.614	0.159861	-289.812	-289.805	-289.804	-289.843	28.212	-1659.44	-1670.83	-1680.9	-1540.95
gdb_1934	CC12CCC1(C)O2	3.51746	2.94597	2.07811	1.8352	64.63	-0.237	0.0953	0.3324	712.681	0.14687	-309.7	-309.693	-309.692	-309.731	27.702	-1601.65	-1612.16	-1621.65	-1489.93
gdb_1935	OC12CC1(O)CC2	3.58459	2.88171	2.16533	2.0516	57.36	-0.2216	0.0728	0.2944	661.756	0.12389	-345.613	-345.606	-345.605	-345.643	26.653	-1410.41	-1419.32	-1427.62	-1311.72
gdb_1936	N=C1CC(O1)C#C	8.14965	1.67762	1.58511	2.4327	58.39	-0.2697	0.0067	0.2764	762.167	0.089386	-323.336	-323.33	-323.329	-323.367	23.417	-1225.23	-1231.87	-1238.39	-1146.43
gdb_1937	N=C1CC(O1)C#N	8.16794	1.69622	1.6012	2.7802	53.21	-0.2928	-0.016	0.2768	736.578	0.078945	-339.439	-339.433	-339.432	-339.469	21.428	-1141.11	-1147.08	-1153	-1068.56
gdb_1938	C#CC1CC(=O)C1	8.81385	1.5332	1.42043	2.1494	60.68	-0.2472	-0.0263	0.2209	818.965	0.099791	-307.291	-307.285	-307.284	-307.322	24.887	-1345.7	-1353	-1360.11	-1260.85
gdb_1939	C1C(CC1=O)C#N	8.74402	1.55131	1.43631	2.2107	55.56	-0.2676	-0.0438	0.2238	791.505	0.089595	-323.398	-323.392	-323.391	-323.429	22.736	-1264.05	-1270.7	-1277.22	-1185.47
gdb_1940	O=C1CC(N1)C#C	7.95712	1.63331	1.55779	3.3428	57.29	-0.2543	0.0197	0.274	768.688	0.089343	-323.36	-323.353	-323.353	-323.391	24.013	-1240.25	-1246.74	-1253.26	-1161.69
gdb_1941	O=C1CC(O1)C#C	8.25538	1.68472	1.59494	3.8907	53.22	-0.2784	0.0006	0.279	741.774	0.077382	-343.241	-343.234	-343.233	-343.271	22.38	-1177.53	-1183.39	-1189.32	-1105.38
gdb_1942	O=C1CC(O1)C#N	8.31485	1.70163	1.60861	3.6205	48.21	-0.3048	-0.0226	0.2823	716.936	0.066943	-359.342	-359.336	-359.336	-359.372	20.402	-1092.77	-1097.97	-1103.3	-1026.87
gdb_1943	N=C1CC(O1)C=O	6.39686	1.89294	1.7147	3.3779	52.74	-0.2656	-0.0433	0.2222	716.608	0.089255	-360.512	-360.506	-360.505	-360.543	22.203	-1198.89	-1205.54	-1212.06	-1120.13
gdb_1944	C1C(CC1=O)C=O	9.57352	1.4315	1.31895	0.4688	56.48	-0.2604	-0.0344	0.226	847.309	0.099769	-344.47	-344.463	-344.462	-344.501	23.669	-1320.82	-1328.14	-1335.25	-1235.95
gdb_1945	O=CC1CC(=O)N1	6.17362	1.87492	1.69231	3.8041	51.87	-0.2595	-0.0431	0.2164	717.553	0.089433	-360.539	-360.532	-360.531	-360.57	22.661	-1215.71	-1222.29	-1228.81	-1136.95
gdb_1946	O=CC1CC(=O)O1	6.42998	1.91271	1.74179	4.8676	47.88	-0.2766	-0.0503	0.2263	693.651	0.077251	-380.416	-380.41	-380.409	-380.447	21.184	-1150.88	-1156.74	-1162.67	-1078.82
gdb_1947	C1C(=O)CN1C=O	9.18247	1.61359	1.40562	2.2008	53.31	-0.2609	-0.0482	0.2127	787.129	0.089185	-360.531	-360.524	-360.523	-360.562	22.315	-1210.72	-1217.29	-1223.81	-1132.17
gdb_1948	CC1CC(C1)C#C	8.12432	1.46687	1.38058	0.8831	70.76	-0.253	0.052	0.3049	911.281	0.147597	-272.544	-272.537	-272.536	-272.576	28.164	-1640.53	-1650.94	-1660.42	-1529.41
gdb_1949	CC1CC(C1)C#N	8.13555	1.47874	1.38975	4.3248	65.32	-0.3031	0.0307	0.3338	884.299	0.1375	-288.653	-288.646	-288.645	-288.684	25.976	-1560.2	-1569.97	-1578.86	-1455.36
gdb_1950	CC1CC(N1)C#N	8.68697	1.5115	1.416	4.9629	61.78	-0.2491	0.0181	0.2672	857.353	0.126064	-304.692	-304.685	-304.684	-304.723	25.318	-1435.73	-1444.68	-1452.97	-1337.21
gdb_1951	CC1CC(O1)C#C	8.53206	1.55615	1.46178	1.7829	63.48	-0.2522	0.026	0.2782	851.772	0.12356	-308.468	-308.46	-308.459	-308.499	26.488	-1455.98	-1464.72	-1473.02	-1358.16
gdb_1952	CC1CC(O1)C#N	8.46064	1.57516	1.48102	4.4437	58.19	-0.2781	0.0038	0.2819	823.672	0.113284	-324.574	-324.567	-324.566	-324.605	24.444	-1373.88	-1381.97	-1389.68	-1282.27
gdb_1953	CN1CC(C1)C#N	7.72364	1.5112	1.45166	3.6113	62.74	-0.2348	0.0245	0.2593	853.615	0.125823	-304.687	-304.68	-304.679	-304.718	24.908	-1432.63	-1441.6	-1449.9	-1334.06
gdb_1954	OC1CC(C1)C#C	6.78626	1.55044	1.52269	1.4885	62.85	-0.2555	0.0467	0.3022	831.073	0.124204	-308.469	-308.462	-308.461	-308.5	26.835	-1456.88	-1465.74	-1474.04	-1358.68
gdb_1955	OC1CC(C1)C#N	7.11335	1.56205	1.51535	3.4877	57.94	-0.2768	0.0312	0.308	807.413	0.113854	-324.578	-324.571	-324.57	-324.609	24.798	-1376.38	-1384.53	-1392.23	-1284.54
gdb_1956	CC1CC(C1)C=O	7.45043	1.39811	1.34015	3.0097	65.49	-0.245	-0.0211	0.2238	930.749	0.147503	-309.722	-309.715	-309.714	-309.754	26.943	-1615.48	-1625.89	-1635.37	-1504.59
gdb_1957	CC1CC(O1)C=O	7.74872	1.5955	1.45819	2.1092	57.62	-0.2428	-0.0304	0.2124	839.245	0.123321	-345.647	-345.64	-345.639	-345.679	25.381	-1431.83	-1440.56	-1448.85	-1334.14
gdb_1958	CC1CN(C1)C=O	7.31115	1.54713	1.40089	4.3386	63.33	-0.2386	0.0278	0.2664	879.553	0.136847	-325.791	-325.783	-325.782	-325.823	25.699	-1509.8	-1519.34	-1528.23	-1405.67
gdb_1959	OC1CC(C1)C=O	8.09937	1.41001	1.34165	2.352	58.03	-0.2509	-0.0229	0.228	878.099	0.123924	-345.647	-345.64	-345.639	-345.679	25.835	-1431.79	-1440.6	-1448.9	-1333.74
gdb_1960	C1C(CN1C=O)O	7.86939	1.55277	1.3938	5.0584	56.39	-0.2411	0.0243	0.2654	834.406	0.113161	-361.713	-361.706	-361.705	-361.745	24.546	-1324.53	-1332.46	-1340.16	-1233.35
gdb_1961	CN=C1CC(C)O1	6.98282	1.65194	1.46159	2.3552	64.23	-0.2449	0.0348	0.2797	872.62	0.135949	-325.781	-325.774	-325.773	-325.813	26.737	-1503.77	-1513.21	-1522.1	-1399.21
gdb_1962	CCC1CC(=N)O1	6.85766	1.62409	1.43308	2.8517	62.59	-0.2592	0.0306	0.2898	871.153	0.136814	-325.787	-325.78	-325.779	-325.819	26.07	-1507.53	-1517.25	-1526.14	-1402.59
gdb_1963	CCC1CC(=O)C1	7.52443	1.42914	1.27779	2.9522	64.9	-0.2392	-0.0162	0.223	946.251	0.147052	-309.735	-309.728	-309.727	-309.767	27.467	-1623.71	-1634.09	-1643.57	-1512.79
gdb_1964	CCC1CC(=O)N1	7.16538	1.53135	1.36524	3.894	61.85	-0.2462	0.0378	0.284	894.66	0.136738	-325.808	-325.801	-325.8	-325.84	26.64	-1520.82	-1530.41	-1539.3	-1416.06
gdb_1965	CCC1CC(=O)O1	6.91956	1.63045	1.44116	4.1185	57.54	-0.2734	0.0127	0.2862	849.958	0.12481	-345.692	-345.685	-345.684	-345.723	25.061	-1460.18	-1469.12	-1477.42	-1361.9
gdb_1966	CCN1CC(=O)C1	8.12337	1.50529	1.33845	2.653	62.33	-0.2298	-0.0228	0.2071	897.344	0.13542	-325.768	-325.76	-325.759	-325.799	26.33	-1495.33	-1504.97	-1513.86	-1390.46
gdb_1967	COC1CC(=O)C1	8.2862	1.51186	1.35316	2.968	58.38	-0.2422	-0.0209	0.2212	872.395	0.123071	-345.65	-345.643	-345.642	-345.682	25.861	-1433.8	-1442.57	-1450.87	-1335.76
gdb_1968	OCC1CC(=N)O1	6.9034	1.67937	1.47296	1.2437	55.23	-0.2659	0.021	0.2869	807.663	0.113694	-361.708	-361.701	-361.7	-361.739	24.5	-1321.42	-1329.62	-1337.33	-1229.38
gdb_1969	C1C(CC1=O)CO	7.64253	1.46646	1.31063	3.483	57.88	-0.2404	-0.0177	0.2227	882.578	0.12355	-345.656	-345.649	-345.648	-345.688	26.192	-1437.48	-1446.19	-1454.49	-1339.78
gdb_1970	OCC1CC(=O)N1	7.37564	1.55802	1.38055	2.1305	54.52	-0.2545	0.0242	0.2787	837.992	0.113556	-361.728	-361.721	-361.72	-361.76	25.178	-1334.26	-1342.3	-1350	-1242.38
gdb_1971	OCC1CC(=O)O1	7.00548	1.68055	1.47742	2.8699	50.3	-0.2796	0.0025	0.2821	788.358	0.10167	-381.613	-381.606	-381.605	-381.644	23.492	-1273.96	-1281.38	-1288.49	-1188.57
gdb_1972	CC1CC(CO)C1	6.72748	1.36017	1.25615	1.2181	68.05	-0.2607	0.0784	0.3391	1002.54	0.171293	-310.909	-310.901	-310.9	-310.941	29.493	-1732.11	-1743.95	-1754.62	-1607.97
gdb_1973	CC1CC(CO)O1	5.27803	1.69725	1.54148	2.6241	60.43	-0.2462	0.0758	0.322	853.691	0.148037	-346.839	-346.832	-346.831	-346.871	27.402	-1552.03	-1562.4	-1571.88	-1440.85
gdb_1974	CCC1CC(C)C1	6.49486	1.34605	1.24074	0.1113	75.11	-0.2798	0.089	0.3688	1060.46	0.194759	-274.989	-274.98	-274.979	-275.021	30.76	-1918.48	-1931.98	-1943.84	-1781.28
gdb_1975	CCC1CC(C)O1	5.53078	1.58312	1.45144	1.5092	67.98	-0.2395	0.0916	0.3312	935.782	0.17085	-310.917	-310.909	-310.908	-310.95	29.154	-1737.44	-1749.29	-1759.96	-1613.44
gdb_1976	CCC1CC(O)C1	6.6949	1.36325	1.25272	1.3826	67.86	-0.2525	0.0787	0.3311	1004.38	0.171229	-310.913	-310.905	-310.904	-310.945	29.583	-1734.75	-1746.63	-1757.3	-1610.54
gdb_1977	COC1CC(C)C1	7.02721	1.42119	1.31443	1.0893	68.5	-0.2433	0.0869	0.3303	983.465	0.170887	-310.905	-310.897	-310.896	-310.937	29.118	-1729.66	-1741.54	-1752.21	-1605.47
gdb_1978	COC1CC(O)C1	4.49144	2.00149	1.83804	2.4305	60.71	-0.2487	0.0775	0.3261	774.627	0.147939	-346.828	-346.82	-346.819	-346.859	27.341	-1544.83	-1555.34	-1564.82	-1433.16
gdb_1979	CN1CC(C1)OC	7.55745	1.51368	1.39077	1.5764	65.87	-0.2074	0.0875	0.2949	927.184	0.159007	-326.935	-326.927	-326.926	-326.967	28.049	-1599.95	-1611	-1621.08	-1482.03
gdb_1980	OCC1CC(O)C1	6.95818	1.37685	1.26766	1.8343	60.87	-0.254	0.0759	0.3299	947.179	0.147771	-346.833	-346.825	-346.825	-346.865	28.311	-1548.39	-1558.62	-1568.11	-1437.23
gdb_1981	CC(=N)OC1CC1	6.30064	1.67762	1.44885	2.1399	61.95	-0.261	0.0337	0.2946	866.809	0.135873	-325.77	-325.763	-325.762	-325.802	27.037	-1496.83	-1506.33	-1515.22	-1392.22
gdb_1982	CC(=O)CC1CC1	5.34125	1.56122	1.3846	2.6593	64.63	-0.2366	-0.0084	0.2282	914.822	0.146878	-309.728	-309.72	-309.719	-309.761	28.05	-1618.76	-1628.87	-1638.35	-1508.83
gdb_1983	CC(=O)CC1CN1	5.81495	1.59429	1.35508	2.5275	61.14	-0.2427	-0.0164	0.2263	887.911	0.135744	-325.767	-325.759	-325.758	-325.8	27.055	-1494.84	-1504.2	-1513.09	-1390.84
gdb_1984	CC(=O)CC1CO1	6.4653	1.46215	1.35247	3.3679	57.74	-0.2487	-0.0144	0.2343	910.219	0.122566	-345.651	-345.643	-345.642	-345.684	26.453	-1434.43	-1442.9	-1451.2	-1337.24
gdb_1985	CC(=O)CN1CC1	5.76194	1.58148	1.44439	2.5562	61.56	-0.2389	-0.0104	0.2285	876.144	0.13489	-325.761	-325.753	-325.752	-325.794	27.085	-1491.06	-1500.39	-1509.28	-1387.1
gdb_1986	CC(=O)NC1CC1	6.49401	1.59682	1.38628	3.4271	61.82	-0.2378	0.0338	0.2717	894.16	0.135915	-325.797	-325.789	-325.788	-325.831	27.6	-1513.89	-1523.11	-1532	-1410.22
gdb_1987	CC(=O)OC1CC1	6.58685	1.60765	1.43529	1.836	58.33	-0.266	0.0164	0.2825	869.49	0.123256	-345.676	-345.668	-345.668	-345.71	26.283	-1450.14	-1458.65	-1466.95	-1353.27
gdb_1988	C1CC1CC(=O)N	6.47582	1.54091	1.31938	3.8081	60.83	-0.236	0.0379	0.2738	899.194	0.136643	-325.801	-325.793	-325.792	-325.833	27.748	-1516.03	-1525.38	-1534.27	-1411.82
gdb_1989	NC(=O)CC1CN1	6.66628	1.60444	1.37235	2.5886	57.33	-0.2423	0.0312	0.2735	854.169	0.125986	-341.841	-341.834	-341.833	-341.873	26.408	-1392.83	-1401.55	-1409.85	-1294.57
gdb_1990	NC(=O)CC1CO1	6.61115	1.67245	1.42544	3.1767	53.99	-0.2423	0.0284	0.2707	818.764	0.113328	-361.725	-361.718	-361.717	-361.757	25.498	-1332.44	-1340.38	-1348.09	-1240.87
gdb_1991	C1CN1CC(=O)N	6.43404	1.58894	1.44417	3.4827	58.06	-0.2366	0.0389	0.2756	848.42	0.125268	-341.836	-341.829	-341.828	-341.868	26.374	-1389.79	-1398.5	-1406.8	-1291.57
gdb_1992	C1CC1NC(=O)N	6.69202	1.6482	1.41819	3.7334	57.85	-0.2387	0.0552	0.2939	851.139	0.125493	-341.858	-341.851	-341.85	-341.891	27.301	-1403.69	-1412.23	-1420.52	-1305.71
gdb_1993	C1CC1OC(=O)N	6.82639	1.6499	1.46856	2.3559	54.31	-0.265	0.0562	0.3212	828.8	0.113187	-361.74	-361.733	-361.732	-361.772	25.817	-1341.76	-1349.68	-1357.38	-1250.27
gdb_1994	[O-]C(=O)CC1C[NH2+]1	6.58416	1.72437	1.46603	5.7371	53.84	-0.2533	0.0213	0.2746	801.076	0.114635	-361.725	-361.718	-361.717	-361.756	23.818	-1332.14	-1340.45	-1348.15	-1240.02
gdb_1995	CC(C)CC1CC1	5.24862	1.356	1.24792	0.0808	74.76	-0.2696	0.0861	0.3557	1063.99	0.194216	-274.982	-274.974	-274.973	-275.015	31.65	-1914.59	-1927.91	-1939.77	-1777.72
gdb_1996	CC(C)CC1CO1	5.69889	1.48004	1.27191	1.6994	67.79	-0.2627	0.0884	0.3512	987.174	0.17019	-310.906	-310.898	-310.897	-310.938	29.939	-1730.23	-1741.92	-1752.59	-1606.35
gdb_1997	CC(C)CN1CC1	5.40145	1.43993	1.3227	1.0589	72.03	-0.2301	0.0884	0.3185	1005.03	0.182393	-291.017	-291.009	-291.008	-291.05	30.6	-1788.02	-1800.55	-1811.82	-1657.36
gdb_1998	CC(C)OC1CC1	5.51613	1.59635	1.34612	1.0281	68.37	-0.2346	0.089	0.3236	954.88	0.169742	-310.903	-310.894	-310.893	-310.935	30.379	-1728.28	-1739.97	-1750.64	-1604.38
gdb_1999	CC(O)CC1CC1	5.8156	1.47446	1.27412	1.5085	67.91	-0.2587	0.0745	0.3332	988.001	0.170524	-310.908	-310.9	-310.899	-310.941	30.518	-1731.51	-1743.18	-1753.85	-1607.65
[truncated: 131,886 more rows]

## Sheet: qm9_train
mol_id	smiles	A	B	C	mu	alpha	homo	lumo	gap	r2	zpve	u0	u298	h298	g298	cv	u0_atom	u298_atom	h298_atom	g298_atom
gdb_107415	COC12CC1OC(C)C2	3.38681	1.14926	0.98518	1.8591	78.91	-0.2347	0.0895	0.3242	1287.72	0.181324	-424.206	-424.197	-424.196	-424.24	34.575	-1974.31	-1987.27	-1999.12	-1832.61
gdb_62043	CC(NCC1CO1)C#N	4.01899	0.69584	0.64544	5.0508	77.38	-0.2472	0.0265	0.2738	1729.27	0.158172	-419.182	-419.172	-419.171	-419.218	34.426	-1798.77	-1809.52	-1820.19	-1671.46
gdb_27194	Cc1c2c(c[nH]1)CC=C2	3.22063	1.55482	1.06237	1.8096	88.26	-0.1805	0.0153	0.1958	1119.67	0.149972	-364.865	-364.858	-364.857	-364.897	30.378	-1885.55	-1896.67	-1906.75	-1763.1
gdb_55456	CC(=O)C1CCOCO1	3.30787	1.16396	0.91617	1.5683	71.95	-0.2473	-0.0175	0.2298	1268.76	0.158792	-460.185	-460.176	-460.175	-460.22	32.163	-1824.82	-1836.2	-1846.87	-1696.91
gdb_121219	OCCC1CCC1C=O	2.42025	0.92007	0.71584	4.2147	79.69	-0.2436	-0.0204	0.2232	1588.27	0.181064	-424.217	-424.207	-424.206	-424.253	35.434	-1980.91	-1993.32	-2005.17	-1840.68
gdb_78760	CC12CC3(O)C1C2C3O	2.98601	1.48664	1.17686	3.019	75.23	-0.2423	0.0668	0.3091	1089.15	0.157949	-422.974	-422.966	-422.965	-423.007	33.842	-1829.16	-1840.71	-1851.38	-1699.91
gdb_17830	CC(=O)C1C2CCC12	4.1668	1.60622	1.42251	2.5755	72.68	-0.2303	-0.0097	0.2206	947.786	0.153578	-347.796	-347.788	-347.787	-347.828	29.074	-1757.74	-1768.88	-1778.95	-1638.06
gdb_78621	CC1C2C3C(C2=O)C13O	2.57758	1.67603	1.31496	2.6757	71.96	-0.2367	0.0059	0.2426	1000.92	0.134784	-421.795	-421.787	-421.786	-421.827	31.068	-1716.97	-1727.1	-1736.58	-1600.96
gdb_7246	CC(C)C(=O)CC#C	4.58859	1.07237	0.99567	2.7063	74.36	-0.2444	-0.015	0.2294	1234.88	0.149748	-347.795	-347.785	-347.784	-347.83	34.294	-1757.23	-1767.12	-1777.2	-1639.18
gdb_73445	CC12C3CC1OCC23O	2.26248	1.88429	1.56162	1.9458	74.45	-0.2336	0.0635	0.2971	969.869	0.159623	-422.996	-422.988	-422.987	-423.027	31.711	-1842.55	-1854.44	-1865.11	-1713.02
gdb_59557	CC(C)C1CC2CC1C2	3.06968	1.18147	1.02534	0.0848	92.11	-0.288	0.0864	0.3744	1318.64	0.231096	-352.357	-352.348	-352.348	-352.391	35.704	-2341.86	-2358.54	-2372.77	-2173.59
gdb_46485	N=C1OCC2(CN2)C=C1	4.15833	1.21943	1.04433	3.7116	79.59	-0.2481	-0.0369	0.2111	1140.78	0.138166	-417.997	-417.99	-417.989	-418.029	29.201	-1683.03	-1693.45	-1702.93	-1566.63
gdb_77733	OC1C23CCOC12CO3	2.31948	2.00932	1.61414	1.8819	66.33	-0.2265	0.0404	0.2669	905.33	0.136385	-458.885	-458.878	-458.877	-458.917	29.105	-1636.98	-1647.49	-1656.97	-1520.33
gdb_9933	CC1C(O)C1(C)C#N	3.04041	1.51514	1.42484	4.7865	69.57	-0.2718	0.0326	0.3044	975.402	0.140298	-363.866	-363.857	-363.856	-363.9	32.482	-1653.4	-1662.82	-1672.3	-1540.5
gdb_58998	CC(C)C1=NC2CC2O1	3.55451	1.18463	1.04373	1.1223	79.36	-0.2374	0.0234	0.2608	1236.01	0.171056	-403.16	-403.151	-403.15	-403.193	32.927	-1933.29	-1945.64	-1956.9	-1798.11
gdb_3239	C1CC1CC2CC2	7.76369	1.2696	1.25107	0.0735	71.66	-0.266	0.0981	0.3641	1028.83	0.172256	-273.758	-273.751	-273.75	-273.79	27.864	-1774.34	-1786.58	-1797.25	-1650.2
gdb_14122	CC(C)C12CC1CC2	3.54149	1.56707	1.33523	0.3355	81.74	-0.2426	0.084	0.3266	1047.32	0.200103	-313.052	-313.043	-313.042	-313.084	33.32	-2054.22	-2068.37	-2080.82	-1908.22
gdb_3888	c1(noc(=O)o1)N	7.58566	2.36214	1.8039	5.1783	41.27	-0.2594	0.0119	0.2712	614.84	0.055698	-412.528	-412.523	-412.522	-412.557	19.934	-924.13	-928.659	-933.399	-863.836
gdb_67264	CC12C3OC1C1C3CN21	2.62063	2.30411	1.74907	0.9754	73.33	-0.2278	0.0648	0.2926	854.493	0.149836	-401.875	-401.869	-401.868	-401.906	27.017	-1755.11	-1767.1	-1777.17	-1631.29
gdb_28207	Cc1cc2c([nH]1)OCO2	4.90395	1.22969	0.99993	2.0527	73.42	-0.1658	0.041	0.2067	1151.11	0.125536	-437.887	-437.879	-437.878	-437.919	29.198	-1626.15	-1635.49	-1644.38	-1516.59
gdb_132149	Cc1c[nH]c(nc1=O)F	3.28134	1.36161	0.96798	6.7074	66.75	-0.2447	-0.0284	0.2164	1115.55	0.101295	-478.041	-478.034	-478.033	-478.074	28.435	-1477.79	-1485.41	-1493.11	-1381.48
gdb_33811	C#CC12CC1(CO2)C#N	2.33843	1.54979	1.14372	2.6376	75.82	-0.2559	-0.0256	0.2302	1064.21	0.099544	-399.481	-399.473	-399.472	-399.513	29.628	-1508.21	-1515.69	-1523.39	-1412.5
gdb_50475	O=CC1COC(=O)CO1	4.44504	1.04115	0.86916	2.4313	62.35	-0.2679	-0.0532	0.2147	1235.12	0.111384	-494.928	-494.92	-494.919	-494.962	28.699	-1527.45	-1535.64	-1543.94	-1425.36
gdb_73130	CC12OCC1CC1CC21	2.42699	1.76204	1.5364	1.7666	80.37	-0.2402	0.0761	0.3164	1007.39	0.184067	-387.079	-387.071	-387.07	-387.111	31.728	-2031.1	-2044.89	-2056.74	-1888.47
gdb_89478	CC12COC(O1)C(O)C2	2.64097	1.67162	1.32308	1.1598	69.76	-0.2451	0.0723	0.3174	1022.98	0.160089	-460.174	-460.166	-460.165	-460.206	31.465	-1818.03	-1829.94	-1840.61	-1688.36
gdb_1163	CC(O)(C=O)C#C	3.39236	2.26298	1.92411	2.8796	56.49	-0.2561	-0.0403	0.2158	722.659	0.097041	-344.421	-344.413	-344.412	-344.454	28.719	-1290.61	-1296.99	-1304.1	-1206.33
gdb_22168	CC1(C=CCC1=NO)C	2.26552	1.48529	1.11928	0.4853	83.47	-0.236	0.0125	0.2485	1176.56	0.169354	-403.131	-403.122	-403.121	-403.165	35.74	-1915.33	-1927.25	-1938.51	-1780.21
gdb_22959	CCCC1NCC1=NO	3.41362	0.77388	0.66351	1.0886	84.18	-0.2288	0.0043	0.2332	1732.07	0.181375	-420.345	-420.335	-420.334	-420.381	36.33	-1900.58	-1912.95	-1924.8	-1759.71
gdb_101348	COC(C)C1CC1CO	2.49302	1.01532	0.80577	2.3627	82.84	-0.2492	0.0762	0.3254	1513.43	0.203663	-425.397	-425.386	-425.385	-425.434	39.063	-2093.87	-2107.48	-2120.52	-1940.64
gdb_128194	CNc1cc(=O)nn[nH]1	3.98566	1.14583	0.89719	9.2167	74.26	-0.221	-0.0493	0.1717	1229.37	0.112978	-450.114	-450.106	-450.105	-450.148	30.337	-1459.22	-1467.25	-1475.55	-1356.52
gdb_49797	N=CN1C=CCNC1=O	2.74028	1.57065	1.00459	2.7425	76.49	-0.2205	-0.0025	0.218	1123.46	0.12731	-434.125	-434.117	-434.116	-434.158	29.118	-1614.6	-1623.87	-1632.76	-1505.17
gdb_95376	CC1OCC2CCOC12	2.56405	1.7114	1.26791	1.6834	76.53	-0.2413	0.0706	0.3119	1062.74	0.185104	-424.243	-424.235	-424.234	-424.275	31.209	-1997.17	-2010.8	-2022.66	-1854.88
gdb_25654	CC#Cc1ccc([nH]1)N	5.54904	0.75236	0.66646	1.9906	95.21	-0.171	0.0168	0.1877	1669.08	0.136483	-380.889	-380.88	-380.879	-380.925	33.643	-1752.07	-1761.26	-1770.74	-1638.47
gdb_6157	CCC1CC(C)(C)O1	3.99296	1.21136	1.18738	1.4723	78.6	-0.2381	0.0834	0.3215	1183.82	0.198268	-350.212	-350.203	-350.202	-350.246	35.222	-2018.43	-2032.06	-2044.51	-1872.9
gdb_30440	CN=C1OC(C)=CC=N1	3.60228	1.2152	0.91898	3.8404	84.4	-0.2169	-0.0587	0.1581	1267.87	0.135438	-418.042	-418.033	-418.032	-418.076	31.256	-1711.02	-1720.65	-1730.13	-1595.86
gdb_89972	CN1CC2(C1=O)CCC2	3.32551	1.22295	1.05593	3.3642	81.68	-0.2392	0.0377	0.2769	1222.62	0.171373	-403.164	-403.155	-403.154	-403.198	32.749	-1935.88	-1948	-1959.26	-1801
gdb_11244	CC1=NCC(O1)C=O	3.62733	1.74085	1.39428	2.2307	62.85	-0.2484	-0.0325	0.216	906.55	0.118044	-399.829	-399.821	-399.82	-399.862	26.827	-1493.6	-1502.1	-1510.4	-1393.47
gdb_68744	CC12NC1(C)C(=O)C=C2	2.55542	1.73735	1.23341	3.0715	77.64	-0.2411	-0.064	0.1771	1045.37	0.147089	-401.963	-401.955	-401.954	-401.996	32.569	-1810.46	-1821.08	-1831.15	-1688.15
gdb_32528	CNc1c[nH]cc1NC	2.10984	1.45419	0.91364	1.7011	83.47	-0.1742	0.0582	0.2325	1318.62	0.1721	-399.336	-399.326	-399.325	-399.371	35.707	-1883.08	-1894.72	-1905.98	-1748.63
gdb_40182	C1CC11CN2CC2CO1	3.05461	1.52877	1.31464	1.3706	78.04	-0.219	0.085	0.304	1043.62	0.172734	-403.1	-403.092	-403.092	-403.132	30.86	-1895.84	-1908.85	-1920.11	-1759.56
gdb_47926	C1CC(=O)COCOC1	2.03776	1.82849	1.22172	4.408	71.89	-0.2332	-0.0161	0.217	1074.51	0.160239	-460.168	-460.16	-460.159	-460.201	31.195	-1813.92	-1825.67	-1836.34	-1684.75
gdb_48174	O=CC(=O)OCC1CN1	4.16403	0.88516	0.81604	2.4198	66.77	-0.2535	-0.0901	0.1634	1393.58	0.1231	-475.017	-475.008	-475.007	-475.052	30.61	-1571.2	-1579.87	-1588.76	-1463.02
gdb_382	OCC(O)C#C	7.64075	2.25059	1.83982	2.1731	48.25	-0.2624	0.0188	0.2813	638.494	0.094585	-306.321	-306.314	-306.313	-306.351	24.263	-1131.35	-1137.74	-1144.26	-1054.92
gdb_130468	c1cncc2c1con2	4.11673	1.65637	1.18114	3.1158	73.31	-0.239	-0.0796	0.1594	936.092	0.093114	-415.629	-415.623	-415.622	-415.659	22.98	-1452.74	-1460.69	-1467.8	-1361.86
gdb_59742	CC(C)N1CCNC1=O	2.65607	1.32943	1.11339	3.6917	79.18	-0.2298	0.0614	0.2911	1207.03	0.184147	-420.466	-420.457	-420.456	-420.5	34.673	-1976.6	-1989.43	-2001.29	-1834.7
gdb_31401	CCC1=NC(=N)NC=N1	2.93248	1.35552	0.9376	2.2953	78.93	-0.2315	-0.0481	0.1834	1225.81	0.138378	-414.246	-414.238	-414.237	-414.279	30.164	-1678.37	-1688.37	-1697.85	-1562.35
gdb_35681	C#CC1CCC11CCC1	2.4007	1.42084	1.07763	0.658	88.66	-0.2505	0.0471	0.2976	1208.76	0.182309	-349.904	-349.895	-349.894	-349.937	34.248	-2057.84	-2071.02	-2082.87	-1916.39
gdb_87300	CC1NC1(CC#C)C#N	2.23323	1.30402	0.95737	3.3025	79.53	-0.2672	0.0132	0.2805	1261.71	0.133902	-380.826	-380.816	-380.816	-380.861	34.447	-1712.29	-1721.41	-1730.9	-1597.83
gdb_39645	C1CC(C1)C1C2CC1O2	4.41783	0.94999	0.91631	2.0567	82.91	-0.2316	0.085	0.3166	1362	0.183742	-387.003	-386.995	-386.994	-387.036	30.84	-1983.54	-1997.3	-2009.15	-1841.6
gdb_1111	CC(=N)OC(N)=O	5.54577	1.92748	1.4431	4.0603	52.65	-0.2671	-0.0025	0.2646	798.185	0.100727	-377.829	-377.822	-377.821	-377.862	26.077	-1248.93	-1255.76	-1262.87	-1164.18
gdb_97400	CN=COC1CC(=O)C1	7.31364	0.62458	0.59779	2.8469	78.58	-0.2483	-0.0306	0.2177	1830.43	0.144458	-439.084	-439.075	-439.074	-439.12	33.201	-1749.54	-1759.61	-1769.69	-1628.89
gdb_67052	CC12C3CC1(C3)CC2=O	2.73722	1.70282	1.44484	2.613	81.07	-0.235	-0.0204	0.2147	985.403	0.158525	-385.793	-385.785	-385.784	-385.825	31.342	-1852.09	-1864.11	-1874.78	-1722.79
gdb_87027	CC1OC1(C#N)C(N)=N	2.20926	1.54941	1.07341	5.617	71.64	-0.2591	-0.0111	0.248	1139.5	0.122968	-434.067	-434.057	-434.057	-434.1	33.539	-1578	-1586.48	-1595.37	-1469.1
gdb_121812	CC(C)(CCOC)C#C	3.16641	0.73914	0.69729	1.4581	89.26	-0.2538	0.0592	0.313	1753.89	0.201694	-388.251	-388.239	-388.238	-388.287	41.363	-2138.55	-2151.79	-2164.83	-1985.69
gdb_118111	CC(CCO)C1OC1C	2.61892	0.81787	0.68539	1.7636	82.49	-0.2568	0.077	0.3337	1708.75	0.203037	-425.408	-425.397	-425.396	-425.445	39.324	-2100.68	-2114.19	-2127.23	-1947.68
gdb_24684	c1ccc2c(c1)CCN2	3.63928	1.53273	1.1013	1.5511	87.11	-0.1891	0.008	0.1972	1081.63	0.152683	-364.893	-364.887	-364.886	-364.924	27.895	-1903.09	-1914.85	-1924.92	-1779.86
gdb_58183	CC(C)C(C)C(C)(C)C	2.10313	1.1819	0.94363	0.0872	98.77	-0.2889	0.0749	0.3638	1489.21	0.272881	-354.766	-354.754	-354.753	-354.802	46.386	-2597.73	-2616.02	-2632.62	-2404.44
gdb_79048	CN1C2C3N4CCC13C24	3.68576	1.68164	1.42313	1.3658	78.81	-0.2093	0.0648	0.2741	962.054	0.160906	-381.929	-381.923	-381.922	-381.96	28.628	-1776.87	-1789.46	-1800.13	-1646.56
gdb_18374	C1C2C=CCC=CC12	3.11231	2.28855	1.45322	0.0926	79.87	-0.2293	0.0255	0.2548	887.98	0.156537	-310.663	-310.657	-310.656	-310.694	27.186	-1811.25	-1822.97	-1833.05	-1690.8
gdb_94540	CC1CCC1C(C)(C)C	2.29652	1.23359	1.0528	0.1101	95.32	-0.2744	0.0703	0.3446	1366.05	0.250804	-353.557	-353.547	-353.546	-353.592	42.017	-2467.05	-2484.3	-2499.72	-2286.43
gdb_94513	CC1CCN1C(=O)C#N	2.90777	1.23736	0.92649	5.5274	75.97	-0.2657	-0.048	0.2178	1243.14	0.135608	-418.034	-418.025	-418.024	-418.069	31.798	-1706.41	-1715.8	-1725.28	-1591.72
gdb_84745	CC1C=CCC(=O)N1C	2.09877	1.82423	1.08042	3.5215	81.83	-0.2344	0.014	0.2484	1155.43	0.171547	-403.2	-403.191	-403.19	-403.234	33.649	-1958.33	-1970.41	-1981.67	-1823.51
gdb_101632	CCC(C)CC(O)C#N	2.95466	0.74998	0.70795	3.5983	83.53	-0.2999	0.0124	0.3123	1712.84	0.191896	-404.368	-404.357	-404.356	-404.405	39.373	-2063.56	-2076.17	-2088.62	-1917.26
gdb_19995	N#CC1NC1C1CC1	3.74954	1.39769	1.13593	4.7096	70.23	-0.2697	0.0167	0.2864	1049.06	0.13129	-342.754	-342.746	-342.745	-342.786	27.847	-1570.84	-1580.3	-1589.19	-1464.13
gdb_81941	CC1C2OC2C(C)=C1C	2.11618	1.79717	1.09534	1.8888	84.83	-0.2234	0.0141	0.2375	1176.89	0.181262	-387.097	-387.088	-387.087	-387.13	35.233	-2042.41	-2055.25	-2067.1	-1900.85
gdb_19502	N#CC1C2OCOC12	3.60509	1.99794	1.84404	4.1318	57.63	-0.2572	0.0204	0.2775	748.662	0.096467	-398.579	-398.572	-398.571	-398.61	23.595	-1336.82	-1344.26	-1351.38	-1249.07
gdb_92103	CC12CC3CC(O)C1N23	2.74357	1.64676	1.39903	1.8984	77.78	-0.2268	0.0676	0.2944	1022.8	0.172404	-403.123	-403.115	-403.114	-403.155	31.84	-1910.35	-1923.15	-1934.41	-1774.14
gdb_25790	c1c(nc(o1)C(=O)N)N	4.33936	1.10834	0.88368	4.706	68.18	-0.2155	-0.0394	0.176	1224.38	0.101666	-470.064	-470.056	-470.055	-470.098	30.56	-1440.03	-1447.16	-1454.87	-1344.04
gdb_4827	Cc1ncc(o1)CO	4.78043	1.38085	1.14019	1.8862	64.25	-0.2362	-0.0002	0.236	1031.43	0.118976	-399.835	-399.827	-399.826	-399.868	27.558	-1497.51	-1505.91	-1514.2	-1397.48
gdb_110244	CC1C2C(CO)C1C2=O	2.27902	1.31747	0.95291	3.1112	76.72	-0.2395	0.0108	0.2502	1259.46	0.158286	-422.972	-422.963	-422.962	-423.007	33.423	-1827.82	-1839	-1849.67	-1700.13
gdb_90840	CN1CC2C3N4CC13C24	3.19774	1.89459	1.46101	1.7308	78.8	-0.2111	0.0762	0.2873	935.975	0.161074	-381.935	-381.928	-381.927	-381.965	28.443	-1780.05	-1792.64	-1803.31	-1649.8
gdb_121744	CCCOC(=O)CNC	5.20179	0.58672	0.56922	1.9079	80.47	-0.2231	0.0173	0.2405	2067.32	0.192335	-441.515	-441.504	-441.503	-441.553	38.137	-2019.26	-2031.82	-2044.27	-1873.25
gdb_69250	OC12CC1C(=O)NC=C2	2.84565	1.56002	1.17636	3.1024	71.74	-0.2158	-0.0052	0.2106	1030.3	0.125797	-437.92	-437.913	-437.912	-437.952	29.871	-1646.88	-1656.41	-1665.3	-1536.98
gdb_90436	CC1OC2C(C)C(C)C12	2.10697	1.60648	1.31531	1.6335	84.79	-0.2339	0.0708	0.3047	1146.48	0.205494	-388.264	-388.255	-388.254	-388.298	36.029	-2147.22	-2161.81	-2174.85	-1992.44
gdb_20448	C1NC1C1=CON=C1	6.22369	1.38017	1.21861	4.0345	63.12	-0.2462	-0.0089	0.2374	951.124	0.109271	-378.682	-378.675	-378.674	-378.713	23.709	-1389.14	-1397.53	-1405.23	-1294.78
gdb_127518	CN1N=C(O)C=CC1=N	3.15988	1.44696	0.99862	1.8351	78	-0.194	-0.0515	0.1425	1130.44	0.125752	-434.085	-434.077	-434.077	-434.118	30.409	-1589.82	-1599.03	-1607.92	-1480.08
gdb_39991	C1OC11CC2C3OC2C13	4.18748	1.39002	1.2835	2.1034	71.24	-0.2342	0.0815	0.3157	995.221	0.136854	-421.741	-421.734	-421.733	-421.772	26.879	-1683.01	-1694.03	-1703.51	-1566.23
gdb_24694	c1c2c(ncn1)NCC2	3.81446	1.59396	1.14601	4.0109	77.75	-0.2209	-0.0179	0.203	1014.94	0.129769	-397.002	-396.996	-396.995	-397.033	25.792	-1674.39	-1684.51	-1693.4	-1563.92
gdb_53582	CC#CCC1NC1(C)C	4.44134	0.64183	0.60859	1.4679	92.84	-0.2312	0.0643	0.2955	1947.32	0.191428	-367.176	-367.165	-367.164	-367.214	39.253	-2079.97	-2092.55	-2105	-1934.33
gdb_1597	NC(=O)C(O)C#C	3.98481	2.34624	1.57705	4.0183	52.23	-0.2601	0.0068	0.2669	735.089	0.088374	-360.506	-360.498	-360.497	-360.537	26.775	-1194.81	-1200.84	-1207.36	-1116.44
gdb_89356	CC12CC(O)C(N1)C2=O	2.63717	1.53973	1.25952	3.7318	71.87	-0.2429	-0.012	0.2309	1050.75	0.147575	-439.074	-439.066	-439.065	-439.106	32	-1743.04	-1753.82	-1763.89	-1620.34
gdb_126849	CCn1c(cnn1)C=O	2.13488	1.60463	0.98388	4.0419	74.17	-0.2733	-0.0756	0.1977	1172.65	0.124686	-434.079	-434.07	-434.07	-434.112	29.331	-1585.61	-1594.62	-1603.51	-1476.59
gdb_29382	c1c(nc([nH]1)CC#N)N	5.88889	0.91932	0.8008	2.0929	72.77	-0.1944	0.0193	0.2137	1340.02	0.114591	-413.043	-413.034	-413.033	-413.077	30.371	-1551.07	-1559.15	-1567.45	-1448.94
gdb_69798	CC12OC1C1NC1C2=O	2.67475	1.9011	1.30404	3.8346	68.22	-0.2331	-0.042	0.1911	963.881	0.123974	-437.853	-437.845	-437.844	-437.885	29.09	-1604.65	-1614.13	-1623.02	-1494.9
gdb_57167	CN(C(=O)C#N)C(=N)N	3.20895	1.23212	0.89754	3.4978	71.65	-0.2525	-0.073	0.1795	1209.04	0.112432	-450.166	-450.157	-450.156	-450.201	32.692	-1492.05	-1499.63	-1507.93	-1389.87
gdb_43092	O=C1C2CC3OC2C1O3	3.41293	1.74478	1.63829	2.2593	63.11	-0.2377	-0.0349	0.2028	842.827	0.115204	-457.768	-457.762	-457.761	-457.799	24.367	-1563.96	-1573.56	-1581.85	-1459.96
gdb_78146	CC1C2C1C(=O)NC2=O	2.10617	1.7419	1.03154	2.5731	70.93	-0.2577	-0.0278	0.2299	1127.73	0.125572	-437.962	-437.954	-437.953	-437.994	29.247	-1672.96	-1682.36	-1691.25	-1563.42
gdb_64464	CC1(O)COCOC1=O	2.27112	1.74852	1.33115	3.2795	63.61	-0.2728	-0.0037	0.269	1004.98	0.135537	-496.131	-496.122	-496.122	-496.164	31.473	-1654.42	-1664.27	-1673.75	-1538.58
gdb_65342	CC1(CC1C1CC1)C#C	3.00272	0.96044	0.92995	0.9474	90.86	-0.2316	0.0576	0.2892	1408.21	0.180522	-349.898	-349.889	-349.888	-349.933	36.915	-2054.59	-2067.17	-2079.03	-1913.93
gdb_3764	Cn1c(=O)ocn1	4.12512	3.63054	1.95497	2.5479	47.92	-0.2446	-0.0053	0.2392	602.963	0.079569	-376.609	-376.603	-376.602	-376.639	20.6	-1111.28	-1117.3	-1123.23	-1038.39
gdb_127027	CCOc1nnn(n1)C	6.73282	0.83769	0.7556	0.9855	72.96	-0.2468	-0.0184	0.2285	1510.02	0.136139	-451.314	-451.305	-451.304	-451.349	30.71	-1584.31	-1593.82	-1603.3	-1468.89
gdb_124471	CC(C)(c1c[nH]nn1)O	3.22555	1.22569	1.09923	3.0803	73.46	-0.2482	0.0031	0.2513	1159.71	0.147117	-435.273	-435.264	-435.263	-435.307	33.541	-1707.14	-1717.52	-1727.6	-1584.75
gdb_61736	CC(OC=O)C#CC=O	2.83276	0.71082	0.58588	2.2942	75.06	-0.281	-0.078	0.203	1778.23	0.108483	-457.757	-457.747	-457.746	-457.794	32.515	-1556.74	-1563.78	-1572.08	-1457.23
gdb_121609	C(CO)NC(=O)C(=O)N	3.30097	0.86576	0.71019	1.7439	67.83	-0.2366	-0.0257	0.2109	1538.18	0.135581	-492.347	-492.337	-492.336	-492.383	34.631	-1629.18	-1638.07	-1647.55	-1514.83
gdb_77619	CC12OCC1(C#N)C2O	2.20151	1.60798	1.28348	2.4193	71.18	-0.2575	0.0071	0.2646	1040.98	0.122706	-437.855	-437.846	-437.845	-437.888	31.875	-1606.05	-1614.85	-1623.74	-1497.03
gdb_35384	N#CC1CC2C3CC2N13	4.00226	1.36419	1.22274	4.8129	76.36	-0.2568	0.0246	0.2814	1028.56	0.138754	-380.825	-380.818	-380.817	-380.856	26.911	-1711.47	-1722.36	-1731.85	-1594.82
gdb_122327	CCOCC1=CCOC1	5.17549	0.68788	0.61892	2.2644	82.84	-0.2254	0.0251	0.2505	1827.85	0.181144	-424.22	-424.211	-424.21	-424.257	34.285	-1983.27	-1995.74	-2007.6	-1843.15
gdb_132883	OC1=CNC(=N)C(F)=C1	3.05819	1.36715	0.94479	3.8942	71.29	-0.1839	-0.0332	0.1507	1128.22	0.101633	-478.002	-477.995	-477.994	-478.034	29.387	-1453.43	-1461.12	-1468.82	-1356.85
gdb_21984	c1c(n[nH]n1)N(=O)=O	5.66261	1.71065	1.31377	3.906	51.9	-0.3011	-0.0935	0.2076	810.316	0.062545	-446.688	-446.682	-446.682	-446.719	20.4	-959.882	-965.079	-970.411	-891.034
gdb_115777	COC1COC1CC=O	3.24325	0.89591	0.74754	4.6747	73.55	-0.2423	-0.0182	0.2241	1513.76	0.156458	-460.135	-460.125	-460.124	-460.172	33.381	-1793.32	-1804.04	-1814.71	-1666.5
gdb_20235	C1OC2C3C4C1C2N34	4.33413	2.69106	2.30987	1.276	61.54	-0.2497	0.0703	0.32	641.446	0.122454	-362.599	-362.594	-362.593	-362.628	21.247	-1485.99	-1496.15	-1504.45	-1383.75
gdb_15899	COC1C(O)CC1=O	2.50452	2.14859	1.27621	1.2468	61.58	-0.2364	-0.0395	0.1969	943.895	0.128125	-420.861	-420.852	-420.851	-420.894	29.898	-1525.35	-1534.28	-1543.18	-1419.05
gdb_89167	CC1CC2(C)C(C=O)N12	1.93791	1.62359	1.04973	3.5492	81.84	-0.2421	-0.0326	0.2095	1214.01	0.16906	-403.116	-403.107	-403.106	-403.15	34.635	-1905.78	-1917.74	-1929	-1770.8
gdb_55033	NC(=O)C1NC1C1CC1	3.18795	1.068	0.86937	4.3329	76.73	-0.2314	0.0249	0.2563	1340.1	0.159494	-419.193	-419.184	-419.183	-419.229	33.932	-1805.49	-1816.6	-1827.27	-1678.34
gdb_23214	ON=C1C2CC(C2)C1=O	2.98272	1.522	1.19025	2.9816	74.36	-0.2321	-0.0541	0.178	1036.12	0.125417	-437.84	-437.832	-437.832	-437.871	28.567	-1596.5	-1606.16	-1615.05	-1486.65
gdb_105974	CCC12C3C4N1C2C34O	4.37899	1.14923	1.13753	0.7493	74.83	-0.2081	0.063	0.2711	1149.89	0.14625	-401.824	-401.816	-401.815	-401.856	31.464	-1722.84	-1733.78	-1743.86	-1600.31
gdb_32220	CCc1c(nccn1)N	2.69777	1.49702	1.0417	1.9972	83.27	-0.2183	-0.0306	0.1876	1162.48	0.1499	-398.195	-398.186	-398.185	-398.227	31.745	-1794.61	-1805.39	-1815.46	-1672.02
gdb_30049	CC(=O)c1cccn1C	2.68558	1.54717	0.99373	2.0022	83.43	-0.2209	-0.0323	0.1887	1174.09	0.147977	-402.017	-402.008	-402.007	-402.05	32.238	-1843.77	-1854.23	-1864.3	-1722.06
gdb_8152	CC12CN1CC(O)C2	3.72941	1.75196	1.5894	1.3598	70.83	-0.2195	0.0711	0.2905	899.196	0.166264	-365.05	-365.042	-365.041	-365.081	30.313	-1768.32	-1780.4	-1791.07	-1640.86
gdb_32474	CNc1coc(=NC)[nH]1	5.01562	0.90828	0.79792	4.115	79.03	-0.1784	0.0452	0.2235	1456.02	0.147377	-435.27	-435.261	-435.26	-435.306	33.851	-1705.57	-1715.55	-1725.63	-1584.13
gdb_19637	N#CC12C3C4C3C1C24	6.02015	1.73684	1.66957	4.5729	66.39	-0.2487	0.009	0.2577	766.897	0.09628	-324.228	-324.222	-324.221	-324.258	22.795	-1390.05	-1397.99	-1405.1	-1301.97
gdb_64831	CC1(CC(=O)C=C1)C#N	3.08589	1.15265	1.11693	3.3119	75.86	-0.2592	-0.0688	0.1904	1145.49	0.124057	-400.8	-400.792	-400.791	-400.833	30.735	-1708.4	-1717.43	-1726.32	-1599.74
gdb_74688	CC1=NC2CC(=O)C2O1	3.33682	1.37282	1.16191	1.7552	70	-0.2437	-0.0431	0.2006	1073.04	0.123972	-437.913	-437.905	-437.904	-437.945	28.788	-1642.17	-1651.52	-1660.41	-1533.01
gdb_69069	CC12NC1(CC=C2)C#C	2.58727	1.64358	1.21503	1.2616	84.2	-0.2251	0.0098	0.2348	1065.69	0.146909	-364.769	-364.761	-364.76	-364.801	32.991	-1825.17	-1835.93	-1846.01	-1702.83
gdb_59914	CC(C)OC(=O)NC=N	4.36002	0.79211	0.73086	4.001	76.81	-0.2523	0.0013	0.2535	1603.96	0.157589	-456.395	-456.385	-456.384	-456.431	35.848	-1795.82	-1806.27	-1816.94	-1668.41
gdb_80961	CC12OC(C1O)C2C=O	2.44964	1.4299	1.24315	2.6325	69.35	-0.2519	-0.0437	0.2082	1075.98	0.133366	-458.903	-458.894	-458.893	-458.936	31.821	-1647.97	-1657.72	-1667.2	-1532.53
gdb_3128	CCC12CC1CC2	5.20207	1.95335	1.72272	0.298	71.28	-0.2428	0.0885	0.3313	821.197	0.172289	-273.763	-273.756	-273.755	-273.794	27.7	-1777.38	-1789.73	-1800.4	-1652.75
gdb_31825	Cc1ccc(cn1)NC	4.75119	0.99357	0.832	2.9657	89.88	-0.1966	-0.0104	0.1863	1406.55	0.160552	-382.133	-382.124	-382.123	-382.168	32.991	-1904.73	-1915.97	-1926.64	-1776.78
gdb_17852	C1CC2(C1)C1COC21	4.86923	1.60933	1.50375	1.6257	71.79	-0.2273	0.0785	0.3058	903.05	0.154708	-347.742	-347.735	-347.734	-347.773	26.969	-1723.9	-1735.56	-1745.63	-1603.33
gdb_53900	CC(=O)C(C#C)C1CC1	2.03336	1.36989	0.94192	2.1543	81.89	-0.2419	-0.0186	0.2234	1305.87	0.155669	-385.861	-385.851	-385.85	-385.897	36.08	-1894.72	-1905.3	-1915.97	-1767.98
gdb_128442	COC(=O)c1c[nH]nc1	4.67075	1.03465	0.85155	0.8908	69.63	-0.2583	-0.0191	0.2391	1285.23	0.114397	-454	-453.992	-453.991	-454.033	28.405	-1548.32	-1556.59	-1564.88	-1445.92
gdb_1539	CCCC(C)C#C	5.08349	1.28041	1.08099	0.7621	73.74	-0.2569	0.0586	0.3155	1124.18	0.169345	-273.762	-273.753	-273.752	-273.796	32.351	-1776.94	-1788.18	-1798.85	-1653.77
gdb_47740	O=C1NCCCC11CO1	2.50464	1.73908	1.15213	4.3256	72.68	-0.2407	0.0119	0.2526	1066.95	0.149738	-439.112	-439.104	-439.103	-439.144	30.164	-1766.78	-1777.86	-1787.94	-1644.07
gdb_82874	CC1C2CC3OC2(C)C13	2.804	1.66204	1.35931	1.6208	81.36	-0.2327	0.0923	0.325	1047.63	0.183576	-387.062	-387.054	-387.053	-387.094	32.055	-2020.57	-2034.33	-2046.18	-1877.87
gdb_45875	O=C1NC=NCC1C#N	2.08449	1.86339	1.28196	3.9636	67.37	-0.2784	-0.0488	0.2296	984.643	0.103293	-432.923	-432.916	-432.915	-432.956	27.393	-1488.25	-1495.98	-1503.68	-1391.88
gdb_68647	NC12CC(OC1=O)C=C2	2.46996	2.0617	1.55339	3.0969	67.48	-0.2379	-0.0243	0.2135	890.217	0.126411	-437.913	-437.906	-437.905	-437.944	28.396	-1642.35	-1652.1	-1660.99	-1532.27
gdb_43028	O=C1C2CC3(COC13)O2	2.80254	1.95441	1.41941	4.236	65.45	-0.2335	-0.0353	0.1981	895.962	0.11305	-457.687	-457.681	-457.68	-457.718	25.992	-1513.17	-1522.43	-1530.72	-1409.48
gdb_42760	O=C1C2CC1(CN2)C#N	2.70978	1.57508	1.28889	4.4242	70.72	-0.239	-0.0379	0.2011	988.036	0.114627	-416.803	-416.795	-416.794	-416.834	27.708	-1561.25	-1570.02	-1578.32	-1458.09
gdb_127458	CN1N=C(CN)OC1=N	3.50044	1.13723	0.87155	1.1983	73.32	-0.2079	0.0102	0.2181	1304.78	0.136588	-451.332	-451.323	-451.322	-451.367	32.355	-1595.54	-1604.81	-1614.29	-1480.5
gdb_124976	Cc1cnoc1CC#N	3.08561	1.25582	0.95056	2.3945	71.33	-0.2637	-0.0249	0.2388	1178.8	0.112459	-416.822	-416.814	-416.813	-416.857	29.29	-1573.49	-1581.52	-1589.82	-1472.1
gdb_9311	CCCNC(=N)C#N	5.96639	0.84176	0.74879	3.4501	73.33	-0.2498	-0.0386	0.2112	1480.16	0.14166	-360.065	-360.055	-360.054	-360.1	32.061	-1616.89	-1626.1	-1635.58	-1504.89
gdb_107400	CC1CC2OC2(CO)C1	3.11918	1.15975	1.0807	1.5381	77.86	-0.2535	0.0641	0.3176	1237.65	0.18236	-424.224	-424.215	-424.214	-424.258	34.59	-1985.76	-1998.72	-2010.57	-1844.06
gdb_85888	CC1(O)CC(O)C1C=O	1.81602	1.76215	1.18175	2.7327	71.73	-0.2422	-0.0209	0.2213	1116.71	0.155853	-460.157	-460.148	-460.147	-460.192	36.036	-1807.45	-1818.26	-1828.93	-1679.2
gdb_14696	COCC#CCC=O	10.0148	0.57961	0.57321	2.7086	72.5	-0.2492	-0.03	0.2192	1892.81	0.126643	-383.702	-383.692	-383.691	-383.739	31.136	-1562.49	-1570.65	-1579.54	-1458.67
gdb_119415	CC12CCC1(CCO)O2	3.21806	0.94931	0.83113	0.9802	79.57	-0.2398	0.0788	0.3186	1459.71	0.180369	-424.197	-424.187	-424.186	-424.232	36.146	-1968.6	-1981.1	-1992.96	-1827.72
gdb_56994	OC(C#C)C1CC2OC12	2.99252	1.2264	0.98105	2.8129	73.6	-0.2513	0.0298	0.2812	1198.38	0.133819	-421.739	-421.73	-421.729	-421.772	32.454	-1681.82	-1691.51	-1700.99	-1566.76
gdb_116988	CCNC(=O)C#CC#N	5.17122	0.592	0.55273	5.3964	84.93	-0.2791	-0.0822	0.1969	1924.52	0.111582	-416.823	-416.814	-416.813	-416.86	32.615	-1574.29	-1581.54	-1589.83	-1474.32
gdb_14502	OC1(C#N)C2CC1C2	3.76771	2.03608	1.57063	3.2552	65.68	-0.2891	0.0167	0.3058	810.593	0.119553	-362.619	-362.612	-362.611	-362.649	26.537	-1498.38	-1507.45	-1515.75	-1397.23
gdb_95696	CC1CCOC(=O)CO1	3.03665	1.25523	0.96666	4.7422	72.56	-0.2522	0.0036	0.2558	1230.88	0.159575	-460.196	-460.188	-460.187	-460.229	32.094	-1831.8	-1843.36	-1854.03	-1702.85
gdb_50761	O=CC1CCCCCO1	2.81684	1.18651	0.8979	2.9851	78.99	-0.2502	-0.0259	0.2243	1318.28	0.183002	-424.241	-424.232	-424.231	-424.275	33.217	-1996.32	-2009.41	-2021.27	-1854.8
gdb_84262	CC1N=C2NCC2C1=O	3.03371	1.51968	1.11139	2.0038	74.75	-0.237	-0.0299	0.2071	1085.25	0.13689	-418.002	-417.994	-417.993	-418.034	29.722	-1686.07	-1696.27	-1705.75	-1569.94
gdb_102045	COC(C=O)C(=N)OC	2.07808	1.27534	0.86319	4.9477	71.22	-0.2414	-0.0189	0.2225	1353.53	0.143895	-476.208	-476.197	-476.196	-476.245	35.168	-1690.29	-1699.72	-1709.8	-1570.11
gdb_4947	CCn1cc(nc1)N	5.29384	1.30148	1.12796	3.2315	71.64	-0.1812	0.0395	0.2206	1079.06	0.144116	-360.082	-360.074	-360.073	-360.115	29.573	-1628.07	-1638.13	-1647.61	-1514.47
gdb_123254	CCCCOCCOC	10.069	0.38314	0.37514	0.2053	88.77	-0.2492	0.0871	0.3363	2980.75	0.225964	-426.613	-426.6	-426.6	-426.652	40.615	-2228.67	-2243.31	-2257.54	-2063.71
gdb_114914	COC1CC=C(C)C1=O	2.95322	1.27969	0.93543	2.5665	79.69	-0.2212	-0.0455	0.1758	1274.79	0.157945	-423.058	-423.049	-423.048	-423.093	33.575	-1881.68	-1892.66	-1903.33	-1754.08
gdb_4374	c1c(ncnc1O)N	4.26969	1.87329	1.30273	2.1384	63.54	-0.2344	-0.0076	0.2268	860.402	0.098893	-394.861	-394.855	-394.854	-394.891	25.046	-1353.25	-1360.76	-1367.87	-1264.65
gdb_25748	CC(=O)c1ccoc1N	2.80683	1.50673	0.98703	2.0442	75.36	-0.197	-0.0177	0.1793	1142.21	0.124027	-437.95	-437.942	-437.941	-437.983	31.543	-1665.68	-1674.61	-1683.49	-1556.67
gdb_109204	COC1=NCC(N1)C=O	3.25382	1.14264	0.9805	1.1934	70.49	-0.2284	-0.0346	0.1938	1232.85	0.136375	-455.166	-455.158	-455.157	-455.2	30.601	-1652.55	-1662.23	-1671.72	-1537.09
gdb_2083	C1CNC(=O)NC1	4.83703	2.57553	1.77679	4.2037	57.5	-0.2353	0.0609	0.2962	698.441	0.128893	-341.891	-341.885	-341.884	-341.921	23.871	-1424.09	-1433.39	-1441.69	-1324.88
gdb_21198	CNc1ncnnn1	5.52419	1.68261	1.30023	4.7118	63.79	-0.2392	-0.0722	0.1671	881.141	0.096865	-390.949	-390.942	-390.941	-390.982	24.536	-1247.78	-1254.84	-1261.95	-1160.05
gdb_45688	O=C1CC=C2CCC2N1	3.57135	1.34655	1.03486	3.7869	79.45	-0.2331	0.0084	0.2415	1139.76	0.150162	-401.982	-401.974	-401.973	-402.014	29.531	-1821.82	-1833.11	-1843.18	-1699.1
gdb_41178	C1CC23CC(CC=C2)C13	2.88567	1.72759	1.56318	0.2507	88.48	-0.215	0.021	0.2359	978.455	0.185591	-349.875	-349.869	-349.868	-349.906	30.039	-2040.12	-2054.5	-2066.35	-1896.92
gdb_77456	CC1C2(C)OC(=O)C12O	1.89995	1.5806	1.49693	4.2513	69.29	-0.2575	0.0007	0.2582	1054.34	0.133206	-458.965	-458.955	-458.955	-458.998	33.549	-1686.77	-1696.16	-1705.64	-1571.33
gdb_85345	CC1CC(=O)C=C1C#N	2.86379	1.2429	0.91003	2.5712	79.99	-0.261	-0.0938	0.1672	1226.38	0.124445	-400.808	-400.8	-400.799	-400.842	30.353	-1713.3	-1722.31	-1731.2	-1604.8
gdb_107229	CC12CC1C1NC21CO	2.8711	1.41284	1.09959	1.3723	78.46	-0.1992	0.0559	0.2551	1153.27	0.17011	-403.059	-403.05	-403.049	-403.092	34.361	-1870.09	-1882.27	-1893.53	-1734.81
gdb_122268	CCCCC1(CN1)C=O	2.66888	0.84719	0.71691	2.885	83.72	-0.2468	-0.0234	0.2234	1674.92	0.192398	-404.343	-404.332	-404.331	-404.379	37.061	-2047.71	-2060.78	-2073.23	-1900.77
gdb_95738	CC1CCOC(=N1)C#N	2.94648	1.24602	0.91704	5.7728	76.75	-0.2752	-0.0456	0.2296	1249.02	0.137017	-418.037	-418.029	-418.028	-418.07	30.631	-1708	-1717.92	-1727.4	-1592.25
gdb_54319	NC(=O)C1(CO1)C1CC1	2.6661	1.37584	1.11053	2.1356	71.64	-0.2451	0.0189	0.264	1142.91	0.147017	-439.087	-439.078	-439.077	-439.12	33.21	-1751.05	-1761.51	-1771.58	-1629.11
gdb_115001	CC1(C)N=COC1CO	2.44991	1.36371	1.11082	0.3475	74.71	-0.2498	0.0179	0.2676	1182.51	0.170363	-440.303	-440.294	-440.293	-440.338	34.9	-1886.56	-1898.49	-1909.75	-1751.73
gdb_78007	NC1C2C(O)CC12C#N	3.17884	1.25184	1.05973	3.6296	74.17	-0.2638	0.0141	0.2779	1135.38	0.13761	-417.987	-417.979	-417.978	-418.02	31.48	-1676.88	-1686.88	-1696.36	-1560.75
gdb_46272	O=C1NCC11CC2OC12	3.09661	1.49845	1.24191	5.114	69.33	-0.2413	0.0256	0.2669	1011.29	0.124368	-437.856	-437.848	-437.847	-437.888	28.529	-1606.39	-1615.83	-1624.72	-1497.02
gdb_114232	CC1NC11CC(CO)C1	3.15479	0.93863	0.8768	1.8301	83.09	-0.2346	0.0753	0.31	1442.08	0.193338	-404.311	-404.301	-404.3	-404.346	36.43	-2027.77	-2041.22	-2053.67	-1880.09
gdb_81363	CC1C2OC1C(C)C=C2	2.51596	1.61516	1.27391	1.6891	82.53	-0.2313	0.0064	0.2377	1101.76	0.183423	-387.083	-387.075	-387.074	-387.115	32.912	-2033.71	-2047.23	-2059.08	-1891.28
gdb_21415	N=C1NN=C(N1)C#N	6.93736	1.38941	1.15758	2.9857	62.44	-0.2253	-0.0581	0.1673	924.446	0.07422	-389.778	-389.771	-389.77	-389.809	24.409	-1140.41	-1145.93	-1151.86	-1065.25
gdb_98831	CC1COC1C(=O)CO	2.93547	1.09129	0.96355	3.4147	71.8	-0.2511	-0.0369	0.2142	1290.05	0.157152	-460.152	-460.142	-460.141	-460.187	33.882	-1803.96	-1814.86	-1825.53	-1676.41
gdb_103944	CCC1(C)CC2(CO2)C1	3.48028	0.97605	0.9199	1.8891	85.93	-0.256	0.0761	0.3321	1409.05	0.204024	-388.27	-388.26	-388.259	-388.304	37.208	-2150.51	-2164.89	-2177.93	-1996.03
gdb_27136	c1[nH]c(c(n1)O)OC=O	3.45927	1.18154	0.91121	3.7078	62.34	-0.2142	-0.0096	0.2047	1174.43	0.089359	-489.928	-489.92	-489.919	-489.961	28.209	-1366.91	-1373.48	-1380.59	-1277.55
gdb_83801	OC1C2CCN3CC3C12	2.58915	1.67864	1.41983	2.5845	77.6	-0.2124	0.0661	0.2785	1006.7	0.173853	-403.103	-403.096	-403.095	-403.135	31.043	-1897.91	-1910.97	-1922.24	-1761.4
gdb_12499	C1CCOC(=O)OC1	3.36003	2.0551	1.51989	5.1456	60.55	-0.2703	0.0276	0.298	845.623	0.132289	-420.916	-420.909	-420.908	-420.948	26.069	-1559.89	-1569.65	-1578.54	-1452.67
gdb_94600	NC(=O)CC1CCC1O	3.0485	0.95415	0.83693	3.0837	75.27	-0.241	0.0374	0.2784	1424.82	0.169968	-440.308	-440.298	-440.297	-440.344	36.023	-1889.45	-1900.98	-1912.24	-1755.89
gdb_120239	CCOC1C2CN2C1=O	3.15782	1.10461	0.92695	3.036	72.79	-0.2353	-0.019	0.2162	1306.11	0.146283	-439.053	-439.044	-439.043	-439.087	31.753	-1729.66	-1740.11	-1750.19	-1608.15
gdb_97799	CCC#CC1CC1OC	3.61005	0.66861	0.59767	1.1128	91.17	-0.2245	0.0552	0.2797	1958.15	0.180115	-387.041	-387.03	-387.029	-387.078	37.144	-2007.25	-2019.26	-2031.11	-1868.06
gdb_9737	CC1(CCCC1)C=O	3.16606	1.59321	1.49632	2.7968	74.19	-0.2429	-0.0164	0.2265	975.712	0.177012	-349.036	-349.028	-349.027	-349.07	31.455	-1908.19	-1920.6	-1931.86	-1775.62
gdb_117777	CCCC(O)(CO)C#C	2.13924	1.02878	0.92786	2.0023	80.98	-0.2625	0.0247	0.2871	1437.15	0.178529	-424.189	-424.178	-424.177	-424.225	40.545	-1963.45	-1975.11	-1986.97	-1823.37
gdb_35336	N#CC1CC2(COC2)O1	4.68135	0.97865	0.93247	3.3986	69.1	-0.2645	-0.0078	0.2567	1242.11	0.123928	-437.85	-437.842	-437.841	-437.884	28.869	-1602.97	-1612.15	-1621.04	-1494.37
gdb_94084	CC1COC(CO1)C=O	4.24883	0.99016	0.84008	2.6998	72.82	-0.2453	-0.0335	0.2117	1360.21	0.158063	-460.17	-460.161	-460.16	-460.204	32.54	-1815.39	-1826.7	-1837.37	-1686.95
gdb_11324	CN=C1CNC(=O)N1	4.61906	1.49152	1.1444	1.4369	65.21	-0.2436	0.0044	0.248	998.642	0.12008	-396.042	-396.034	-396.033	-396.075	27.846	-1466.3	-1474.67	-1482.97	-1365.8
gdb_94786	CC1NCC2(CN2)C1=O	2.65175	1.50691	1.16332	3.5184	75.82	-0.2174	-0.0244	0.1929	1112.01	0.160576	-419.195	-419.187	-419.186	-419.228	32.211	-1806.84	-1818.39	-1829.06	-1677.88
gdb_48761	O=CC12CC1CC(=O)C2	3.02836	1.28258	1.04021	3.4902	73.71	-0.2511	-0.0298	0.2213	1143.43	0.135373	-421.864	-421.856	-421.855	-421.896	29.972	-1760.04	-1770.2	-1779.69	-1644.48
gdb_7464	CC#CC1(CCC1)O	3.53908	1.24304	1.08455	1.7995	76.9	-0.2413	0.0393	0.2806	1176.92	0.151876	-347.77	-347.761	-347.76	-347.806	32.482	-1741.72	-1751.98	-1762.06	-1623.7
gdb_36940	C(C1CO1)C1OCCO1	4.92013	0.81802	0.76585	2.9614	71.98	-0.2582	0.0851	0.3433	1501.13	0.159263	-460.136	-460.128	-460.127	-460.172	30.692	-1794.23	-1805.67	-1816.34	-1666.53
gdb_132098	Cc1ccc(=O)[nH]c1F	3.01679	1.37906	0.95202	3.5921	73.26	-0.215	-0.0366	0.1783	1151.84	0.112858	-461.99	-461.982	-461.981	-462.022	29.277	-1593.93	-1602.33	-1610.62	-1491.43
gdb_45017	N=C1NC(=O)CC2OC12	2.48105	1.77871	1.15233	2.0321	68.75	-0.2651	-0.0284	0.2367	1017.5	0.114689	-453.98	-453.972	-453.972	-454.012	27.511	-1535.69	-1544.52	-1552.82	-1432.34
gdb_60929	CC1C(O)C1C(O)C=O	2.65597	1.13378	0.91731	3.6078	72.75	-0.2537	-0.0289	0.2248	1303.77	0.156392	-460.149	-460.139	-460.138	-460.184	35.816	-1802	-1812.64	-1823.31	-1674.51
gdb_9862	CC1(CN1)C#CC#C	5.85057	0.93322	0.8589	2.2578	85.31	-0.2354	-0.0153	0.2202	1318.4	0.116957	-325.446	-325.438	-325.437	-325.479	30.732	-1526.74	-1534.83	-1543.12	-1427.21
gdb_95154	OC1COC2OC1C=C2	2.7672	1.80825	1.51506	1.6117	66.76	-0.2503	-0.0029	0.2474	912.828	0.138063	-458.954	-458.947	-458.946	-458.985	28.407	-1680.18	-1690.88	-1700.36	-1563.3
gdb_7239	C(=N)NC(=N)C(=O)N	4.85886	1.34168	1.05137	0.926	62.44	-0.2484	-0.0407	0.2077	1044.61	0.108999	-412.093	-412.086	-412.085	-412.126	28.467	-1350.06	-1357.55	-1365.26	-1255.79
gdb_99308	COC(=O)CCN1CC1	5.86895	0.63148	0.59496	1.3681	77.22	-0.235	0.0169	0.2519	1883.62	0.169173	-440.285	-440.275	-440.274	-440.322	34.646	-1875.43	-1886.89	-1898.15	-1742.23
gdb_35137	N#CC1CC(O1)C1CN1	5.32583	0.89482	0.8595	2.6361	73.03	-0.2566	-0.007	0.2496	1336.66	0.136908	-417.967	-417.959	-417.958	-418.001	29.808	-1664.01	-1673.94	-1683.43	-1548.76
gdb_51781	O=CNC1COC1C=O	2.71361	1.18656	0.90774	2.281	67.04	-0.2582	-0.0546	0.2036	1241.65	0.123186	-475.025	-475.017	-475.016	-475.061	30.116	-1576.34	-1585.08	-1593.97	-1468.37
gdb_84792	CC(=O)C1CC=CC1O	2.68677	1.39348	1.12703	2.2044	76.35	-0.2435	-0.011	0.2326	1143.45	0.158262	-423.058	-423.049	-423.048	-423.093	33.596	-1881.71	-1892.83	-1903.49	-1754.2
gdb_52845	CC#CC1(C)COC=N1	3.0925	0.99131	0.91744	1.611	81.32	-0.2485	0.0181	0.2665	1374.93	0.146414	-401.941	-401.931	-401.93	-401.978	33.314	-1796.2	-1806.2	-1816.27	-1676.43
gdb_113524	OCC1CC11NCC1=O	2.63507	1.27678	1.10377	3.3059	73.97	-0.2466	-0.0306	0.2159	1163.26	0.14749	-439.057	-439.049	-439.048	-439.091	31.967	-1732.67	-1743.32	-1753.39	-1610.53
gdb_82853	OC1C2OC3CC2C1O3	3.16818	1.7995	1.79533	2.7697	65.37	-0.2389	0.0784	0.3172	846.728	0.139092	-458.958	-458.952	-458.951	-458.989	26.477	-1682.85	-1694	-1703.48	-1565.54
gdb_53660	CC#CCCC1(CC1)C	4.42023	0.58882	0.5633	0.1329	95.78	-0.2376	0.065	0.3026	2083.63	0.203371	-351.13	-351.119	-351.118	-351.168	39.328	-2199.47	-2212.98	-2226.02	-2047.85
gdb_56926	CC(C#C)C1OC1C#N	2.27835	1.22843	0.96271	3.4857	75.05	-0.2782	-0.0074	0.2707	1250.86	0.121617	-400.702	-400.693	-400.692	-400.737	33.132	-1646.97	-1655.39	-1664.28	-1539.18
gdb_49828	O=CC1NC(=O)C11CO1	2.37654	1.54646	1.11825	3.2234	64.11	-0.2606	-0.0505	0.21	1058.22	0.099135	-473.814	-473.806	-473.805	-473.847	28.7	-1443.81	-1451.19	-1458.89	-1347.98
gdb_74584	CC1=CC2N3C1CC23C	4.07171	1.32577	1.18235	1.7908	84.19	-0.2027	0.0123	0.215	1126.63	0.171637	-365.989	-365.981	-365.98	-366.021	31.99	-1962.85	-1975.57	-1986.83	-1826.97
gdb_83681	OC1C2COC2C1C#C	2.45567	1.68082	1.35355	1.1809	73.2	-0.2462	0.029	0.2752	997.923	0.135005	-421.748	-421.739	-421.739	-421.781	31.178	-1687.35	-1697.3	-1706.79	-1571.94
gdb_18875	OC1C2C3CCC1C23	3.08408	2.42668	2.05242	1.7347	69.31	-0.2494	0.0677	0.3171	762.245	0.156748	-347.786	-347.78	-347.779	-347.816	26.6	-1751.63	-1763.58	-1773.66	-1630.43
gdb_126363	CCc1cnoc(=O)n1	2.97731	1.32686	0.92824	5.7775	70.27	-0.2723	-0.101	0.1713	1203.7	0.111509	-453.951	-453.942	-453.942	-453.984	29.055	-1517.46	-1525.69	-1533.99	-1415.18
gdb_127876	CN=c1n(nnn1C)C	2.25963	1.75865	1.00796	1.4815	77.88	-0.1997	-0.0067	0.193	1174.06	0.146821	-431.412	-431.402	-431.401	-431.447	33.236	-1633.3	-1643.13	-1653.21	-1511.61
gdb_120558	COC1CN(C1)CCO	4.31248	0.75592	0.69511	2.2788	80.75	-0.2132	0.0667	0.2798	1686.66	0.192729	-441.435	-441.425	-441.424	-441.471	36.377	-1969.2	-1982.35	-1994.8	-1822.02
gdb_110750	COC1C2CC(=O)C12C	2.51074	1.34137	1.14259	4.0507	77.35	-0.236	-0.0034	0.2326	1179.63	0.157083	-423.01	-423.001	-423	-423.045	33.749	-1851.82	-1862.88	-1873.55	-1723.76
gdb_3141	N=C1OCC11CC1	4.38428	2.7132	1.95743	2.6185	59.32	-0.2562	0.0256	0.2819	669.876	0.114358	-324.559	-324.553	-324.552	-324.589	23.187	-1364.83	-1373.4	-1381.1	-1272.37
gdb_45766	N=C1NC=NC1CC#N	3.39387	1.14608	0.89139	7.2603	72.44	-0.2522	-0.0259	0.2263	1224.17	0.114389	-413.025	-413.017	-413.016	-413.058	29.045	-1539.85	-1548.14	-1556.43	-1437.29
gdb_131041	c1nc(=O)n(nn1)C=O	2.91145	1.72886	1.08473	1.4888	60.81	-0.2819	-0.1364	0.1456	976.502	0.065546	-484.86	-484.853	-484.852	-484.893	24.558	-1163.99	-1169.32	-1175.24	-1087.13
gdb_113372	CCC1(CC)OC1CO	2.51269	1.02166	0.84809	2.0819	81.84	-0.2586	0.0716	0.3302	1484.8	0.203439	-425.411	-425.4	-425.399	-425.448	39.347	-2102.68	-2116.33	-2129.37	-1949.26
gdb_77362	OC1C(CNC1=O)C=O	3.01277	1.25252	0.94089	2.0426	65.89	-0.2574	-0.0354	0.222	1180.12	0.124336	-475.071	-475.063	-475.062	-475.105	30.559	-1605.11	-1614	-1622.89	-1496.29
gdb_29441	c1c(nc(o1)NC=O)O	5.85219	0.97884	0.83858	3.24	65.06	-0.2134	-0.0227	0.1908	1253.68	0.089909	-489.933	-489.925	-489.924	-489.966	27.82	-1370.07	-1376.76	-1383.87	-1280.52
gdb_93488	OC1COC(=O)NC1=N	2.56043	1.58113	1.1511	2.9663	64.55	-0.2732	-0.0182	0.255	1039.81	0.114513	-491.133	-491.125	-491.124	-491.166	28.982	-1495.26	-1503.69	-1511.99	-1392.17
gdb_128474	COC(C)C1=NOC=N1	2.93323	1.28657	0.9624	1.8823	69.87	-0.2608	-0.0293	0.2316	1212.78	0.135232	-455.134	-455.125	-455.124	-455.168	30.799	-1632.1	-1641.69	-1651.18	-1517.08
gdb_68870	CC12CC1(O)C1CC2C1	2.39253	1.83169	1.57434	1.1243	81.5	-0.2357	0.0814	0.3172	988.79	0.183858	-387.052	-387.044	-387.043	-387.084	32.897	-2014.41	-2028.12	-2039.98	-1871.61
gdb_77098	CC1C(OC11CC1)C#C	2.8905	1.20709	0.98151	1.8445	82.7	-0.2325	0.023	0.2555	1260.15	0.156691	-385.823	-385.814	-385.813	-385.857	34.559	-1870.85	-1882.02	-1892.69	-1742.96
gdb_114044	CCN1CC2(O)C(C)C12	2.66918	1.1839	0.9682	1.9881	83.52	-0.1957	0.0745	0.2702	1330.01	0.19236	-404.296	-404.287	-404.286	-404.331	37.218	-2018.69	-2032.04	-2044.49	-1870.67
gdb_69128	CC12CC1C(=O)C(=O)C2	2.8164	1.44823	1.13028	5.138	73.75	-0.23	-0.0796	0.1503	1098.54	0.135155	-421.86	-421.852	-421.851	-421.893	30.934	-1757.86	-1767.89	-1777.38	-1642.18
gdb_40715	C1CC1N1CC2(CO2)C1	5.58489	0.85535	0.81212	2.2395	81.45	-0.2177	0.0801	0.2977	1456.12	0.170264	-403.078	-403.07	-403.069	-403.112	32.182	-1882.28	-1894.77	-1906.03	-1747.1
gdb_22145	CC(=NO)CCCC#N	4.71492	0.55127	0.53916	3.8331	80.69	-0.2518	0.0001	0.2519	2009.36	0.156962	-419.193	-419.182	-419.181	-419.23	36.302	-1805.5	-1815.79	-1826.46	-1678.87
gdb_63163	CC1(C)C2CCCC12C	2.15928	1.57226	1.25641	0.1104	92.38	-0.2455	0.0794	0.3249	1198.2	0.229273	-352.37	-352.36	-352.359	-352.404	38.474	-2349.71	-2365.74	-2379.97	-2181.82
gdb_825	ON=C1CN2CC12	7.87938	1.89649	1.68418	0.9303	58.41	-0.2324	0.002	0.2344	719.454	0.101956	-340.537	-340.531	-340.53	-340.567	22.984	-1202.6	-1210.32	-1217.43	-1116.43
gdb_52082	O=CNCC1(CO1)C=O	2.53969	1.18152	0.89677	3.4738	67.46	-0.2545	-0.0559	0.1985	1266.9	0.122329	-475.029	-475.02	-475.019	-475.064	31.395	-1578.78	-1587.34	-1596.23	-1470.68
gdb_133604	FC(F)(F)C1CNC=N1	3.24103	1.26821	1.11804	3.8924	54.89	-0.2362	0.0142	0.2504	1044.87	0.09943	-564.387	-564.379	-564.378	-564.42	27.669	-1364.36	-1372.01	-1379.72	-1268.41
gdb_32030	CNc1[nH]c(=O)ccn1	3.81328	1.18031	0.90699	4.6238	77.21	-0.217	-0.0222	0.1948	1235.06	0.126624	-434.146	-434.137	-434.136	-434.179	30.192	-1627.53	-1636.55	-1645.44	-1518.2
gdb_33403	C#CC(C1CC1)C1CO1	1.8684	1.52534	0.89826	1.0728	81.28	-0.2594	0.047	0.3064	1303.95	0.15732	-385.814	-385.805	-385.804	-385.848	34.056	-1865.18	-1876.3	-1886.97	-1737.6
gdb_18630	CN1C2COC(=O)C12	3.2682	2.16039	1.82804	3.7155	60.95	-0.2495	-0.0049	0.2446	774.861	0.120091	-399.805	-399.799	-399.798	-399.836	25.351	-1478.77	-1487.88	-1496.18	-1377.48
gdb_56230	CC(=O)CNCC(=O)C	2.27651	1.22193	1.08568	0.9469	75.76	-0.2159	-0.0166	0.1994	1260.17	0.16729	-440.314	-440.303	-440.302	-440.351	37.264	-1893.45	-1904.46	-1915.72	-1760.11
gdb_52737	CC#CC(C=O)C(C)C	2.00067	1.03496	0.71528	2.8951	89.49	-0.2404	-0.0246	0.2157	1632.56	0.178103	-387.086	-387.075	-387.074	-387.125	39.232	-2035.68	-2047.13	-2058.98	-1897.24
gdb_13761	CC(C)C1CC1C#N	3.01296	1.49751	1.18385	4.0911	76.04	-0.285	0.0312	0.3162	1081.57	0.164736	-327.943	-327.934	-327.933	-327.976	32.466	-1837.53	-1848.86	-1859.53	-1711.62
gdb_73312	CC12OCC3(C)OC1C23	3.36211	1.55397	1.35695	2.156	74.58	-0.2112	0.0812	0.2924	1020.57	0.158286	-422.992	-422.984	-422.983	-423.024	31.784	-1840.16	-1852.05	-1862.72	-1710.61
gdb_49994	O=CC1CC11OC2CC12	3.38117	1.16635	1.0609	4.2335	74.7	-0.2387	-0.0152	0.2235	1167.06	0.134267	-421.771	-421.764	-421.763	-421.804	30.029	-1702.21	-1712.39	-1721.87	-1586.61
gdb_111888	CC1=CC(CO)C2CC12	2.72008	1.21277	0.93463	1.879	84.6	-0.2234	0.0196	0.243	1314.02	0.182953	-387.088	-387.08	-387.079	-387.122	34.458	-2037.18	-2050.23	-2062.09	-1895.59
gdb_23745	c1cncc(c1N)F	3.40014	2.25063	1.35548	3.5215	63.64	-0.2284	-0.008	0.2204	823.251	0.097566	-402.805	-402.799	-402.798	-402.835	24.869	-1370.11	-1377.66	-1384.77	-1281.88
gdb_64954	CC1(CC1)C(=O)N2CC2	2.82541	1.34001	1.05805	2.5643	80.51	-0.2425	0.0016	0.2441	1204.78	0.169986	-403.139	-403.13	-403.129	-403.173	34.204	-1920.1	-1932.11	-1943.37	-1785.4
gdb_11925	CC12CC1(OC2)C#C	3.20074	1.86887	1.51738	2.1709	72.95	-0.226	0.0162	0.2422	891.518	0.1284	-346.53	-346.522	-346.522	-346.562	29.65	-1591.45	-1600.77	-1609.66	-1484.63
gdb_10930	CC12CC(C#N)C1N2	5.65789	1.37798	1.27232	4.1378	69.47	-0.2707	0.0233	0.294	968.776	0.131276	-342.765	-342.757	-342.757	-342.797	27.752	-1577.78	-1587.35	-1596.24	-1470.51
gdb_65963	CC1(CCC11CC1)C=O	2.23873	1.4453	1.27811	2.7686	82.8	-0.2414	-0.0165	0.2249	1139.17	0.180752	-387.081	-387.072	-387.071	-387.115	35.163	-2032.41	-2045.23	-2057.08	-1891.28
gdb_49232	O=CC1=CCC2CC1O2	3.3852	1.36764	1.1418	3.9605	75.77	-0.2441	-0.062	0.1821	1077.17	0.137295	-421.827	-421.82	-421.819	-421.859	27.996	-1737.37	-1747.99	-1757.47	-1621.11
gdb_88652	OC1CC1C1CC(=O)C1	4.25596	0.85587	0.77164	4.2484	76.87	-0.2348	-0.0132	0.2216	1463.51	0.157541	-423.013	-423.004	-423.003	-423.047	33.419	-1853.38	-1864.67	-1875.34	-1725.51
gdb_23992	C#Cc1cnc([nH]1)C#N	5.61702	0.96168	0.8211	5.1968	83.22	-0.2444	-0.061	0.1834	1270.27	0.078857	-394.55	-394.543	-394.542	-394.582	27.282	-1391.29	-1397.3	-1403.81	-1308.33
gdb_7724	C1CC(=O)NC(=O)C1	3.30536	1.93585	1.27196	3.105	62.72	-0.2599	-0.025	0.2349	906.916	0.121259	-399.892	-399.885	-399.884	-399.923	25.704	-1532.89	-1541.93	-1550.23	-1431.92
gdb_14126	CC(O)C12CC1CC2	3.67294	1.58664	1.34264	1.2408	74.72	-0.2451	0.0746	0.3197	1001.16	0.176808	-348.977	-348.969	-348.968	-349.01	32.015	-1871.38	-1883.95	-1895.21	-1738.25
gdb_89084	CC1CN1CCCC#N	5.52007	0.56921	0.53989	4.9628	85.02	-0.235	0.0382	0.2732	2024.39	0.181579	-383.26	-383.25	-383.249	-383.296	35.85	-1984.02	-1996.33	-2008.19	-1843.81
gdb_11942	CC12CCC1(N2)C=O	3.21069	1.78056	1.47128	3.2641	70.62	-0.245	-0.0268	0.2183	915.589	0.14151	-363.843	-363.835	-363.834	-363.875	29.042	-1638.54	-1648.77	-1658.26	-1524.83
gdb_30069	Cn1ccnc1CC#N	3.13813	1.29847	1.02158	3.9359	74.83	-0.2323	0.0088	0.241	1145.5	0.125765	-396.983	-396.974	-396.974	-397.017	29.759	-1662.16	-1671.06	-1679.95	-1553.82
gdb_90764	CC1CC2C1COC2C	3.10269	1.32445	1.14749	1.4654	84.44	-0.244	0.0757	0.3197	1197.47	0.207259	-388.297	-388.289	-388.288	-388.331	34.282	-2167.83	-2182.82	-2195.86	-2012.74
gdb_66776	OC12C3C4C3C1OCC24	2.47162	2.219	1.7862	0.706	69.34	-0.2266	0.0705	0.2971	843.904	0.137475	-421.773	-421.766	-421.765	-421.804	27.54	-1703.27	-1714.19	-1723.67	-1586.41
gdb_77838	CN1C2C(C#N)C1C2=O	3.4551	1.28706	1.06239	2.2439	72.13	-0.2704	-0.023	0.2474	1097.62	0.111857	-416.754	-416.746	-416.745	-416.786	29.247	-1530.68	-1539.06	-1547.35	-1427.92
gdb_73578	CC12OCCC1N1CC21	2.36231	1.97455	1.49912	1.1011	76.95	-0.2288	0.0703	0.2991	977.907	0.172342	-403.108	-403.101	-403.1	-403.14	30.928	-1900.96	-1913.94	-1925.2	-1764.6
gdb_76434	OC1C(O)C1(O)CC#C	2.71732	1.12795	1.07161	0.4626	68.9	-0.2502	0.0398	0.2901	1199.06	0.133129	-458.898	-458.889	-458.888	-458.932	35.085	-1645.03	-1654.37	-1663.85	-1529.8
gdb_89590	OC1CC2(C1)COCO2	4.44222	0.99871	0.95824	0.7562	71.08	-0.2476	0.0731	0.3206	1265.01	0.159415	-460.146	-460.138	-460.137	-460.18	31.476	-1800.33	-1812.02	-1822.68	-1671.53
gdb_6114	CC1(C)OC(=O)C1O	2.92481	1.89205	1.51861	2.987	60.7	-0.2654	-0.0007	0.2647	890.678	0.127829	-420.909	-420.901	-420.9	-420.942	30.863	-1555.84	-1564.64	-1573.53	-1449.28
gdb_73511	CC12CCC=C1C1OC21	3.02671	1.6642	1.33016	1.91	80.91	-0.2233	0.0073	0.2306	1007.49	0.159705	-385.839	-385.831	-385.83	-385.87	30.635	-1880.69	-1892.88	-1903.55	-1751.12
gdb_83847	CC1C2OCOC(=O)C12	2.23015	1.89253	1.35104	3.5101	67.95	-0.2648	-0.003	0.2618	989.361	0.136852	-458.983	-458.976	-458.975	-459.016	29.351	-1698.63	-1708.86	-1718.34	-1582.61
gdb_51768	O=COC1CNC1C#N	2.26745	1.33834	0.91169	7.1367	67.55	-0.2668	-0.0114	0.2553	1224.37	0.112029	-453.94	-453.931	-453.93	-453.975	29.457	-1510.67	-1518.63	-1526.92	-1409.14
gdb_10520	CCCC1(CC)CO1	3.63072	1.13392	0.97619	1.6443	78.3	-0.258	0.0905	0.3485	1313.95	0.198583	-350.198	-350.189	-350.188	-350.233	35.221	-2009.66	-2023.13	-2035.57	-1864.64
gdb_125654	Cc1c2c(cco2)[nH]n1	3.38057	1.66067	1.12136	2.1408	73.77	-0.2154	-0.002	0.2134	1023.77	0.115432	-416.833	-416.826	-416.825	-416.864	27.304	-1580.14	-1588.99	-1597.28	-1476.83
gdb_32637	CCn1ccc(c1)C=O	5.03041	0.85503	0.78197	6.0329	84.21	-0.2259	-0.0238	0.2021	1470.89	0.148081	-402.006	-401.997	-401.996	-402.04	31.596	-1837.05	-1847.56	-1857.64	-1715.83
gdb_87682	CN1CC11CC(C)(O)C1	3.38962	1.04623	0.9604	1.4854	83.45	-0.2231	0.0716	0.2948	1343.16	0.191863	-404.311	-404.301	-404.3	-404.345	37.489	-2027.67	-2041.15	-2053.6	-1879.4
gdb_81530	CC1C2CC1C2(O)C=O	3.97756	1.16706	1.01624	2.4268	77.76	-0.2588	-0.0401	0.2188	1201.4	0.158589	-422.982	-422.974	-422.973	-423.015	32.658	-1834.04	-1845.71	-1856.38	-1704.99
gdb_123936	c1c2c(on1)NCCO2	3.57059	1.6347	1.16026	4.565	67.51	-0.204	0.0024	0.2064	988.037	0.115893	-453.925	-453.918	-453.917	-453.956	26.084	-1501.16	-1510.34	-1518.64	-1397.23
gdb_40941	C1C=CCOC12COC2	3.31628	1.36119	1.21383	2.223	75.83	-0.2451	0.0153	0.2604	1082.11	0.160246	-423.007	-422.999	-422.998	-423.039	30.032	-1849.55	-1861.55	-1872.22	-1720.49
gdb_23684	FC1=CC=CC(=N)O1	3.67664	2.02946	1.30765	2.5127	62.33	-0.2183	-0.0475	0.1708	835.114	0.08438	-422.659	-422.652	-422.651	-422.689	23.447	-1290.42	-1297.23	-1303.75	-1209.02
gdb_7062	CN(CC#N)CC#N	6.1969	0.96062	0.90874	4.0353	66.7	-0.2648	-0.0119	0.2529	1215.82	0.117999	-358.845	-358.836	-358.836	-358.879	29.373	-1479.47	-1487.42	-1495.72	-1379.81
gdb_28828	Cc1cnc(=O)ncn1	3.0577	1.53858	1.23255	5.2982	70.64	-0.2539	-0.0995	0.1544	1005.32	0.101288	-432.897	-432.889	-432.888	-432.929	27.525	-1471.85	-1479.55	-1487.25	-1375.32
gdb_58792	CC(C)C12CN1C(=O)C2	3.48218	1.11124	0.98984	4.1507	79.41	-0.2447	-0.0072	0.2375	1267.93	0.169529	-403.142	-403.133	-403.132	-403.176	34.416	-1922.03	-1934.11	-1945.37	-1787
gdb_83626	CN1C2CNC2=CC1=O	3.19065	1.52195	1.08803	4.427	77.12	-0.2234	-0.0156	0.2078	1081.47	0.137947	-418.01	-418.003	-418.002	-418.043	29.362	-1691.31	-1701.59	-1711.07	-1574.97
gdb_12905	OC12CCC1C2C#C	3.34748	1.79854	1.50802	0.6894	70.92	-0.2342	0.049	0.2832	883.092	0.129286	-346.537	-346.529	-346.528	-346.568	29.635	-1595.68	-1605.12	-1614.01	-1488.65
gdb_21043	Cc1nc(nn1C)N	3.78522	1.82777	1.2535	2.4033	68.1	-0.2025	0.0239	0.2265	955.421	0.13199	-376.144	-376.135	-376.134	-376.176	29.332	-1517.84	-1526.87	-1535.76	-1410.71
gdb_57999	CC(C)C(=O)CCC=O	4.0401	0.64068	0.60704	3.4239	81.57	-0.2497	-0.0228	0.2269	1882.97	0.17833	-424.265	-424.254	-424.254	-424.303	37.798	-2011.56	-2023.32	-2035.18	-1872.41
gdb_111032	OCC1C2CC1(C2)C#C	2.52565	1.26188	0.98666	1.0989	83.61	-0.2577	0.0426	0.3003	1244.9	0.158731	-385.797	-385.789	-385.788	-385.831	33.428	-1854.81	-1866.25	-1876.92	-1726.63
gdb_74702	NC1=NC2CC(O1)C=C2	3.17159	1.69848	1.50191	1.6435	72.51	-0.2172	0.0021	0.2193	925.795	0.139914	-418.03	-418.023	-418.022	-418.06	28.25	-1703.42	-1714.3	-1723.78	-1586.17
[truncated: 108,175 more rows]

## Sheet: qm9_val
mol_id	smiles	A	B	C	mu	alpha	homo	lumo	gap	r2	zpve	u0	u298	h298	g298	cv	u0_atom	u298_atom	h298_atom	g298_atom
[truncated: 12,050 more rows]

## Sheet: qmt_test
mol_id	smiles	A	B	C	mu	alpha	homo	lumo	gap	r2	zpve	u0	u298	h298	g298	cv	u0_atom	u298_atom	h298_atom	g298_atom
[truncated: 13,389 more rows]

[truncated: 10 more sheets: BACE, BBBP, ClinTox, ESOL, FreeSolv, HIV, LIPO, Photov, SIDER, Tox21]
